# Supplementary material for: An intrinsically disordered region mediates RNA-binding selectivity and cellular activities of LARP6
Source: Nat Commun. 2026 Feb 19;17:2939. doi: 10.1038/s41467-026-69789-z (PMC13031558; doi:10.1038/s41467-026-69789-z)
Supplement: Supplementary file 3 — Supplementary Data 1 [file 41467_2026_69789_MOESM3_ESM.xlsx]

## Sheet: FL myc-LARP6 iCLIP peaks
Chromosome	Start	End	Strand	Peak Score
chr7	5527484	5527516	-	2098
chr5	179614717	179614736	-	720
chrX	78126079	78126101	+	676
chr17	1400078	1400097	-	555
chr14	49586783	49586840	+	350
chr5	138934167	138934189	+	305
chr1	149692867	149692886	-	267
chr14	55684210	55684240	+	252
chr11	70436273	70436294	+	228
chr19	38729953	38730007	+	224
chr6	28478674	28478692	-	191
chr4	77075700	77075746	-	185
chrX	53462197	53462215	+	180
chr22	41246378	41246401	-	167
chr6	7289370	7289405	-	165
chr1	231422312	231422329	-	161
chr5	78476601	78476626	+	159
chr2	63891283	63891326	+	158
chr16	55484061	55484119	+	156
chr2	200478273	200478306	+	155
chr2	218274367	218274385	-	154
chr7	76327133	76327181	-	151
chr16	71928387	71928412	+	148
chr1	8867200	8867257	-	146
chr2	203427965	203427988	+	145
chr12	49764103	49764136	+	143
chr15	89335083	89335117	+	137
chrX	78104145	78104315	+	137
chrX	78126109	78126129	+	137
chr2	234494936	234494958	-	135
chr5	181241610	181241642	-	134
chr2	203427922	203427956	+	133
chr11	65890662	65890680	+	131
chr1	113895364	113895425	-	126
chr17	81510318	81510391	-	123
chr2	43011127	43011144	-	123
chr14	49853868	49853887	-	122
chr2	219289961	219289980	-	122
chr15	74410006	74410027	-	118
chr11	70436312	70436337	+	117
chr19	45478641	45478661	-	116
chr3	113720430	113720450	-	115
chr15	69453663	69453694	+	113
chr2	112646915	112646937	+	113
chr14	101986536	101986598	+	110
chr16	74774666	74774684	-	109
chr16	87384048	87384077	-	109
chr11	61967458	61967485	-	107
chr15	63071701	63071749	+	107
chrX	78103914	78104039	+	107
chr13	98018583	98018617	+	106
chr2	54987603	54987704	-	105
chr6	122444830	122444867	-	105
chr1	20485562	20485594	-	104
chr14	73588852	73588872	-	101
chr11	110231104	110231132	-	100
chr2	234494969	234494990	-	100
chr11	69653033	69653079	+	99
chr1	28200925	28200955	-	98
chr7	94394961	94395003	+	98
chr15	52550725	52550774	-	97
chrX	41348466	41348492	+	97
chr1	201969898	201969918	+	96
chr3	41240255	41240345	+	96
chr15	74410497	74410559	-	94
chr5	140726158	140726191	+	94
chr10	102480063	102480092	-	93
chr17	60786222	60786274	+	93
chr17	50201540	50201569	-	92
chr6	151355791	151355828	+	92
chr10	126017055	126017139	-	91
chr1	16396570	16396660	+	90
chr3	86946315	86946348	-	90
chr17	75248391	75248408	-	89
chr17	50074217	50074275	+	88
chr3	31636631	31636675	+	88
chr15	72199265	72199329	-	87
chr8	61684096	61684115	-	87
chr2	108685769	108685800	+	86
chr17	39531390	39531426	+	85
chr19	38730011	38730120	+	84
chr11	61965088	61965112	-	83
chr12	57181216	57181266	+	83
chr17	28860824	28860928	+	83
chr1	154214505	154214530	-	82
chr7	135927622	135927666	-	82
chr15	72199479	72199578	-	81
chr16	1700988	1701013	+	81
chr14	61795065	61795123	+	80
chr6	133837316	133837348	+	80
chr6	136259154	136259178	-	80
chr1	8012385	8012445	-	78
chr10	77637520	77637563	-	78
chr12	111447729	111447794	+	78
chr22	35739350	35739389	-	77
chr1	222733719	222733783	+	76
chr12	49764065	49764092	+	75
chr3	113720390	113720423	-	75
chr6	26330326	26330348	-	75
chr7	99419535	99419560	+	75
chr1	167765669	167765690	+	74
chr11	65900320	65900342	-	74
chr21	8218670	8218735	+	74
chr14	22565030	22565110	-	73
chr2	237334686	237334703	-	73
chr5	151808626	151808656	+	73
chr7	135927672	135927695	-	73
chr8	47773820	47773838	-	73
chr9	35657937	35657995	-	73
chr1	27405830	27405859	-	72
chr15	72199075	72199210	-	72
chr1	1786246	1786274	-	71
chr12	6968467	6968507	-	71
chr2	26135873	26135948	+	71
chrX	123908099	123908164	+	71
chr11	840333	840367	-	70
chr11	35230646	35230689	+	70
chr12	111447392	111447450	+	70
chr6	151355834	151355856	+	70
chr7	101137976	101138002	+	70
chr15	64155920	64156003	-	69
chr1	201969854	201969888	+	68
chr3	30692803	30692833	+	68
chr1	227193846	227193867	-	66
chr11	61967594	61967642	-	66
chr14	70031770	70031794	+	66
chr17	4948486	4948541	-	66
chrM	7672	7711	+	66
chrX	78126271	78126305	+	66
chrX	151407298	151407334	+	66
chr2	27051241	27051268	+	65
chr2	109301902	109301919	+	65
chr5	151808580	151808615	+	65
chr16	8855055	8855095	-	64
chrX	78104045	78104115	+	64
chr16	67438415	67438440	-	63
chr6	133476074	133476091	+	63
chr8	56074064	56074106	-	63
chr1	1786306	1786353	-	62
chr14	102085349	102085397	-	62
chr2	118108801	118108820	+	62
chr1	20485611	20485653	-	61
chr1	159141639	159141660	-	61
chr3	123613906	123613939	-	61
chr7	128769784	128769868	+	61
chr10	86437511	86437533	-	60
chr11	840288	840318	-	60
chr12	106237944	106237972	-	60
chr3	45224691	45224739	-	60
chr4	26431869	26431902	+	60
chr5	97032671	97032716	+	60
chr7	116560155	116560189	+	60
chrM	11198	11268	+	60
chr1	227193883	227193926	-	59
chr17	81681443	81681463	-	59
chr4	6642212	6642288	+	59
chr1	55081317	55081361	-	58
chr19	1435076	1435098	+	58
chr2	10129554	10129577	+	58
chr2	46356746	46356777	+	58
chr3	32481719	32481786	-	58
chr14	49853797	49853825	-	57
chr16	71928416	71928443	+	57
chr1	230280115	230280153	+	56
chr10	17229377	17229471	+	56
chr16	28135258	28135289	-	56
chr18	9860648	9860683	+	56
chr3	127691238	127691269	-	56
chr6	34245035	34245061	+	56
chr9	128917327	128917408	+	56
chr11	35232161	35232234	+	55
chr17	76679723	76679759	-	55
chrM	14336	14433	-	55
chr17	81510087	81510218	-	54
chr2	43467956	43467974	-	54
chr2	54973062	54973113	-	54
chr20	35949434	35949454	+	54
chr4	93155037	93155057	+	54
chr4	152400586	152400618	-	54
chr7	139566596	139566622	-	54
chrM	12570	12631	+	54
chrM	15411	15538	+	54
chr10	33256320	33256350	-	53
chr12	56644860	56644892	-	53
chr12	122865858	122865917	-	53
chr19	2101678	2101706	-	53
chr3	196050146	196050177	-	53
chr6	83164785	83164804	+	53
chrX	154018086	154018121	-	53
chr16	46674401	46674435	-	52
chr17	1361096	1361121	-	52
chr19	2233716	2233747	-	52
chr22	20949863	20949894	+	52
chr22	37675626	37675716	+	52
chr4	152911279	152911345	+	52
chr6	31862634	31862676	-	52
chr9	112687456	112687512	-	52
chr1	161422157	161422174	-	51
chr11	65900250	65900309	-	51
chr14	22846485	22846523	+	51
chr2	112663179	112663223	+	51
chr1	152032768	152032791	-	50
chr10	73007783	73007834	-	50
chr11	35230484	35230516	+	50
chr11	63625064	63625130	-	50
chr14	103341494	103341578	+	50
chr8	11847101	11847137	-	50
chr8	61625869	61625971	-	50
chr9	133361741	133361819	-	50
chrY	12273667	12273687	+	50
chr10	73249396	73249430	-	49
chr10	97456779	97456818	+	49
chr11	35221702	35221734	+	49
chr11	69652956	69652990	+	49
chr14	68884252	68884295	-	49
chr15	48415729	48415760	-	49
chr7	99419474	99419512	+	49
chr9	114598191	114598214	+	49
chr10	17236291	17236381	+	48
chr11	10802188	10802220	-	48
chr11	62630194	62630250	-	48
chr17	28648672	28648705	-	48
chr2	33389263	33389306	+	48
chr3	177021454	177021509	-	48
chr3	179588284	179588306	+	48
chr6	27505852	27505892	-	48
chr7	101137928	101137971	+	48
chr8	8891750	8891876	-	48
chr10	32911929	32911964	-	47
chr12	51242465	51242527	+	47
chr17	50194352	50194423	-	47
chr17	66806020	66806067	+	47
chr22	35739396	35739424	-	47
chr6	28643460	28643484	+	47
chr7	2730187	2730218	-	47
chr7	134969680	134969763	+	47
chr10	74119244	74119276	+	46
chr11	47466935	47466953	-	46
chr20	3805223	3805314	+	46
chr20	41163417	41163475	+	46
chrM	15558	15669	+	46
chr10	91863618	91863644	+	45
chr14	68788617	68788741	-	45
chr15	44717659	44717759	+	45
chr15	69452807	69452873	+	45
chr17	44803446	44803497	-	45
chr19	2430316	2430357	-	45
chr4	10116177	10116242	-	45
chr4	165342764	165342806	+	45
chr5	17276221	17276267	+	45
chr5	137754262	137754304	-	45
chrM	8587	8664	+	45
chr1	36348733	36348810	-	44
chr1	55068386	55068407	-	44
chr1	205714666	205714726	-	44
chr11	35231019	35231082	+	44
chr11	65890716	65890736	+	44
chr12	110731818	110731848	-	44
chr20	44499694	44499717	-	44
chr3	98799793	98799839	-	44
chr4	7762285	7762350	-	44
chr9	87726127	87726150	+	44
chr1	1786358	1786388	-	43
chr1	31497670	31497691	-	43
chr11	62529208	62529291	-	43
chr14	103341581	103341607	+	43
chr17	50201512	50201530	-	43
chr3	98901143	98901265	-	43
chr3	141447877	141447907	+	43
chr3	146110423	146110446	-	43
chr4	173331970	173332014	-	43
chr9	37863510	37863578	+	43
chr12	132772160	132772214	-	42
chr14	90405171	90405311	+	42
chr19	2101364	2101413	-	42
chr5	136063458	136063503	+	42
chr8	69922964	69922981	-	42
chr1	28200976	28200995	-	41
chr1	119929094	119929131	-	41
chr10	17233785	17233873	+	41
chr10	71817451	71817470	-	41
chr11	35230524	35230581	+	41
chr12	6531750	6531771	+	41
chr20	35557182	35557250	+	41
chr21	37202649	37202677	+	41
chr21	41887855	41887893	-	41
chr3	156540950	156540984	-	41
chr5	154815590	154815663	+	41
chrX	49071280	49071334	-	41
chr1	20483426	20483518	-	40
chr1	100976193	100976223	+	40
chr14	96566213	96566241	+	40
chr2	218274401	218274434	-	40
chr20	36049675	36049715	-	40
chr3	48468547	48468602	-	40
chr8	26653243	26653282	+	40
chr9	35658008	35658029	-	40
chrM	10847	10934	+	40
chr11	65891265	65891298	+	39
chr12	56644829	56644859	-	39
chr14	51254603	51254642	+	39
chr17	81510593	81510700	-	39
chr2	10129588	10129608	+	39
chr2	65087983	65088031	-	39
chr2	237341112	237341152	-	39
chr20	31606416	31606442	+	39
chr3	196829709	196829739	+	39
chr5	176509079	176509133	+	39
chr6	122456555	122456586	-	39
chr9	119276005	119276023	-	39
chr1	11056012	11056043	-	38
chr10	17229823	17229933	+	38
chr10	17235257	17235396	+	38
chr10	32894988	32895008	-	38
chr12	1494060	1494118	+	38
chr12	13215389	13215414	+	38
chr13	98018628	98018654	+	38
chr14	22920658	22920681	-	38
chr15	31376345	31376375	+	38
chr15	63071357	63071388	+	38
chr19	55095437	55095462	-	38
chr2	70280661	70280727	+	38
chr2	215383461	215383484	-	38
chr21	41993128	41993148	-	38
chr3	52533616	52533647	-	38
chr4	77075750	77075768	-	38
chr5	136063603	136063687	+	38
chr6	34245121	34245177	+	38
chr6	43785974	43786001	+	38
chr7	76327917	76327954	-	38
chr9	104831747	104831813	-	38
chr1	154207313	154207352	-	37
chr12	89603216	89603252	-	37
chr13	76882559	76882604	-	37
chr14	54420049	54420100	+	37
chr3	196829749	196829769	+	37
chr5	96774465	96774491	+	37
chr8	23136360	23136405	-	37
chr9	76571807	76571831	+	37
chrM	6205	6262	+	37
chrX	78103854	78103905	+	37
chr1	159918443	159918537	-	36
chr10	77854339	77854356	-	36
chr14	22920691	22920727	-	36
chr14	49853907	49853927	-	36
chr15	56029856	56029876	-	36
chr17	47656884	47656928	+	36
chr2	187465021	187465061	-	36
chr2	219289992	219290057	-	36
chr2	237352518	237352560	-	36
chr20	31801628	31801657	+	36
chr5	72205513	72205613	+	36
chrM	11044	11095	+	36
chrX	154357441	154357472	-	36
chr1	154583330	154583355	-	35
chr1	225402248	225402285	-	35
chr12	6534506	6534566	+	35
chr14	58508583	58508606	+	35
chr17	5022216	5022254	+	35
chr2	84906382	84906454	+	35
chr21	46125867	46125930	+	35
chr7	94395014	94395033	+	35
chr7	135675088	135675121	+	35
chr9	105366365	105366407	+	35
chrX	124037541	124037564	+	35
chr11	18405524	18405546	+	34
chr11	47466959	47467003	-	34
chr16	55505920	55506020	+	34
chr19	2101474	2101567	-	34
chr2	237334723	237334758	-	34
chr20	58360373	58360418	+	34
chr22	41246490	41246555	-	34
chr5	72909603	72909652	+	34
chr1	28201008	28201033	-	33
chr11	13729888	13729913	+	33
chr11	65505154	65505189	+	33
chr11	65855012	65855053	-	33
chr12	111447451	111447497	+	33
chr17	62666485	62666519	+	33
chr17	81843449	81843564	-	33
chr18	23482945	23482969	+	33
chr22	41246345	41246374	-	33
chr5	179729273	179729340	+	33
chr6	28863749	28863767	-	33
chr7	44213623	44213676	+	33
chr9	130854956	130854978	+	33
chr1	151983003	151983041	-	32
chr1	162781596	162781652	+	32
chr10	71817420	71817441	-	32
chr11	866895	866945	+	32
chr11	866952	866981	+	32
chr12	49272918	49272973	+	32
chr12	120701032	120701066	+	32
chr14	81277213	81277239	-	32
chr14	96566934	96566968	+	32
chr14	96566971	96566993	+	32
chr14	101986133	101986187	+	32
chr16	55482957	55483001	+	32
chr16	57153524	57153555	-	32
chr17	42403235	42403279	-	32
chr2	112520302	112520338	+	32
chr3	133589654	133589676	+	32
chr4	155347279	155347308	-	32
chr5	32602033	32602063	+	32
chr7	128770484	128770565	+	32
chr7	128848943	128848978	+	32
chr8	47773784	47773805	-	32
chrM	15893	15938	+	32
chrX	154350000	154350057	-	32
chr1	55081362	55081389	-	31
chr1	183144329	183144365	+	31
chr10	32911649	32911678	-	31
chr10	71821994	71822015	-	31
chr11	65896878	65896944	-	31
chr13	38361883	38361922	+	31
chr14	60124735	60124802	+	31
chr14	69769558	69769608	+	31
chr14	102084954	102085006	-	31
chr16	28842976	28843003	-	31
chr17	42403738	42403774	-	31
chr17	81510226	81510274	-	31
chr2	131048827	131048878	-	31
chr22	40827151	40827188	-	31
chr3	98798675	98798780	-	31
chr4	98471368	98471401	-	31
chr6	75253347	75253404	-	31
chr6	81746468	81746512	-	31
chr7	101138004	101138041	+	31
chr7	128840648	128840675	+	31
chr8	100703260	100703351	-	31
chrX	151409234	151409284	+	31
chr1	6592278	6592329	-	30
chr1	145465766	145465788	-	30
chr10	17229321	17229374	+	30
chr10	17235158	17235238	+	30
chr11	62516398	62516456	-	30
chr12	16364099	16364153	+	30
chr12	120694856	120694893	+	30
chr14	58239945	58239980	-	30
chr15	60347418	60347445	-	30
chr15	72199338	72199384	-	30
chr18	63389948	63390002	-	30
chr19	3976170	3976220	-	30
chr19	46610344	46610409	+	30
chr2	28869726	28869749	-	30
chr2	152143922	152143944	-	30
chr20	32334450	32334502	+	30
chr20	49319323	49319341	-	30
chr20	63933044	63933065	+	30
chr7	2380499	2380565	+	30
chrM	8666	8720	+	30
chrM	11727	11771	+	30
chr1	16889693	16889721	+	29
chr1	156742907	156742946	-	29
chr10	17235838	17235886	+	29
chr10	32911616	32911642	-	29
chr11	61964721	61964750	-	29
chr11	77665473	77665503	-	29
chr12	49129529	49129616	-	29
chr12	123034622	123034655	-	29
chr15	72217421	72217469	-	29
chr17	4945751	4945832	-	29
chr19	12939481	12939525	+	29
chr20	31514686	31514733	+	29
chr20	50958491	50958543	-	29
chr3	128813398	128813511	+	29
chr7	55470720	55470768	-	29
chr7	76328563	76328629	-	29
chr8	28346861	28346887	-	29
chr8	97726188	97726250	+	29
chrM	4833	4905	+	29
chrM	9045	9080	+	29
chr1	228493874	228493917	+	28
chr10	32911888	32911927	-	28
chr11	35221650	35221693	+	28
chr12	112508140	112508175	+	28
chr13	98021854	98021883	+	28
chr13	98022005	98022032	+	28
chr14	102084793	102084952	-	28
chr14	103503772	103503792	+	28
chr15	45521962	45521995	-	28
chr16	88715500	88715527	-	28
chr17	5022132	5022169	+	28
chr17	16440189	16440221	+	28
chr17	50080170	50080199	+	28
chr18	670704	670729	+	28
chr19	46920675	46920696	+	28
chr2	69387196	69387226	-	28
chr2	131147099	131147144	+	28
chr2	215386719	215386765	-	28
chr20	62852292	62852346	-	28
chr4	1900767	1900805	+	28
chr5	17276271	17276296	+	28
chr5	151663064	151663110	-	28
chr5	151804746	151804813	+	28
chr7	128769963	128770073	+	28
chr9	127506073	127506109	-	28
chrM	9823	9867	+	28
chr1	161531102	161531119	+	27
chr1	178916836	178916878	+	27
chr10	17229592	17229646	+	27
chr10	29421742	29421779	+	27
chr10	86437542	86437567	-	27
chr11	59551766	59551809	+	27
chr11	65896967	65896997	-	27
chr12	55727192	55727252	-	27
chr13	98519256	98519334	-	27
chr16	57153556	57153586	-	27
chr18	12310984	12311010	+	27
chr2	47280785	47280802	-	27
chr2	215419284	215419362	-	27
chr2	218959722	218959742	+	27
chr4	155347317	155347341	-	27
chr6	26104252	26104277	+	27
chr6	75253419	75253455	-	27
chr8	23842284	23842343	-	27
chr8	94250220	94250254	-	27
chr9	127691489	127691530	+	27
chr1	2307788	2307808	+	26
chr1	152032726	152032762	-	26
chr1	178916807	178916825	+	26
chr1	228493920	228493940	+	26
chr11	18407467	18407551	+	26
chr11	123084506	123084530	-	26
chr12	6537584	6537696	+	26
chr12	56596546	56596590	-	26
chr14	102081289	102081371	-	26
chr15	83016682	83016730	-	26
chr16	22077117	22077141	+	26
chr17	42403944	42404052	-	26
chr17	58495213	58495276	-	26
chr17	81868517	81868554	-	26
chr19	41344763	41344828	-	26
chr2	200817112	200817137	+	26
chr2	230878532	230878607	+	26
chr20	62139115	62139145	-	26
chr5	136063552	136063589	+	26
chr6	33780136	33780176	-	26
chr7	74099109	74099155	+	26
chr7	149589100	149589117	-	26
chr8	56074460	56074512	-	26
chr8	61714286	61714385	-	26
chr9	33112408	33112445	-	26
chr9	105365604	105365628	+	26
chr9	108979309	108979357	-	26
chr9	130880539	130880558	+	26
chr9	134642242	134642272	+	26
chrM	10699	10754	+	26
chrM	11495	11562	+	26
chrM	12063	12099	+	26
chr1	39563691	39563743	-	25
chr1	119914423	119914451	-	25
chr1	179842470	179842506	-	25
chr10	5918361	5918418	+	25
chr11	502059	502114	-	25
chr11	8988163	8988207	-	25
chr12	6538284	6538325	+	25
chr12	49764396	49764485	+	25
chr12	112502166	112502192	+	25
chr12	131068178	131068195	+	25
chr14	68789409	68789489	-	25
chr14	96566182	96566203	+	25
chr15	44717860	44717944	+	25
chr16	55506025	55506124	+	25
chr18	59328627	59328679	-	25
chr19	10691467	10691492	+	25
chr19	12944091	12944141	+	25
chr19	53875730	53875786	+	25
chr2	37228130	37228182	-	25
chr2	131149548	131149596	+	25
chr2	200478310	200478350	+	25
chr20	38092259	38092301	+	25
chr20	41163710	41163754	+	25
chr22	37225924	37225955	-	25
chr3	179588233	179588281	+	25
chr3	184259570	184259608	-	25
chr4	24527678	24527720	-	25
chr4	87983130	87983221	+	25
chr5	176509142	176509164	+	25
chr5	179729431	179729510	+	25
chr6	28589367	28589385	+	25
chr8	26410556	26410630	+	25
chr8	116846518	116846543	-	25
chr9	91409275	91409308	-	25
chrM	9279	9327	+	25
chrM	12424	12474	+	25
chrX	74586070	74586099	-	25
chr1	2308653	2308701	+	24
chr1	8012559	8012623	-	24
chr1	110233319	110233382	+	24
chr1	154212314	154212366	-	24
chr1	228098046	228098087	+	24
chr1	234606545	234606570	-	24
chr11	809960	809996	+	24
chr11	18407378	18407431	+	24
chr11	61967493	61967524	-	24
chr11	63625192	63625220	-	24
chr12	49184874	49184944	-	24
chr12	110339570	110339618	+	24
chr12	110731862	110731886	-	24
chr12	112022787	112022831	+	24
chr12	112508180	112508258	+	24
chr12	120222564	120222644	-	24
chr12	120697863	120697888	+	24
chr13	76882775	76882797	-	24
chr14	54427130	54427172	-	24
chr14	106636660	106636678	+	24
chr15	74410292	74410344	-	24
chr16	18806166	18806214	-	24
chr16	55482900	55482935	+	24
chr16	66723123	66723150	-	24
chr17	38853716	38853741	-	24
chr17	43211203	43211238	+	24
chr19	41259947	41260047	+	24
chr19	41861163	41861210	+	24
chr2	54456362	54456396	+	24
chr2	74165221	74165285	-	24
chr2	84906494	84906555	+	24
chr2	152175667	152175688	-	24
chr2	235797817	235797865	+	24
chr21	46004460	46004520	+	24
chr21	46112071	46112140	+	24
chr4	67618215	67618255	-	24
chr5	97032724	97032754	+	24
chr5	140117544	140117564	+	24
chr6	116277488	116277526	-	24
chr6	119177401	119177424	-	24
chr6	160109880	160109939	+	24
chr7	2380570	2380630	+	24
chr7	63925823	63925841	-	24
chr9	99142526	99142544	+	24
chr9	134642273	134642290	+	24
chrM	4912	4988	+	24
chrM	7090	7183	+	24
chrX	109642758	109642795	-	24
chrX	119243922	119243947	+	24
chr1	8866395	8866461	-	23
chr1	84671279	84671316	-	23
chr1	203179256	203179306	-	23
chr1	203742683	203742732	+	23
chr10	33254175	33254199	-	23
chr10	74119287	74119312	+	23
chr10	128112361	128112387	-	23
chr11	43344041	43344063	+	23
chr12	31385786	31385822	-	23
chr12	54395650	54395702	-	23
chr14	54427283	54427372	-	23
chr15	32733590	32733630	+	23
chr15	63071398	63071441	+	23
chr15	73927662	73927679	-	23
chr16	11762697	11762720	-	23
chr17	42403678	42403704	-	23
chr2	278119	278186	+	23
chr2	20201528	20201587	-	23
chr2	54972242	54972263	-	23
chr5	72205441	72205478	+	23
chr5	151804390	151804420	+	23
chr6	136259206	136259249	-	23
chr8	38848134	38848184	+	23
chr9	113594124	113594178	+	23
chrX	16853681	16853792	-	23
chr1	153535320	153535360	-	22
chr10	615007	615024	-	22
chr10	17233908	17233934	+	22
chr11	12941817	12941838	+	22
chr11	35229714	35229759	+	22
chr11	63625153	63625173	-	22
chr12	8053118	8053146	+	22
chr12	120698543	120698577	+	22
chr12	121347823	121347878	-	22
chr13	91354176	91354212	+	22
chr14	75134479	75134556	-	22
chr14	100334633	100334663	-	22
chr14	102081678	102081779	-	22
chr15	41561247	41561278	+	22
chr15	48420690	48420723	-	22
chr15	72200582	72200635	-	22
chr16	9103640	9103701	+	22
chr17	4945843	4945940	-	22
chr2	20202145	20202172	-	22
chr2	203436441	203436529	-	22
chr2	215367949	215367987	-	22
chr20	45326636	45326662	-	22
chr20	48625440	48625498	-	22
chr21	8443277	8443306	+	22
chr21	41885530	41885560	-	22
chr22	36281782	36281815	-	22
chr3	3148717	3148752	+	22
chr3	52528218	52528284	-	22
chr4	174262766	174262803	-	22
chr5	72208804	72208844	+	22
chr5	176658807	176658866	+	22
chr7	55210354	55210434	+	22
chr7	107919532	107919555	+	22
chr8	66113405	66113431	+	22
chr9	35657872	35657895	-	22
chr9	115020757	115020892	-	22
chr9	130222717	130222741	+	22
chrM	9127	9179	+	22
chrM	12365	12422	+	22
chrX	65740991	65741043	+	22
chr1	32680189	32680212	-	21
chr1	119914347	119914422	-	21
chr1	183144297	183144326	+	21
chr10	17237429	17237479	+	21
chr10	71816708	71816742	-	21
chr11	35229622	35229712	+	21
chr11	35231916	35231959	+	21
chr12	6731064	6731112	+	21
chr12	48833416	48833453	-	21
chr12	120698298	120698324	+	21
chr13	23574131	23574148	+	21
chr14	22845856	22845886	+	21
chr14	58508611	58508646	+	21
chr14	68789373	68789401	-	21
chr14	101987552	101987630	+	21
chr14	104937905	104937957	-	21
chr15	72199212	72199263	-	21
chr16	70159646	70159678	+	21
chr17	13494126	13494177	-	21
chr17	16027479	16027514	+	21
chr17	50191398	50191451	-	21
chr17	81843695	81843760	-	21
chr18	46088136	46088157	-	21
chr18	59328540	59328565	-	21
chr19	22694890	22694909	-	21
chr19	41352897	41352949	-	21
chr2	26191364	26191392	-	21
chr2	152175689	152175719	-	21
chr2	173222456	173222502	+	21
chr2	205354219	205354237	+	21
chr2	226793902	226793946	-	21
chr22	46686691	46686728	-	21
chr3	52255697	52255726	-	21
chr3	98798087	98798143	-	21
chr3	141447842	141447860	+	21
chr4	102262506	102262566	-	21
chr5	80142187	80142208	-	21
chr6	40396333	40396352	-	21
chr7	55198728	55198756	+	21
chr8	26412598	26412666	+	21
chr9	69718217	69718262	-	21
chr9	131578468	131578493	-	21
chrM	3994	4052	+	21
chrM	7622	7659	+	21
chrX	150768357	150768383	-	21
chrX	154381295	154381365	+	21
chr1	24844073	24844108	+	20
chr1	153534741	153534791	-	20
chr10	125816182	125816220	-	20
chr11	35229944	35229979	+	20
chr11	62521502	62521537	-	20
chr11	69653084	69653150	+	20
chr11	118897187	118897242	-	20
chr12	753875	753921	+	20
chr12	49127816	49127889	-	20
chr12	56596506	56596542	-	20
chr12	112507676	112507703	+	20
chr13	70024122	70024139	-	20
chr13	113503489	113503527	+	20
chr14	69054240	69054295	-	20
chr14	96090773	96090805	+	20
chr14	102983604	102983642	-	20
chr15	55204500	55204537	-	20
chr15	65296040	65296080	+	20
chr15	72210403	72210458	-	20
chr15	78548957	78548985	+	20
chr16	57042249	57042266	+	20
chr16	67198428	67198486	+	20
chr18	9860710	9860737	+	20
chr19	11010501	11010534	+	20
chr2	9414209	9414269	-	20
chr2	54972765	54972813	-	20
chr2	101888808	101888854	+	20
chr2	131048950	131048984	-	20
chr2	215361103	215361143	-	20
chr2	216501461	216501518	+	20
chr21	25881390	25881437	-	20
chr21	46121053	46121087	+	20
chr3	55467336	55467375	-	20
chr3	128070999	128071063	+	20
chr3	157443174	157443201	+	20
chr3	170092576	170092617	-	20
chr4	1340002	1340087	+	20
chr4	39551947	39552006	-	20
chr5	80142216	80142242	-	20
chr5	178895969	178895987	+	20
chr6	75253728	75253754	-	20
chr7	5605842	5605883	+	20
chr7	135929035	135929097	-	20
chr8	11844847	11844904	-	20
chr8	17962106	17962130	+	20
chr8	23302073	23302102	-	20
chr8	38851503	38851561	+	20
chr8	54147681	54147715	+	20
chr8	144785383	144785406	+	20
chr9	89012320	89012339	-	20
chr9	104783703	104783741	-	20
chr1	6591314	6591392	-	19
chr1	8011876	8011962	-	19
chr1	8865391	8865463	-	19
chr1	8878594	8878648	-	19
chr1	20485295	20485344	-	19
chr1	20485369	20485422	-	19
chr1	35184428	35184478	-	19
chr1	39410632	39410659	+	19
chr1	225789407	225789477	+	19
chr1	234606040	234606091	-	19
chr10	1040834	1040874	-	19
chr10	122514451	122514494	+	19
chr11	62530224	62530269	-	19
chr11	118748409	118748469	-	19
chr12	49764799	49764845	+	19
chr14	59504129	59504166	+	19
chr15	31376299	31376320	+	19
chr15	72199585	72199638	-	19
chr16	58521023	58521045	-	19
chr17	81890793	81890826	-	19
chr18	9860685	9860709	+	19
chr19	3976094	3976158	-	19
chr19	10486350	10486437	-	19
chr19	15237731	15237784	-	19
chr2	25975265	25975288	-	19
chr2	65268793	65268830	+	19
chr2	177042407	177042424	-	19
chr2	219289906	219289950	-	19
chr20	3650603	3650644	+	19
chr21	25982446	25982483	-	19
chr21	44849806	44849843	-	19
chr3	45224887	45224957	-	19
chr3	196814504	196814548	+	19
chr4	98471416	98471473	-	19
chr5	132898316	132898341	-	19
chr5	150297079	150297173	-	19
chr5	180791034	180791085	-	19
chr6	146554633	146554686	+	19
chr7	5605955	5605988	+	19
chr7	55470686	55470713	-	19
chr7	73536416	73536446	-	19
chr7	73539998	73540058	-	19
chr7	74195773	74195814	+	19
chr7	128770257	128770330	+	19
chr7	148983743	148983761	+	19
chr7	148987240	148987258	-	19
chr7	155309986	155310024	+	19
chr8	37755645	37755712	+	19
chr8	143991901	143991928	+	19
chr9	34637034	34637068	-	19
chr9	35722168	35722221	-	19
chr9	84003860	84003907	+	19
chr1	26281175	26281287	+	18
chr1	35184352	35184375	-	18
chr1	43170786	43170814	-	18
chr1	70251843	70251885	+	18
chr1	225519196	225519216	-	18
chr1	230280267	230280287	+	18
chr10	17237316	17237375	+	18
chr10	32911990	32912033	-	18
chr11	35229877	35229940	+	18
chr11	35232239	35232278	+	18
chr11	64245250	64245283	-	18
chr11	65500954	65501034	+	18
chr12	2857963	2857991	-	18
chr12	76027415	76027460	-	18
chr12	118033675	118033738	-	18
chr12	123596619	123596682	+	18
chr13	113510261	113510329	+	18
chr14	51254545	51254592	+	18
chr14	54427241	54427276	-	18
chr14	54940737	54940777	-	18
chr14	70031661	70031679	+	18
chr14	76196235	76196273	+	18
chr14	102081455	102081563	-	18
chr16	2762638	2762682	+	18
chr16	21612704	21612740	+	18
chr16	55506132	55506196	+	18
chr17	42522304	42522338	+	18
chr17	56939122	56939154	-	18
chr17	58490889	58490941	-	18
chr17	72125263	72125311	+	18
chr17	82242103	82242146	+	18
chr18	35934105	35934125	-	18
chr18	46088166	46088199	-	18
chr19	1435032	1435059	+	18
chr2	162033616	162033662	-	18
chr2	215361010	215361063	-	18
chr2	215435811	215435859	-	18
chr20	35699423	35699459	+	18
chr21	41993156	41993180	-	18
chr21	43694564	43694623	+	18
chr22	36282223	36282279	-	18
chr3	30693726	30693763	+	18
chr3	55467026	55467063	-	18
chr3	55467479	55467500	-	18
chr3	120328970	120329028	-	18
chr3	156543182	156543217	-	18
chr4	6641963	6642016	+	18
chr4	39107570	39107652	+	18
chr4	75643847	75643876	-	18
chr5	72206335	72206377	+	18
chr5	136028980	136029036	+	18
chr5	138934197	138934224	+	18
chr6	10730858	10730907	+	18
chr6	26056258	26056312	-	18
chr6	26104187	26104247	+	18
chr6	119177432	119177461	-	18
chr7	44828568	44828608	-	18
chr7	94395039	94395070	+	18
chr7	116560307	116560377	+	18
chr7	128848656	128848704	+	18
chr7	135646194	135646214	+	18
chr8	100703139	100703181	-	18
chr9	82031101	82031119	+	18
chr9	101563087	101563110	+	18
chr9	115030248	115030320	-	18
chr9	130233339	130233368	+	18
chrM	3262	3280	+	18
chrM	6462	6501	+	18
chrX	154011619	154011648	-	18
chr1	7965329	7965379	+	17
chr1	28200749	28200788	-	17
chr1	47377542	47377575	+	17
chr1	77632759	77632787	-	17
chr1	144551867	144551889	-	17
chr1	183103375	183103402	+	17
chr1	201820987	201821023	+	17
chr1	206733498	206733521	+	17
chr1	223771801	223771824	+	17
chr1	228494774	228494816	+	17
chr10	17230667	17230711	+	17
chr10	24849070	24849096	-	17
chr10	71821929	71821985	-	17
chr11	57324854	57324874	-	17
chr11	62881250	62881267	+	17
chr11	65888352	65888377	-	17
chr11	69654051	69654097	+	17
chr12	13215488	13215511	+	17
chr12	46183616	46183647	-	17
chr12	56144349	56144433	+	17
chr12	120293229	120293247	-	17
chr12	130876075	130876180	+	17
chr14	22846535	22846577	+	17
chr14	102983650	102983672	-	17
chr14	103522590	103522617	-	17
chr15	70854081	70854123	-	17
chr16	58521198	58521219	-	17
chr16	70159622	70159642	+	17
chr17	16441632	16441682	+	17
chr17	45106829	45106872	+	17
chr17	47673026	47673087	+	17
chr17	50088268	50088310	+	17
chr17	50194161	50194195	-	17
chr17	81241020	81241072	+	17
chr17	82239856	82239914	+	17
chr19	38931275	38931295	+	17
chr19	53875789	53875817	+	17
chr2	210433779	210433815	-	17
chr2	215334958	215334980	+	17
chr2	218595360	218595380	+	17
chr2	241353898	241353920	+	17
chr20	995443	995467	-	17
chr20	45426068	45426088	+	17
chr22	20951102	20951131	+	17
chr22	42070326	42070353	-	17
chr3	10126766	10126812	+	17
chr4	118757762	118757848	-	17
chr5	38881703	38881744	+	17
chr5	78476633	78476668	+	17
chr5	151662753	151662826	-	17
chr5	151663165	151663191	-	17
chr6	85467196	85467237	+	17
chr6	159681309	159681397	-	17
chr7	74121899	74121919	+	17
chr8	47904899	47904926	-	17
chrM	6899	6935	+	17
chrM	11819	11916	+	17
chrM	14136	14183	-	17
chrX	110195671	110195721	-	17
chr1	6591956	6592001	-	16
chr1	12002015	12002037	+	16
chr1	153535238	153535267	-	16
chr10	17229707	17229738	+	16
chr10	24630023	24630049	-	16
chr10	28620115	28620147	+	16
chr10	71816572	71816652	-	16
chr10	131967881	131967909	-	16
chr11	69643942	69643987	+	16
chr11	69652060	69652095	+	16
chr12	1494020	1494055	+	16
chr12	6731120	6731184	+	16
chr12	6866470	6866540	+	16
chr12	57211292	57211330	+	16
chr12	64713662	64713693	-	16
chr12	112508980	112509026	+	16
chr12	120198598	120198636	-	16
chr12	120293147	120293178	-	16
chr13	98021887	98021908	+	16
chr14	102027626	102027668	+	16
chr15	48613013	48613095	-	16
chr15	58595740	58595779	-	16
chr16	681272	681292	+	16
chr16	1701014	1701042	+	16
chr16	57119545	57119588	+	16
chr16	58629773	58629806	-	16
chr16	67438306	67438325	-	16
chr17	35724390	35724413	+	16
chr17	38920003	38920064	+	16
chr17	39995419	39995455	+	16
chr17	42402772	42402823	-	16
chr17	50072048	50072075	+	16
chr17	50201608	50201642	-	16
chr17	75033928	75033946	+	16
chr19	7963339	7963395	-	16
chr2	38984930	38984954	-	16
chr2	46356782	46356807	+	16
chr2	54982550	54982607	-	16
chr2	86504662	86504686	-	16
chr2	172597279	172597313	+	16
chr2	231172589	231172641	+	16
chr20	38090215	38090251	+	16
chr21	8210733	8210769	+	16
chr21	25880959	25881018	-	16
chr21	33552874	33552908	+	16
chr21	37165788	37165819	+	16
chr21	46120548	46120580	+	16
chr3	48468132	48468165	-	16
chr3	50289279	50289331	-	16
chr3	50648330	50648384	+	16
chr3	98797140	98797235	-	16
chr3	98901557	98901622	-	16
chr4	1953316	1953371	+	16
chr4	1975332	1975377	+	16
chr4	75645092	75645125	-	16
chr4	77058504	77058595	-	16
chr4	169721883	169721907	+	16
chr5	1470872	1470904	-	16
chr5	72206301	72206334	+	16
chr5	80139737	80139785	-	16
chr5	181188480	181188498	-	16
chr6	7289325	7289360	-	16
chr6	18225589	18225639	-	16
chr6	44251066	44251100	+	16
chr6	73827982	73828009	+	16
chr6	149789942	149789987	+	16
chr7	94410461	94410494	+	16
chr7	94411098	94411122	+	16
chr7	101138854	101138897	+	16
chr7	128771003	128771078	+	16
chr7	157178764	157178804	+	16
chr9	34589038	34589056	-	16
chr9	130701729	130701751	+	16
chrM	9715	9804	+	16
chrM	10574	10618	+	16
chrM	11111	11143	+	16
chrX	24054952	24054980	+	16
chr1	19304141	19304176	-	15
chr1	77161320	77161339	-	15
chr1	114706392	114706419	-	15
chr1	150577115	150577185	-	15
chr1	156263470	156263526	-	15
chr1	156742203	156742271	-	15
chr1	179072182	179072223	+	15
chr1	179844793	179844815	-	15
chr1	206734090	206734113	+	15
chr1	234606590	234606634	-	15
chr10	100150739	100150802	-	15
chr10	102107375	102107412	-	15
chr11	10803231	10803249	-	15
chr11	18405456	18405500	+	15
chr11	34096577	34096611	+	15
chr11	35229803	35229863	+	15
chr11	35230713	35230735	+	15
chr11	62598077	62598136	-	15
chr11	65499574	65499642	+	15
chr11	68613721	68613780	+	15
chr12	2803620	2803694	+	15
chr12	49272981	49273033	+	15
chr12	56239304	56239357	-	15
chr12	57210861	57210885	+	15
chr14	49895688	49895740	+	15
chr14	54475001	54475055	-	15
chr14	73712961	73713009	-	15
chr14	92142259	92142289	+	15
chr15	43528430	43528493	+	15
chr15	49126657	49126684	-	15
chr16	55483011	55483064	+	15
chr16	55505704	55505791	+	15
chr17	516802	516835	-	15
chr17	4948546	4948573	-	15
chr17	7461182	7461217	-	15
chr17	17820225	17820284	-	15
chr17	42403000	42403079	-	15
chr17	42797822	42797904	-	15
chr17	43015045	43015069	-	15
chr17	47684294	47684330	+	15
chr17	50189433	50189507	-	15
chr17	50195056	50195112	-	15
chr17	81868171	81868211	-	15
chr17	81868477	81868506	-	15
chr19	10133550	10133580	-	15
chr19	34428369	34428414	+	15
chr19	34428417	34428457	+	15
chr19	48966323	48966392	+	15
chr19	55117288	55117344	-	15
chr2	10448281	10448322	-	15
chr2	26191483	26191528	-	15
chr2	32499945	32500021	+	15
chr2	54973002	54973057	-	15
chr2	97646069	97646122	+	15
chr2	157736944	157736969	-	15
chr2	214962086	214962106	+	15
chr2	223975216	223975258	-	15
chr2	241353850	241353885	+	15
chr20	31801665	31801720	+	15
chr20	35699612	35699669	+	15
chr20	35949458	35949488	+	15
chr20	44511305	44511326	-	15
chr20	44907392	44907418	+	15
chr21	14373700	14373729	-	15
chr21	33549919	33549960	+	15
chr21	37202727	37202762	+	15
chr21	44850769	44850799	-	15
chr3	9789568	9789587	-	15
chr3	52533591	52533610	-	15
chr3	52533713	52533783	-	15
chr3	57556370	57556405	+	15
chr3	123613857	123613891	-	15
chr3	127691191	127691209	-	15
chr4	1955705	1955740	+	15
chr5	5461216	5461243	+	15
chr5	17275960	17276019	+	15
chr5	179730353	179730372	+	15
chr6	31862157	31862207	-	15
chr6	34590023	34590079	-	15
chr6	52277554	52277577	-	15
chr7	74083817	74083854	+	15
chr7	101138045	101138095	+	15
chr7	101138135	101138205	+	15
chr7	107919557	107919613	+	15
chr7	128748711	128748739	+	15
chr7	130497130	130497211	+	15
chr8	30799708	30799742	-	15
chr8	42546518	42546549	+	15
chr8	143915477	143915538	-	15
chr8	144791427	144791504	-	15
chr9	6506738	6506771	+	15
chr9	35657901	35657919	-	15
chrM	13146	13173	+	15
chrX	71301057	71301124	+	15
chrX	154365194	154365247	-	15
chr1	1786203	1786235	-	14
chr1	20483372	20483417	-	14
chr1	24842570	24842609	+	14
chr1	45515758	45515792	-	14
chr1	54850906	54850980	-	14
chr1	117496845	117496879	+	14
chr1	183143348	183143384	+	14
chr10	71816789	71816843	-	14
chr10	95606199	95606216	-	14
chr10	96551265	96551307	-	14
chr10	126017024	126017053	-	14
chr11	18403674	18403734	+	14
chr11	35229768	35229791	+	14
chr11	35231572	35231610	+	14
chr11	62518304	62518351	-	14
chr11	65892816	65892858	-	14
chr11	69652532	69652572	+	14
chr12	6536667	6536715	+	14
chr12	6941508	6941539	+	14
chr12	49127943	49128000	-	14
chr12	54395353	54395393	-	14
chr12	57196190	57196220	+	14
chr12	89349499	89349536	-	14
chr12	111447512	111447545	+	14
chr12	112509083	112509125	+	14
chr12	120212180	120212225	-	14
chr14	55684243	55684257	+	14
chr14	72977959	72977977	-	14
chr14	74500094	74500136	-	14
chr14	92142220	92142258	+	14
chr14	105011081	105011108	-	14
chr15	72200542	72200574	-	14
chr16	4316399	4316419	+	14
chr16	14668451	14668479	+	14
chr16	28211424	28211447	-	14
chr16	71928341	71928385	+	14
chr17	4945708	4945750	-	14
chr17	7312149	7312200	+	14
chr17	7514453	7514474	+	14
chr17	35724697	35724742	+	14
chr17	50194130	50194159	-	14
chr17	76680689	76680719	-	14
chr17	78223899	78223928	+	14
chr17	81843845	81843890	-	14
chr17	81868231	81868288	-	14
chr18	56753253	56753286	-	14
chr19	3468436	3468475	+	14
chr19	11359545	11359568	+	14
chr2	20254904	20254951	-	14
chr2	25743810	25743847	-	14
chr2	27041466	27041528	+	14
chr2	61499847	61499901	-	14
chr2	182978852	182978921	-	14
chr2	215334917	215334954	+	14
chr2	215386781	215386827	-	14
chr2	216268236	216268253	-	14
chr2	216498835	216498864	+	14
chr2	230878652	230878683	+	14
chr2	231459046	231459080	-	14
chr2	241248048	241248113	-	14
chr20	47655617	47655644	+	14
chr20	59038497	59038532	-	14
chr22	38819691	38819717	-	14
chr3	49015864	49015927	+	14
chr3	50258456	50258491	+	14
chr3	98797642	98797678	-	14
chr3	101822110	101822141	+	14
chr3	130932038	130932098	+	14
chr3	170096561	170096595	-	14
chr3	170097352	170097380	-	14
chr3	170102479	170102513	-	14
chr3	181822961	181823001	-	14
chr4	1871397	1871435	+	14
chr4	39288074	39288115	-	14
chr5	5461267	5461286	+	14
chr5	69175390	69175435	+	14
chr5	122065130	122065208	-	14
chr5	134605989	134606033	-	14
chr5	176508777	176508827	+	14
chr6	35468700	35468745	+	14
chr6	109368160	109368191	-	14
chr6	149410556	149410622	+	14
chr6	151305746	151305786	+	14
chr7	50590827	50590888	-	14
chr7	74084019	74084040	+	14
chr7	94394884	94394933	+	14
chr7	112405029	112405047	-	14
chr7	128770664	128770740	+	14
chr7	128843262	128843296	+	14
chr7	139566546	139566577	-	14
chr7	152179851	152179872	-	14
chr8	23842141	23842177	-	14
chr8	42861770	42861791	-	14
chr8	43127799	43127825	+	14
chr9	35057038	35057069	-	14
chr9	98015703	98015735	+	14
chr9	127505998	127506042	-	14
chr9	136477316	136477361	-	14
chrM	8152	8209	+	14
chrM	10255	10346	+	14
chrM	14024	14053	+	14
chrM	15765	15846	+	14
chrX	16736210	16736229	+	14
chrX	20156230	20156257	-	14
chrX	103330266	103330296	+	14
chrX	154352284	154352333	-	14
chrX	154353115	154353161	-	14
chr1	11975286	11975330	+	13
chr1	24841419	24841456	+	13
chr1	33324182	33324230	-	13
chr1	43360374	43360394	+	13
chr1	54216272	54216306	+	13
chr1	67704123	67704146	-	13
chr1	111461013	111461066	+	13
chr1	112701657	112701704	-	13
chr1	119929139	119929183	-	13
chr1	119940736	119940762	-	13
chr1	150220554	150220590	-	13
chr1	151983170	151983191	-	13
chr1	156464664	156464691	-	13
chr1	183103355	183103374	+	13
chr1	223770486	223770526	+	13
chr10	17233585	17233606	+	13
chr10	101005589	101005606	+	13
chr11	35230383	35230402	+	13
chr11	62853385	62853403	-	13
chr11	65504110	65504165	+	13
chr11	65505593	65505635	+	13
chr11	65855145	65855180	-	13
chr11	66276743	66276774	+	13
chr11	69654151	69654199	+	13
chr11	119055179	119055220	-	13
chr12	8053153	8053175	+	13
chr12	8941620	8941639	-	13
chr12	13215583	13215616	+	13
chr12	49128812	49128839	-	13
chr12	56144452	56144497	+	13
chr12	57194988	57195011	+	13
chr13	36828089	36828137	+	13
chr14	55671775	55671805	+	13
chr14	55673239	55673258	+	13
chr14	69767134	69767155	+	13
chr14	96565197	96565243	+	13
chr14	104940806	104940843	-	13
chr15	28213838	28213858	-	13
chr15	44524281	44524301	+	13
chr15	72199701	72199746	-	13
chr15	89195890	89195912	+	13
chr16	3191511	3191543	+	13
chr16	19504926	19504945	-	13
chr16	28177278	28177311	-	13
chr17	7514397	7514442	+	13
chr17	18208617	18208672	+	13
chr17	35724744	35724804	+	13
chr17	38503959	38503977	+	13
chr17	40389119	40389163	-	13
chr17	42841702	42841732	+	13
chr17	48928085	48928125	+	13
chr17	58491196	58491230	-	13
chr18	8113482	8113503	+	13
chr18	21869151	21869200	+	13
chr19	810928	810981	+	13
chr19	6418539	6418561	-	13
chr19	16101569	16101628	+	13
chr19	39435923	39435958	-	13
chr19	47002943	47002993	+	13
chr19	49799666	49799686	+	13
chr2	54456442	54456470	+	13
chr2	69465029	69465081	-	13
chr2	70277935	70277956	+	13
chr2	72131823	72131847	-	13
chr2	105893534	105893595	+	13
chr2	152637615	152637660	+	13
chr2	200829998	200830041	+	13
chr2	215384909	215384932	-	13
chr2	215428199	215428265	-	13
chr2	216501332	216501379	+	13
chr2	237324458	237324507	-	13
chr2	237374996	237375029	-	13
chr20	36048809	36048862	-	13
chr21	18353796	18353831	-	13
chr22	35393616	35393691	+	13
chr3	31623772	31623816	+	13
chr3	51394255	51394302	+	13
chr3	51674453	51674481	+	13
chr3	98798519	98798588	-	13
chr3	98798919	98798966	-	13
chr3	152464879	152464899	+	13
chr3	156542885	156542910	-	13
chr3	170866487	170866508	-	13
chr3	179234112	179234139	+	13
chr4	52028801	52028828	-	13
chr4	140553090	140553157	+	13
chr5	5461287	5461310	+	13
chr5	154814188	154814226	+	13
chr5	154902550	154902569	-	13
chr5	180791346	180791398	-	13
chr6	30725201	30725222	+	13
chr6	43770870	43770898	+	13
chr6	56594037	56594059	-	13
chr6	56601517	56601537	-	13
chr6	106553516	106553565	+	13
chr6	133476096	133476117	+	13
chr6	158632669	158632712	+	13
chr7	55208894	55208931	+	13
chr7	100688590	100688618	-	13
chr7	101160889	101160949	+	13
chr7	106091134	106091180	-	13
chr7	137875865	137875911	-	13
chr7	157256922	157256949	+	13
chr8	8783853	8783898	-	13
chr8	23566635	23566656	+	13
chr8	143915541	143915590	-	13
chr8	145054433	145054498	+	13
chr9	128694743	128694790	+	13
chrM	6523	6565	+	13
chrM	7790	7817	+	13
chrM	9871	9897	+	13
chrX	151407270	151407293	+	13
chrX	154018306	154018345	-	13
chrX	154349732	154349761	-	13
chr1	8874858	8874908	-	12
chr1	20485425	20485470	-	12
chr1	26281084	26281166	+	12
chr1	32775339	32775390	-	12
chr1	51399025	51399059	-	12
chr1	53766426	53766482	-	12
chr1	54031954	54031979	-	12
chr1	77759581	77759598	-	12
chr1	109317950	109317976	-	12
chr1	116388127	116388169	+	12
chr1	154207461	154207500	-	12
chr1	160996292	160996330	-	12
chr1	186406142	186406211	+	12
chr1	208028007	208028028	-	12
chr10	33179776	33179826	-	12
chr10	73249632	73249650	-	12
chr10	101785964	101786004	-	12
chr10	102163763	102163795	+	12
chr10	122514804	122514824	+	12
chr10	133262927	133262960	-	12
chr11	6641877	6641894	+	12
chr11	8982026	8982073	-	12
chr11	20118952	20118980	+	12
chr11	35230411	35230445	+	12
chr11	57317842	57317872	-	12
chr11	61789812	61789849	-	12
chr11	62629230	62629254	-	12
chr11	65546817	65546848	-	12
chr11	65647428	65647458	+	12
chr11	68033170	68033203	+	12
chr11	123059121	123059179	-	12
chr12	6870052	6870079	+	12
chr12	19473305	19473330	+	12
chr12	49131294	49131355	-	12
chr12	49762912	49762943	+	12
chr12	55727309	55727348	-	12
chr12	56210499	56210540	-	12
chr12	56664115	56664164	-	12
chr12	56713637	56713689	-	12
chr12	120199389	120199431	-	12
chr12	120694220	120694253	+	12
chr12	120697577	120697602	+	12
chr12	123261536	123261577	-	12
chr12	123758826	123758859	+	12
chr13	48261566	48261601	+	12
chr14	52671633	52671652	-	12
chr15	55848816	55848837	-	12
chr15	69455189	69455217	+	12
chr15	69455228	69455263	+	12
chr15	72209734	72209783	-	12
chr16	54283450	54283475	-	12
chr16	55485640	55485712	+	12
chr16	57447516	57447558	+	12
chr17	1897448	1897486	+	12
chr17	4980235	4980288	-	12
chr17	17188159	17188212	+	12
chr17	42402642	42402670	-	12
chr17	42402978	42402997	-	12
chr17	44075358	44075401	+	12
chr17	54962753	54962787	-	12
chr17	81510705	81510747	-	12
chr17	81868390	81868437	-	12
chr18	9954154	9954176	+	12
chr18	31830402	31830437	-	12
chr18	51078697	51078721	+	12
chr19	13095288	13095326	+	12
chr2	33397161	33397185	+	12
chr2	61031528	61031546	+	12
chr2	118108767	118108795	+	12
chr2	132255661	132255680	-	12
chr2	149023913	149023958	+	12
chr2	230878327	230878350	+	12
chr2	237324095	237324136	-	12
chr20	14966103	14966120	+	12
chr20	63933077	63933098	+	12
chr21	33553196	33553241	+	12
chr21	33553284	33553331	+	12
chr21	41885199	41885240	-	12
chr21	41885293	41885334	-	12
chr22	36281850	36281875	-	12
chr22	38828386	38828418	-	12
chr22	40330412	40330433	+	12
chr22	41434607	41434655	-	12
chr22	42871232	42871264	-	12
chr3	9785406	9785428	-	12
chr3	27409389	27409435	-	12
chr3	39411938	39411972	+	12
chr3	45224831	45224869	-	12
chr3	58130817	58130848	+	12
chr3	98822727	98822747	-	12
chr3	98901520	98901551	-	12
chr3	113721331	113721369	-	12
chr3	120688436	120688458	-	12
chr3	123752366	123752402	-	12
chr3	127691275	127691306	-	12
chr3	133589682	133589701	+	12
chr3	156542911	156542947	-	12
chr3	170092530	170092571	-	12
chr4	8866718	8866736	-	12
chr4	158667046	158667081	-	12
chr4	165342821	165342859	+	12
chr5	10436686	10436713	+	12
chr5	38502637	38502665	-	12
chr5	74636085	74636107	-	12
chr5	113024142	113024160	-	12
chr5	150795993	150796029	+	12
chr5	172952181	172952247	+	12
chr5	177595766	177595797	+	12
chr5	181242203	181242249	-	12
chr6	31821808	31821835	-	12
chr6	52277532	52277551	-	12
chr6	149773143	149773170	+	12
chr6	163568063	163568095	+	12
chr7	2730147	2730170	-	12
chr7	5605886	5605918	+	12
chr7	76327990	76328032	-	12
chr7	94664060	94664113	+	12
chr7	98291369	98291416	+	12
chr7	101138214	101138254	+	12
chr7	139571197	139571216	-	12
chr7	151378032	151378082	+	12
chr8	27735952	27735995	-	12
chr8	28347021	28347063	-	12
chr8	28751638	28751677	+	12
chr8	81658399	81658430	-	12
chr8	116847244	116847274	-	12
chr9	19378461	19378512	-	12
chr9	35717666	35717701	-	12
chr9	35717745	35717786	-	12
chr9	36191007	36191041	+	12
chr9	37867442	37867459	+	12
chr9	73170227	73170276	+	12
chr9	100240213	100240241	+	12
chr9	109016058	109016085	-	12
chr9	109020453	109020508	-	12
chr9	114598217	114598265	+	12
chr9	115086005	115086054	-	12
chrM	9486	9523	+	12
chrM	9917	9981	+	12
chrM	10514	10557	+	12
chrM	15181	15219	+	12
chrX	72064540	72064559	+	12
chrX	109642711	109642749	-	12
chrX	153958001	153958044	-	12
chrX	154011163	154011208	-	12
chrX	154361735	154361780	-	12
chr1	6592429	6592449	-	11
chr1	8861244	8861277	-	11
chr1	40464964	40464989	+	11
chr1	43981244	43981264	+	11
chr1	46696562	46696610	-	11
chr1	58781550	58781600	-	11
chr1	109311078	109311106	-	11
chr1	110343709	110343764	+	11
chr1	173866019	173866037	-	11
chr1	228098365	228098410	+	11
chr10	12035429	12035448	-	11
chr10	29421524	29421557	+	11
chr10	35569267	35569292	+	11
chr10	77637367	77637402	-	11
chr10	77637466	77637511	-	11
chr10	102657644	102657682	+	11
chr10	110511048	110511083	+	11
chr11	13732198	13732220	+	11
chr11	18407627	18407660	+	11
chr11	35230210	35230249	+	11
chr11	62525527	62525553	-	11
chr11	62536035	62536067	-	11
chr11	64245215	64245235	-	11
chr11	65855975	65856022	-	11
chr11	65888096	65888138	-	11
chr11	65892491	65892564	-	11
chr11	69652925	69652952	+	11
chr11	76351754	76351788	-	11
chr11	123083819	123083860	-	11
chr12	13214690	13214719	+	11
chr12	24878527	24878560	-	11
chr12	26965320	26965343	+	11
chr12	46183675	46183714	-	11
chr12	54237237	54237262	-	11
chr12	56161488	56161508	+	11
chr12	56638286	56638323	-	11
chr12	57179432	57179453	+	11
chr12	57205415	57205450	+	11
chr12	118033748	118033797	-	11
chr12	120199182	120199210	-	11
chr14	81473626	81473660	-	11
chr14	96565459	96565494	+	11
chr14	104755712	104755745	+	11
chr14	105479720	105479745	+	11
chr15	42416325	42416346	-	11
chr15	48441743	48441763	-	11
chr15	66502661	66502690	-	11
chr15	70854144	70854167	-	11
chr15	74410031	74410066	-	11
chr15	89199068	89199129	+	11
chr16	3021628	3021667	+	11
chr16	88715557	88715585	-	11
chr16	88720184	88720213	-	11
chr17	1684857	1684877	-	11
chr17	16439678	16439703	+	11
chr17	17173985	17174024	+	11
chr17	21002548	21002586	-	11
chr17	39995462	39995504	+	11
chr17	42314314	42314345	-	11
chr17	42404471	42404492	-	11
chr17	50076318	50076349	+	11
chr17	50189861	50189913	-	11
chr17	78370973	78370992	-	11
chr17	81512729	81512756	-	11
chr17	81843767	81843816	-	11
chr17	81843911	81843972	-	11
chr17	82083813	82083840	-	11
chr18	12325898	12325948	+	11
chr18	21869071	21869107	+	11
chr18	68675317	68675383	-	11
chr18	74520235	74520257	+	11
chr19	2101653	2101672	-	11
chr19	7963278	7963314	-	11
chr19	19356010	19356034	+	11
chr19	21821356	21821374	-	11
chr19	41261108	41261150	+	11
chr19	46920633	46920664	+	11
chr19	48873568	48873598	+	11
chr19	55692957	55692975	+	11
chr19	58388179	58388245	+	11
chr2	10445241	10445273	-	11
chr2	20204164	20204203	-	11
chr2	20254881	20254903	-	11
chr2	36555706	36555728	-	11
chr2	101829544	101829597	+	11
chr2	101893185	101893211	+	11
chr2	108686645	108686688	+	11
chr2	112116543	112116564	+	11
chr2	152148097	152148128	-	11
chr2	187464916	187464970	-	11
chr2	215430793	215430852	-	11
chr2	215431828	215431857	-	11
chr2	218595279	218595298	+	11
chr2	223998282	223998299	-	11
chr2	229764590	229764628	-	11
chr20	33408058	33408113	-	11
chr20	43709990	43710053	+	11
chr20	48951397	48951431	+	11
chr21	8397622	8397644	+	11
chr21	25911814	25911869	-	11
chr22	36281965	36282019	-	11
chr22	36282570	36282636	-	11
chr22	38821850	38821896	-	11
chr22	41245950	41245985	-	11
chr22	41339945	41339968	+	11
chr22	41866834	41866865	+	11
chr22	44246509	44246555	-	11
chr3	30692837	30692854	+	11
chr3	41239989	41240033	+	11
chr3	45224626	45224644	-	11
chr3	45547978	45548032	+	11
chr3	52525206	52525229	-	11
chr3	52528028	52528047	-	11
chr3	57270073	57270100	+	11
chr3	57628148	57628181	-	11
chr3	58171874	58171937	+	11
chr3	81642948	81642973	-	11
chr3	98797480	98797521	-	11
chr3	98798211	98798249	-	11
chr3	98798417	98798477	-	11
chr3	120338942	120338959	-	11
chr3	123492068	123492095	-	11
chr3	161250962	161250999	+	11
chr3	169982705	169982736	+	11
chr3	170091114	170091139	-	11
chr3	179784572	179784597	+	11
chr3	185923970	185923988	-	11
chr3	185925484	185925527	-	11
chr3	196051679	196051725	-	11
chr4	67617002	67617024	-	11
chr4	75643817	75643843	-	11
chr5	72197269	72197299	+	11
chr5	122065081	122065124	-	11
chr5	151805556	151805598	+	11
chr5	154460588	154460628	+	11
chr5	179728989	179729036	+	11
chr5	179836731	179836797	+	11
chr6	56465271	56465300	-	11
chr6	122211637	122211654	+	11
chr6	134133766	134133795	+	11
chr6	158192279	158192319	+	11
chr6	158789356	158789373	-	11
chr7	260108	260135	+	11
chr7	1470412	1470430	-	11
chr7	2730463	2730481	-	11
chr7	5606154	5606196	+	11
chr7	55151296	55151337	+	11
chr7	92398969	92398989	+	11
chr7	94666778	94666806	+	11
chr7	101137792	101137839	+	11
chr7	101161128	101161160	+	11
chr7	116797622	116797697	+	11
chr7	128858849	128858878	+	11
chr8	18531768	18531794	-	11
chr8	18789353	18789390	-	11
chr8	23842460	23842498	-	11
chr8	26411652	26411738	+	11
chr8	37757240	37757281	+	11
chr8	47943983	47944010	-	11
chr8	61625018	61625062	-	11
chr8	90002211	90002228	-	11
chr9	33047046	33047071	-	11
chr9	35056978	35057011	-	11
chr9	112262534	112262571	-	11
chr9	127505787	127505875	-	11
chr9	130232981	130233014	+	11
chr9	132269267	132269295	-	11
chr9	133362809	133362849	-	11
chr9	136440766	136440823	-	11
chrM	7229	7252	+	11
chrM	7827	7878	+	11
chrM	15056	15102	+	11
chrX	12977019	12977059	+	11
chrX	20153243	20153296	-	11
chrX	65741232	65741266	+	11
chrX	154010592	154010626	-	11
chr1	1786168	1786190	-	10
chr1	1786528	1786578	-	10
chr1	2404187	2404224	+	10
chr1	11750440	11750470	+	10
chr1	20485658	20485686	-	10
chr1	25900263	25900291	-	10
chr1	33009530	33009549	-	10
chr1	39442858	39442875	+	10
chr1	51973399	51973437	+	10
chr1	70251901	70251925	+	10
chr1	112913609	112913672	-	10
chr1	114706139	114706174	-	10
chr1	151983138	151983166	-	10
chr1	158098601	158098640	+	10
chr1	162528603	162528629	+	10
chr1	166854380	166854399	+	10
chr1	203870002	203870029	+	10
chr1	220137910	220137950	+	10
chr1	223775597	223775627	+	10
chr1	227199558	227199613	-	10
chr1	229323429	229323454	-	10
chr10	276215	276241	-	10
chr10	68721383	68721400	+	10
chr10	96521443	96521492	-	10
chr10	96528042	96528068	-	10
chr10	122461712	122461772	+	10
chr11	1275219	1275256	-	10
chr11	18407155	18407212	+	10
chr11	34096537	34096572	+	10
chr11	35189972	35190005	+	10
chr11	43344010	43344028	+	10
chr11	59551744	59551761	+	10
chr11	62516458	62516506	-	10
chr11	62529296	62529339	-	10
chr11	62530150	62530194	-	10
chr11	63628807	63628845	-	10
chr11	65500099	65500176	+	10
chr11	65500698	65500720	+	10
chr11	65546547	65546566	-	10
chr11	65896801	65896821	-	10
chr11	69651969	69652021	+	10
chr11	69652382	69652429	+	10
chr12	15882402	15882438	+	10
chr12	22686900	22686925	+	10
chr12	30653064	30653087	-	10
chr12	49128856	49128877	-	10
chr12	53467802	53467845	+	10
chr12	55993895	55993928	+	10
chr12	57211184	57211241	+	10
chr12	96979549	96979578	-	10
chr12	112507710	112507736	+	10
chr12	123261677	123261710	-	10
chr12	123597675	123597735	+	10
chr12	123758872	123758907	+	10
chr13	76884980	76885009	-	10
chr14	21210202	21210227	-	10
chr14	22846609	22846660	+	10
chr14	51254704	51254753	+	10
chr14	58234368	58234403	+	10
chr14	60283489	60283518	+	10
chr14	75745508	75745530	+	10
chr14	93293988	93294010	-	10
chr14	100278056	100278117	+	10
chr14	101980462	101980505	+	10
chr14	102004758	102004777	+	10
chr14	102081153	102081203	-	10
chr14	102081372	102081418	-	10
chr14	102949804	102949837	-	10
chr15	43521821	43521863	+	10
chr15	43528290	43528326	+	10
chr15	43771348	43771382	+	10
chr15	43793891	43793943	+	10
chr15	60351723	60351768	-	10
chr15	60351774	60351798	-	10
chr15	65304668	65304710	+	10
chr15	68779068	68779100	-	10
chr15	72207141	72207169	-	10
chr15	72218971	72219003	-	10
chr15	72231136	72231194	-	10
chr15	74034476	74034495	+	10
chr15	89199651	89199695	+	10
chr15	90953755	90953790	+	10
chr16	3021585	3021616	+	10
chr16	3191979	3192031	+	10
chr16	19647792	19647828	+	10
chr16	23690246	23690294	+	10
chr16	31112145	31112172	+	10
chr16	31807075	31807104	+	10
chr16	55485304	55485353	+	10
chr16	58162448	58162476	-	10
chr16	58541593	58541628	-	10
chr16	69741938	69741997	-	10
chr16	74296883	74296925	+	10
chr16	84662357	84662384	+	10
chr17	4675109	4675154	-	10
chr17	7311817	7311855	+	10
chr17	17158577	17158618	+	10
chr17	17188118	17188152	+	10
chr17	32481137	32481192	+	10
chr17	41689903	41689923	+	10
chr17	42404437	42404466	-	10
chr17	42842027	42842051	+	10
chr17	43211151	43211188	+	10
chr17	44932155	44932183	-	10
chr17	50194430	50194457	-	10
chr17	59647545	59647618	+	10
chr17	67743930	67743981	+	10
chr17	74203666	74203712	+	10
chr17	81511264	81511325	-	10
chr17	81512225	81512270	-	10
chr17	81845634	81845688	-	10
chr17	81868707	81868751	-	10
chr18	8638553	8638578	+	10
chr19	580678	580733	+	10
chr19	2233229	2233253	-	10
chr19	2434038	2434074	-	10
chr19	3978049	3978083	-	10
chr19	3983171	3983212	-	10
chr19	4657681	4657741	-	10
chr19	4794977	4795006	+	10
chr19	8403846	8403886	+	10
chr19	11133274	11133299	+	10
chr19	17322275	17322331	+	10
chr19	38730227	38730253	+	10
chr19	41238007	41238041	+	10
chr19	41260088	41260117	+	10
chr19	41260730	41260775	+	10
chr19	48966655	48966677	+	10
chr2	9207191	9207217	+	10
chr2	46902690	46902731	-	10
chr2	54972616	54972673	-	10
chr2	58163440	58163468	-	10
chr2	61886484	61886504	-	10
chr2	65269296	65269330	+	10
chr2	108685697	108685736	+	10
chr2	131049016	131049060	-	10
chr2	178513498	178513516	+	10
chr2	215408295	215408378	-	10
chr2	218274526	218274562	-	10
chr2	229358149	229358190	-	10
chr2	230819037	230819080	+	10
chr2	237334761	237334795	-	10
chr2	237339063	237339111	-	10
chr2	237353337	237353377	-	10
chr20	36779912	36779932	-	10
chr20	43713014	43713056	+	10
chr20	44906761	44906798	+	10
chr20	45078568	45078596	+	10
chr20	58360305	58360335	+	10
chr20	62134852	62134894	+	10
chr20	62947568	62947586	+	10
chr21	32630617	32630640	-	10
chr21	36489441	36489480	+	10
chr21	46004558	46004611	+	10
chr22	36282168	36282191	-	10
chr22	38483676	38483732	-	10
chr3	14945106	14945144	-	10
chr3	30692480	30692535	+	10
chr3	33084650	33084673	-	10
chr3	39408614	39408654	+	10
chr3	45677520	45677555	+	10
chr3	45677580	45677608	+	10
chr3	98796130	98796166	-	10
chr3	98901419	98901445	-	10
chr3	128055674	128055705	+	10
chr3	136521296	136521353	-	10
chr3	146110290	146110336	-	10
chr3	182919834	182919870	+	10
chr3	184302368	184302423	+	10
chr3	184335026	184335052	+	10
chr4	1727736	1727816	+	10
chr4	10083028	10083066	-	10
chr4	24527605	24527662	-	10
chr4	77034931	77034993	+	10
chr4	80201321	80201349	+	10
chr4	83536613	83536660	+	10
chr5	72198496	72198538	+	10
chr5	72208343	72208403	+	10
chr5	91376700	91376760	-	10
chr5	103003044	103003078	+	10
chr5	112876701	112876734	-	10
chr5	149984927	149984969	+	10
chr5	154815544	154815583	+	10
chr5	177515178	177515211	-	10
chr5	177595582	177595611	+	10
chr5	179729066	179729103	+	10
chr5	179837103	179837143	+	10
chr6	31631251	31631291	+	10
chr6	32853595	32853641	-	10
chr6	33305170	33305221	-	10
chr6	146544072	146544124	+	10
chr6	146604204	146604241	+	10
chr7	2380664	2380707	+	10
chr7	45913281	45913315	-	10
chr7	73441083	73441105	-	10
chr7	73536396	73536415	-	10
chr7	73536491	73536544	-	10
chr7	74121830	74121858	+	10
chr7	94422954	94423024	+	10
chr7	101138282	101138325	+	10
chr7	116797570	116797621	+	10
chr7	116918456	116918489	+	10
chr7	121349675	121349701	-	10
chr7	135927265	135927316	-	10
chr7	139566251	139566306	-	10
chr7	141743637	141743691	+	10
chr7	148963304	148963336	+	10
chr7	152177999	152178018	-	10
chr8	6758538	6758579	+	10
chr8	17962140	17962167	+	10
chr8	23842383	23842427	-	10
chr8	27604380	27604408	-	10
chr8	30607077	30607105	-	10
chr8	30785828	30785864	-	10
chr8	52673872	52673913	-	10
chr8	100919508	100919553	-	10
chr8	143934819	143934850	-	10
chr9	89012350	89012401	-	10
chr9	91409196	91409237	-	10
chr9	92210497	92210524	-	10
chr9	104783758	104783827	-	10
chr9	110170782	110170837	+	10
chr9	127506251	127506282	-	10
chr9	128689493	128689535	+	10
chrM	8116	8147	+	10
chrM	9211	9252	+	10
chrM	10954	10984	+	10
chrM	14999	15041	+	10
chrX	65740221	65740260	+	10
chrX	103331793	103331810	+	10
chrX	104120795	104120815	-	10
chrX	153666388	153666419	+	10
chrX	154353070	154353109	-	10
chrX	154355038	154355060	-	10
chrX	154360355	154360405	-	10
chrX	154449365	154449383	+	10
chr1	1785693	1785747	-	9
chr1	1786279	1786297	-	9
chr1	2403186	2403215	+	9
chr1	6233473	6233495	-	9
chr1	8867980	8868003	-	9
chr1	19113697	19113733	-	9
chr1	23310133	23310174	-	9
chr1	25900989	25901018	-	9
chr1	33324240	33324287	-	9
chr1	43981123	43981157	+	9
chr1	109281775	109281826	-	9
chr1	110022459	110022511	+	9
chr1	144560800	144560839	-	9
chr1	151400434	151400462	+	9
chr1	153535943	153535986	-	9
chr1	154207103	154207133	-	9
chr1	154207145	154207176	-	9
chr1	154582857	154582898	-	9
chr1	154584407	154584478	-	9
chr1	159918587	159918626	-	9
chr1	167541289	167541313	-	9
chr1	179844771	179844790	-	9
chr1	183251002	183251040	-	9
chr1	201483907	201483948	-	9
chr1	222733697	222733715	+	9
chr1	228098484	228098522	+	9
chr10	6167679	6167699	+	9
chr10	32901469	32901499	-	9
chr10	71816437	71816488	-	9
chr10	71817330	71817353	-	9
chr10	126017144	126017168	-	9
chr11	831864	831908	+	9
chr11	10802049	10802083	-	9
chr11	10808774	10808806	-	9
chr11	12941771	12941815	+	9
chr11	18402884	18402904	+	9
chr11	31408167	31408207	+	9
chr11	34100215	34100267	+	9
chr11	35230355	35230375	+	9
chr11	35230748	35230773	+	9
chr11	35231214	35231252	+	9
chr11	35231506	35231549	+	9
chr11	44244557	44244582	+	9
chr11	44619974	44620010	+	9
chr11	62519955	62519991	-	9
chr11	65352272	65352306	+	9
chr11	65503138	65503162	+	9
chr11	72003384	72003404	-	9
chr11	76550832	76550866	+	9
chr11	119018294	119018337	-	9
chr11	119306765	119306784	+	9
chr11	120475450	120475487	+	9
chr11	126277789	126277821	+	9
chr12	2858524	2858590	-	9
chr12	6537124	6537162	+	9
chr12	6965512	6965564	-	9
chr12	22449867	22449891	-	9
chr12	22453898	22453917	-	9
chr12	31103987	31104022	+	9
chr12	49273242	49273297	+	9
chr12	49642297	49642337	-	9
chr12	50100070	50100095	+	9
chr12	54408756	54408795	-	9
chr12	55994000	55994037	+	9
chr12	56144282	56144305	+	9
chr12	98533125	98533148	+	9
chr12	103947331	103947377	+	9
chr12	109852702	109852733	-	9
chr12	120698198	120698271	+	9
chr13	45283827	45283851	+	9
[truncated: 12,335 more rows]
