# Supplementary material for: An intrinsically disordered region mediates RNA-binding selectivity and cellular activities of LARP6
Source: Nat Commun. 2026 Feb 19;17:2939. doi: 10.1038/s41467-026-69789-z (PMC13031558; doi:10.1038/s41467-026-69789-z)
Supplement: Supplementary file 4 — Supplementary Data 2 [file 41467_2026_69789_MOESM4_ESM.xlsx]

## Sheet: ΔNTR myc-LARP6 iCLIP peaks
Chromosome	Start	End	Strand	Peak Score
chr7	5527484	5527517	-	1099
chr17	1400077	1400097	-	309
chrX	78126078	78126102	+	256
chr5	179614717	179614736	-	245
chr14	49586786	49586840	+	214
chrX	78104210	78104343	+	203
chrX	78103915	78103980	+	136
chr16	55484058	55484092	+	126
chr14	55684220	55684239	+	125
chr15	72199247	72199425	-	119
chr11	840300	840374	-	117
chr17	75248391	75248408	-	117
chr17	81510320	81510391	-	117
chr14	101986525	101986582	+	115
chr9	35657940	35657983	-	114
chr1	149692867	149692886	-	113
chrX	53462197	53462215	+	112
chr11	70436264	70436295	+	109
chr8	56074064	56074105	-	109
chrX	78103984	78104102	+	109
chr19	38729970	38730007	+	108
chr15	74409986	74410047	-	106
chr6	7289371	7289422	-	103
chr1	231422312	231422329	-	99
chr5	138934162	138934189	+	97
chr17	81510187	81510317	-	96
chr11	61967448	61967493	-	86
chr14	102081288	102081416	-	83
chr17	81510416	81510461	-	83
chr5	181241610	181241642	-	81
chr11	61965088	61965112	-	79
chr11	61967610	61967642	-	79
chrX	78103828	78103898	+	78
chr16	74774667	74774684	-	75
chr11	69652965	69652989	+	74
chr16	87384050	87384077	-	72
chr1	154214505	154214531	-	71
chr7	101137975	101138031	+	70
chr5	78476605	78476626	+	69
chr6	28478674	28478692	-	69
chr2	54973061	54973132	-	68
chr2	237334686	237334704	-	68
chr4	77075679	77075745	-	68
chr17	4945842	4945927	-	67
chr22	41246377	41246402	-	66
chr14	49853869	49853887	-	64
chr15	74410494	74410568	-	64
chr7	116560157	116560189	+	64
chr9	35658007	35658029	-	64
chr1	119929064	119929154	-	63
chr10	17233773	17233838	+	63
chr12	49764025	49764094	+	63
chr16	71928392	71928449	+	63
chr15	69453659	69453695	+	62
chr10	32911604	32911677	-	61
chr12	49764101	49764133	+	61
chr15	64155918	64156014	-	61
chr2	218274366	218274386	-	61
chr7	76327133	76327182	-	61
chr15	72199155	72199209	-	59
chr17	4948486	4948541	-	59
chr10	77637536	77637561	-	58
chr12	57181214	57181269	+	58
chr2	237334726	237334805	-	58
chr5	140726163	140726202	+	58
chr7	128769789	128769869	+	58
chr12	111447371	111447496	+	57
chr2	203427923	203427954	+	57
chr1	8867205	8867254	-	56
chr10	32911883	32911976	-	56
chr11	35230641	35230694	+	56
chr15	72217421	72217464	-	56
chr5	17276232	17276256	+	56
chr6	133476074	133476093	+	56
chr16	67438404	67438440	-	55
chr2	200478273	200478302	+	55
chr22	37675625	37675717	+	55
chr5	151663067	151663131	-	55
chr1	1786238	1786296	-	54
chr12	56644839	56644900	-	54
chr2	54987638	54987707	-	54
chr7	101138058	101138183	+	54
chr11	35231010	35231077	+	53
chr14	73588852	73588884	-	53
chr15	72199479	72199522	-	53
chrX	78126109	78126142	+	53
chr11	70436305	70436339	+	52
chr15	44717870	44717988	+	52
chr17	50074217	50074274	+	52
chr3	45224694	45224733	-	52
chr16	55479505	55479631	+	51
chr1	151983010	151983042	-	50
chr2	43467956	43467974	-	49
chrX	41348465	41348491	+	49
chr11	65505591	65505636	+	48
chr14	49853790	49853826	-	48
chr15	89335073	89335120	+	48
chr19	38730065	38730101	+	48
chr21	46125867	46125930	+	48
chr5	136063452	136063509	+	48
chr1	8012407	8012445	-	47
chr11	35221676	35221725	+	47
chr19	1435062	1435098	+	47
chr20	31606372	31606441	+	47
chrM	8601	8720	+	47
chr1	31497671	31497692	-	46
chr16	55484095	55484121	+	46
chr7	94394961	94395002	+	46
chrX	78125973	78126028	+	46
chr1	28200908	28200968	-	45
chr13	98018583	98018622	+	45
chr14	68884251	68884297	-	45
chr16	55482900	55482941	+	45
chr19	2233714	2233747	-	45
chr1	20485562	20485592	-	44
chr15	48415713	48415760	-	44
chr2	223975222	223975289	-	44
chr3	41240291	41240414	+	44
chr3	156540939	156540982	-	44
chr7	135927620	135927664	-	44
chrM	7670	7707	+	44
chr14	22565029	22565099	-	43
chr2	27051241	27051268	+	43
chr2	219289907	219289980	-	43
chr10	17235163	17235230	+	42
chr11	62630193	62630234	-	42
chr19	45478625	45478676	-	42
chr2	63891283	63891325	+	42
chr3	113720430	113720450	-	42
chr5	136063637	136063704	+	42
chr7	135927673	135927702	-	42
chr7	139566596	139566635	-	42
chr1	1786326	1786356	-	41
chr17	1344719	1344768	-	41
chr2	234494971	234495005	-	41
chr4	10116202	10116243	-	41
chr6	26330328	26330347	-	41
chr2	46356746	46356777	+	40
chr6	122444828	122444883	-	40
chr11	61964718	61964743	-	39
chr12	111447720	111447821	+	39
chr17	47656873	47656937	+	39
chr17	50201539	50201588	-	39
chr2	112646914	112646940	+	39
chr3	30692803	30692902	+	39
chr10	71817422	71817474	-	38
chr11	65900320	65900344	-	38
chr14	22846470	22846515	+	38
chr18	9860636	9860736	+	38
chr2	54972774	54972901	-	38
chr2	84906408	84906459	+	38
chr2	108685761	108685806	+	38
chr20	62139115	62139166	-	38
chr7	2730187	2730225	-	38
chr8	61684095	61684116	-	38
chr1	159918489	159918535	-	37
chr11	110231104	110231133	-	37
chr12	6534505	6534575	+	37
chr14	49853907	49853925	-	37
chr16	55482947	55483001	+	37
chr3	31636626	31636663	+	37
chr8	69922964	69922981	-	37
chr9	134642248	134642292	+	37
chrX	78126190	78126217	+	37
chr10	17229396	17229463	+	36
chr10	77854338	77854358	-	36
chr11	18405520	18405544	+	36
chr15	60347418	60347463	-	36
chr15	69452805	69452834	+	36
chr17	81510592	81510650	-	36
chr8	56074460	56074514	-	36
chr12	49129536	49129594	-	35
chr16	55505609	55505656	+	35
chr17	28860826	28860863	+	35
chr2	234494937	234494957	-	35
chr7	2380498	2380584	+	35
chr1	222733702	222733770	+	34
chr11	35230526	35230563	+	34
chr11	65854962	65855053	-	34
chr11	65890662	65890680	+	34
chr14	22920660	22920681	-	34
chr2	203427965	203427988	+	34
chr8	23842289	23842363	-	34
chrM	11231	11297	+	34
chr1	201969898	201969918	+	33
chr10	73007780	73007834	-	33
chr12	120701036	120701069	+	33
chr15	44717655	44717763	+	33
chr15	63071702	63071748	+	33
chr3	45224618	45224669	-	33
chr3	123613891	123613938	-	33
chr7	5605851	5605873	+	33
chr1	119914424	119914492	-	32
chr11	65891267	65891295	+	32
chr17	81681437	81681468	-	32
chr2	118108801	118108820	+	32
chr2	218274401	218274456	-	32
chr3	113720394	113720422	-	32
chr6	151355823	151355878	+	32
chr8	47773814	47773837	-	32
chr9	87726125	87726173	+	32
chrM	9807	9899	+	32
chr10	102480063	102480089	-	31
chr11	35230472	35230520	+	31
chr19	38730228	38730341	+	31
chr2	215361027	215361050	-	31
chr2	237341113	237341155	-	31
chr4	6642216	6642287	+	31
chr11	35232153	35232210	+	30
chr12	55728269	55728314	-	30
chr16	28135245	28135295	-	30
chr19	12939502	12939525	+	30
chr2	65087989	65088031	-	30
chr2	215361097	215361155	-	30
chr2	237324448	237324521	-	30
chr4	165342768	165342803	+	30
chr5	179728938	179729038	+	30
chr7	101137933	101137963	+	30
chr7	135927081	135927146	-	30
chr1	159141636	159141675	-	29
chr10	17235288	17235334	+	29
chr10	86437512	86437534	-	29
chr11	63625073	63625128	-	29
chr11	65896968	65896994	-	29
chr12	55727192	55727294	-	29
chr12	120198579	120198619	-	29
chr16	1700988	1701013	+	29
chr16	46674402	46674435	-	29
chr17	1344953	1344986	-	29
chr2	54972241	54972303	-	29
chr5	72207968	72208041	+	29
chr6	136259154	136259175	-	29
chr7	135927722	135927797	-	29
chr8	11847105	11847138	-	29
chrX	154018086	154018112	-	29
chr1	39563703	39563743	-	28
chr1	161422157	161422174	-	28
chr1	223775599	223775661	+	28
chr10	17233874	17233938	+	28
chr10	33256317	33256373	-	28
chr11	18407378	18407433	+	28
chr11	69653029	69653077	+	28
chr12	120694854	120694887	+	28
chr14	73712960	73713026	-	28
chr16	28842976	28843015	-	28
chr17	4948296	4948375	-	28
chr3	98799819	98799847	-	28
chr5	17276270	17276320	+	28
chr6	34245036	34245061	+	28
chr6	151355791	151355820	+	28
chrM	6195	6247	+	28
chrX	151409237	151409258	+	28
chr1	16396626	16396659	+	27
chr1	20485611	20485680	-	27
chr1	28200977	28201027	-	27
chr1	100976191	100976220	+	27
chr10	17229324	17229374	+	27
chr10	17235837	17235880	+	27
chr11	10802187	10802222	-	27
chr12	51242504	51242527	+	27
chr12	120212195	120212217	-	27
chr14	102084954	102085006	-	27
chr19	55386341	55386378	+	27
chr20	44907390	44907443	+	27
chr3	48468548	48468603	-	27
chr5	136063511	136063556	+	27
chr5	179729152	179729252	+	27
chr9	35657871	35657897	-	27
chr9	127506074	127506111	-	27
chrX	65741005	65741087	+	27
chr1	24844084	24844103	+	26
chr1	55081317	55081381	-	26
chr10	32911979	32912046	-	26
chr10	74119245	74119268	+	26
chr10	122461698	122461758	+	26
chr10	122514629	122514723	+	26
chr12	54395331	54395436	-	26
chr14	69769557	69769590	+	26
chr15	69455192	69455256	+	26
chr16	58629753	58629810	-	26
chr17	1361095	1361124	-	26
chr17	16440191	16440220	+	26
chr17	16441360	16441400	+	26
chr18	12310984	12311024	+	26
chr19	41259944	41260048	+	26
chr2	20202135	20202180	-	26
chr2	109301902	109301919	+	26
chr2	219289981	219290035	-	26
chr22	41246497	41246560	-	26
chr3	52533616	52533648	-	26
chr6	30725188	30725224	+	26
chr9	133361742	133361820	-	26
chrX	16853679	16853776	-	26
chrX	49071281	49071348	-	26
chr1	8866416	8866500	-	25
chr1	11056012	11056043	-	25
chr1	113895398	113895425	-	25
chr1	183103355	183103406	+	25
chr1	205714676	205714729	-	25
chr12	49131306	49131355	-	25
chr14	61795071	61795115	+	25
chr14	68789304	68789403	-	25
chr15	52550750	52550773	-	25
chr15	72209734	72209759	-	25
chr17	28624302	28624336	-	25
chr17	42404516	42404604	-	25
chr2	215383452	215383482	-	25
chr20	49063202	49063251	+	25
chr3	86946327	86946352	-	25
chr3	98901168	98901246	-	25
chr5	137754261	137754315	-	25
chr5	151663268	151663383	-	25
chr7	94395014	94395033	+	25
chr7	101138218	101138261	+	25
chr7	128770014	128770098	+	25
chr8	11844843	11844949	-	25
chrY	12273668	12273687	+	25
chr1	111461004	111461064	+	24
chr1	153535277	153535353	-	24
chr1	201969848	201969887	+	24
chr1	227193885	227193927	-	24
chr11	809953	809987	+	24
chr11	10808774	10808803	-	24
chr11	35229889	35229929	+	24
chr12	120698529	120698591	+	24
chr15	72231124	72231167	-	24
chr15	74410296	74410345	-	24
chr17	28648660	28648704	-	24
chr17	42403007	42403116	-	24
chr19	4657769	4657795	-	24
chr19	38730105	38730188	+	24
chr2	54647170	54647218	+	24
chr2	84906532	84906564	+	24
chr2	216499967	216500038	+	24
chr20	36049664	36049707	-	24
chr21	46004443	46004498	+	24
chr22	36281353	36281456	-	24
chr3	98797622	98797718	-	24
chr3	98798920	98798993	-	24
chr3	196050151	196050186	-	24
chr5	151808583	151808615	+	24
chr6	28643460	28643483	+	24
chr6	83164785	83164804	+	24
chr7	44213644	44213675	+	24
chr1	8874832	8874907	-	23
chr1	55068386	55068405	-	23
chr10	17234736	17234781	+	23
chr11	35230220	35230283	+	23
chr11	62529246	62529285	-	23
chr11	69652912	69652950	+	23
chr11	69653085	69653114	+	23
chr12	6538290	6538338	+	23
chr12	49763062	49763139	+	23
chr12	120697579	120697603	+	23
chr14	102081476	102081545	-	23
chr14	104937904	104937939	-	23
chr15	63071399	63071424	+	23
chr17	39531389	39531418	+	23
chr17	42403225	42403294	-	23
chr2	215367953	215367988	-	23
chr2	236214576	236214595	+	23
chr3	41240250	41240289	+	23
chr3	98798061	98798127	-	23
chr4	1975331	1975376	+	23
chr4	173331971	173332015	-	23
chr6	28863749	28863767	-	23
chr7	128770494	128770568	+	23
chr8	97726211	97726252	+	23
chr9	114598194	114598214	+	23
chrX	154365138	154365185	-	23
chr1	223771803	223771845	+	22
chr10	17229837	17229890	+	22
chr11	62516396	62516438	-	22
chr11	65896905	65896941	-	22
chr12	120199182	120199203	-	22
chr15	56029856	56029874	-	22
chr17	81843814	81843889	-	22
chr17	81868479	81868538	-	22
chr2	20201536	20201590	-	22
chr2	33389280	33389306	+	22
chr2	112663179	112663216	+	22
chr2	132255394	132255411	-	22
chr2	215430799	215430855	-	22
chr2	215431831	215431909	-	22
chr20	31514682	31514723	+	22
chr22	35739353	35739378	-	22
chr3	39411930	39411972	+	22
chr3	98797271	98797372	-	22
chr3	98901558	98901599	-	22
chr3	196829750	196829775	+	22
chr5	136063561	136063589	+	22
chr5	176658809	176658866	+	22
chr6	34245135	34245177	+	22
chr6	146554640	146554697	+	22
chr1	8012560	8012626	-	21
chr1	33324164	33324226	-	21
chr1	154583311	154583357	-	21
chr1	227193847	227193867	-	21
chr11	35229948	35229986	+	21
chr11	65890718	65890742	+	21
chr11	69654004	69654099	+	21
chr12	49764456	49764510	+	21
chr12	121347829	121347862	-	21
chr14	68788622	68788706	-	21
chr15	43771350	43771395	+	21
chr15	69452844	69452915	+	21
chr15	83016680	83016709	-	21
chr16	55505743	55505830	+	21
chr17	66806043	66806066	+	21
chr19	2101529	2101571	-	21
chr2	54456371	54456400	+	21
chr22	20949863	20949887	+	21
chr3	98799208	98799283	-	21
chr3	196829712	196829740	+	21
chr4	26431867	26431922	+	21
chr4	77075749	77075767	-	21
chr5	72208800	72208880	+	21
chr6	31862636	31862668	-	21
chr7	5527286	5527311	-	21
chr7	76327915	76327948	-	21
chrX	124037541	124037566	+	21
chr1	1786358	1786379	-	20
chr1	27405827	27405852	-	20
chr11	35232213	35232234	+	20
chr11	65500695	65500721	+	20
chr12	49763897	49763973	+	20
chr14	102081665	102081746	-	20
chr15	72218939	72219010	-	20
chr16	55506084	55506127	+	20
chr17	4945799	4945830	-	20
chr17	50194161	50194190	-	20
chr17	66806020	66806038	+	20
chr19	3976191	3976231	-	20
chr4	152911286	152911343	+	20
chr5	151662750	151662825	-	20
chr9	33113230	33113288	-	20
chr9	35056748	35056845	-	20
chr9	130854954	130854978	+	20
chr1	43170754	43170813	-	19
chr1	152032598	152032674	-	19
chr1	156742148	156742242	-	19
chr1	183144333	183144400	+	19
chr10	77637422	77637502	-	19
chr11	69652486	69652565	+	19
chr12	6531752	6531788	+	19
chr12	54395902	54395986	-	19
chr12	120293148	120293177	-	19
chr12	120697870	120697895	+	19
chr14	22846536	22846576	+	19
chr14	103341519	103341571	+	19
chr15	48613029	48613077	-	19
chr15	72199211	72199243	-	19
chr16	21612713	21612748	+	19
chr17	5022147	5022170	+	19
chr17	35724356	35724422	+	19
chr17	42402772	42402832	-	19
chr17	42404431	42404491	-	19
chr19	46610342	46610385	+	19
chr2	10129554	10129579	+	19
chr2	10129589	10129608	+	19
chr2	101888832	101888867	+	19
chr20	58909969	58909995	+	19
chr21	8218713	8218731	+	19
chr3	133589635	133589677	+	19
chr5	136063604	136063636	+	19
chr5	178895966	178895987	+	19
chr6	133476094	133476113	+	19
chr8	61625873	61625943	-	19
chr9	33112407	33112445	-	19
chr9	119276005	119276023	-	19
chrM	9300	9334	+	19
chrX	78104132	78104198	+	19
chrX	78126267	78126307	+	19
chrX	103377988	103378029	+	19
chr1	2307781	2307807	+	18
chr1	8861192	8861255	-	18
chr1	152032770	152032790	-	18
chr1	206733434	206733517	+	18
chr10	17236289	17236333	+	18
chr11	13729885	13729922	+	18
chr11	35230717	35230735	+	18
chr11	65505648	65505690	+	18
chr11	65855150	65855182	-	18
chr11	65855982	65856038	-	18
chr11	69654175	69654265	+	18
chr12	49764601	49764633	+	18
chr13	98519264	98519316	-	18
chr14	51254601	51254648	+	18
chr14	68789457	68789493	-	18
chr14	90405221	90405300	+	18
chr14	96566211	96566236	+	18
chr14	101986143	101986163	+	18
chr14	103341582	103341606	+	18
chr14	103522589	103522608	-	18
chr15	65296040	65296071	+	18
chr19	1435017	1435056	+	18
chr19	38730012	38730062	+	18
chr2	37228130	37228183	-	18
chr2	215360990	215361026	-	18
chr2	237324193	237324246	-	18
chr2	237352521	237352560	-	18
chr20	45426067	45426085	+	18
chr22	38483545	38483623	-	18
chr3	48468140	48468189	-	18
chr3	127691231	127691276	-	18
chr3	184183678	184183785	+	18
chr5	136061508	136061583	+	18
chr5	151663165	151663194	-	18
chr5	151808631	151808656	+	18
chr7	76328009	76328057	-	18
chr7	135675091	135675121	+	18
chr8	11844758	11844780	-	18
chr9	105366366	105366385	+	18
chrM	1748	1771	+	18
chrM	6387	6450	+	18
chrM	9044	9077	+	18
chrM	10898	10934	+	18
chrM	11709	11767	+	18
chrM	13997	14058	+	18
chrX	65741206	65741266	+	18
chrX	123908108	123908145	+	18
chrX	154368006	154368033	-	18
chr1	16396585	16396619	+	17
chr10	71816718	71816742	-	17
chr10	71821995	71822014	-	17
chr10	122514452	122514491	+	17
chr11	502062	502129	-	17
chr11	18407619	18407654	+	17
chr11	61967504	61967562	-	17
chr11	65500946	65501028	+	17
chr11	65502871	65502891	+	17
chr11	65505117	65505189	+	17
chr11	70436150	70436201	+	17
chr12	6968466	6968489	-	17
chr12	13215389	13215415	+	17
chr12	49127836	49127936	-	17
chr12	49184871	49184917	-	17
chr12	49763223	49763302	+	17
chr12	56638289	56638338	-	17
chr12	112508181	112508221	+	17
chr12	122865880	122865924	-	17
chr13	98018629	98018654	+	17
chr13	113263885	113263961	+	17
chr14	21210204	21210240	-	17
chr14	55673239	55673260	+	17
chr14	102027623	102027668	+	17
chr14	103341619	103341662	+	17
chr15	72206728	72206822	-	17
chr16	55505408	55505465	+	17
chr16	55506131	55506171	+	17
chr16	58521189	58521220	-	17
chr17	4945736	4945784	-	17
chr17	16441631	16441662	+	17
chr17	38853717	38853737	-	17
chr17	78223873	78223938	+	17
chr17	81843566	81843629	-	17
chr18	46088158	46088196	-	17
chr19	2101382	2101454	-	17
chr2	26135873	26135928	+	17
chr2	157736969	157737005	-	17
chr2	215419299	215419347	-	17
chr2	216501473	216501505	+	17
chr2	237324280	237324349	-	17
chr21	41887852	41887893	-	17
chr22	36281823	36281872	-	17
chr3	45224823	45224878	-	17
chr3	55467329	55467362	-	17
chr3	120338942	120338959	-	17
chr5	72909624	72909654	+	17
chr5	96774468	96774491	+	17
chr5	122065061	122065111	-	17
chr5	136046333	136046381	+	17
chr5	179729041	179729107	+	17
chr6	109368140	109368180	-	17
chr7	260096	260155	+	17
chr7	99419482	99419510	+	17
chr7	101138866	101138890	+	17
chr7	128769270	128769319	+	17
chr8	66113403	66113430	+	17
chr8	143921811	143921852	-	17
chr9	35722184	35722219	-	17
chr9	115020855	115020886	-	17
chrM	12583	12612	+	17
chr1	8861293	8861366	-	16
chr1	35184352	35184371	-	16
chr1	159918438	159918488	-	16
chr1	167765671	167765691	+	16
chr1	206733064	206733121	+	16
chr10	32901450	32901499	-	16
chr10	71817317	71817353	-	16
chr11	35230410	35230451	+	16
chr11	47466931	47466953	-	16
chr11	47466960	47467006	-	16
chr12	110731822	110731848	-	16
chr12	112022788	112022816	+	16
chr13	76882553	76882620	-	16
chr14	54420043	54420078	+	16
chr14	58239960	58239980	-	16
chr14	70031772	70031794	+	16
chr14	102081146	102081200	-	16
chr14	102085349	102085392	-	16
chr15	32731922	32731962	+	16
chr15	43793910	43793941	+	16
chr16	8855053	8855096	-	16
chr16	31112144	31112171	+	16
chr16	55505565	55505598	+	16
chr17	42403977	42404018	-	16
chr17	81510087	81510122	-	16
chr2	101829570	101829593	+	16
chr2	187465021	187465065	-	16
chr2	226793901	226793938	-	16
chr20	44908130	44908174	+	16
chr21	41993127	41993149	-	16
chr21	46121055	46121085	+	16
chr22	35739396	35739414	-	16
chr22	37676979	37677023	+	16
chr3	141925865	141925919	+	16
chr5	179729432	179729521	+	16
chr7	76328542	76328603	-	16
chr7	94395039	94395066	+	16
chr7	94410453	94410534	+	16
chr7	101137570	101137606	+	16
chr7	101139174	101139207	+	16
chr8	23136357	23136432	-	16
chr8	54147689	54147717	+	16
chrM	7097	7151	+	16
chrM	12051	12098	+	16
chrX	65740202	65740240	+	16
chrX	154348612	154348673	-	16
chrX	154365191	154365223	-	16
chr1	1786206	1786231	-	15
chr1	1786517	1786549	-	15
chr1	20485383	20485419	-	15
chr1	47377468	47377572	+	15
chr1	77161318	77161372	-	15
chr1	205715582	205715614	-	15
chr1	228098052	228098095	+	15
chr10	17229655	17229697	+	15
chr10	17235339	17235391	+	15
chr10	71816650	71816700	-	15
chr10	122514804	122514861	+	15
chr11	866952	866970	+	15
chr11	6641876	6641894	+	15
chr11	10803223	10803262	-	15
chr11	12941816	12941838	+	15
chr11	18407440	18407493	+	15
chr11	35230365	35230403	+	15
chr11	35231929	35231978	+	15
chr11	43344043	43344063	+	15
chr11	57299829	57299929	-	15
chr11	57334524	57334583	-	15
chr11	62521506	62521538	-	15
chr11	69653225	69653263	+	15
chr12	6731132	6731156	+	15
chr12	13215567	13215646	+	15
chr12	21469798	21469818	-	15
chr12	49764792	49764840	+	15
chr12	54395655	54395692	-	15
chr12	55727150	55727186	-	15
chr12	56663866	56663894	-	15
chr12	111418257	111418288	+	15
chr12	112502169	112502206	+	15
chr12	120694219	120694254	+	15
chr13	23574131	23574148	+	15
chr13	113499998	113500063	+	15
chr14	22846085	22846172	+	15
chr14	22846368	22846455	+	15
chr14	58508583	58508602	+	15
chr14	69380358	69380390	-	15
chr14	100334636	100334666	-	15
chr15	63071351	63071387	+	15
chr15	66503150	66503171	-	15
chr15	72199709	72199747	-	15
chr15	72210405	72210441	-	15
chr15	92808644	92808662	+	15
chr16	681263	681296	+	15
chr16	56608647	56608685	+	15
chr16	88715480	88715527	-	15
chr17	1897461	1897491	+	15
chr17	4946667	4946712	-	15
chr17	7461179	7461205	-	15
chr17	28357402	28357498	-	15
chr17	42403608	42403644	-	15
chr17	42404386	42404430	-	15
chr17	47684307	47684334	+	15
chr17	50072051	50072084	+	15
chr17	50074137	50074208	+	15
chr17	60786221	60786241	+	15
chr17	76679724	76679756	-	15
chr17	81868206	81868278	-	15
chr17	81868400	81868424	-	15
chr19	810959	810978	+	15
chr19	2101671	2101705	-	15
chr19	10691474	10691492	+	15
chr19	22694890	22694907	-	15
chr19	48966362	48966395	+	15
chr2	54982560	54982622	-	15
chr2	215361516	215361601	-	15
chr2	215386727	215386766	-	15
chr2	215433355	215433407	-	15
chr2	218595265	218595299	+	15
chr20	35557190	35557215	+	15
chr20	44499694	44499714	-	15
chr20	45326678	45326715	-	15
chr21	25881340	25881378	-	15
chr22	41246347	41246371	-	15
chr3	10115771	10115815	+	15
chr3	39408623	39408670	+	15
chr3	48468926	48469000	-	15
chr3	52528007	52528057	-	15
chr3	58130813	58130845	+	15
chr3	98901261	98901328	-	15
chr3	128637913	128637988	-	15
chr3	146110426	146110450	-	15
chr3	157443175	157443202	+	15
chr3	179588288	179588306	+	15
chr3	196049510	196049573	-	15
chr4	98471373	98471401	-	15
chr5	177595771	177595797	+	15
chr6	119177400	119177425	-	15
chr6	119177431	119177453	-	15
chr7	99419535	99419560	+	15
chr7	112405029	112405047	-	15
chr7	134969678	134969711	+	15
chr8	26410578	26410632	+	15
chr8	47977671	47977697	+	15
chr8	100919267	100919298	-	15
chr9	19380216	19380246	-	15
chr9	105365603	105365625	+	15
chr9	108979291	108979365	-	15
chr9	131578464	131578499	-	15
chrM	11478	11528	+	15
chrM	14120	14160	+	15
chrM	15434	15498	+	15
chrM	15612	15663	+	15
chrX	12975128	12975161	+	15
chr1	2434348	2434366	+	14
chr1	6591314	6591366	-	14
chr1	8012236	8012279	-	14
chr1	8861115	8861138	-	14
chr1	8878600	8878650	-	14
chr1	24842552	24842603	+	14
chr1	26281199	26281258	+	14
chr1	33009525	33009549	-	14
chr1	114706148	114706180	-	14
chr1	153535215	153535273	-	14
chr1	159918647	159918708	-	14
chr1	162781599	162781627	+	14
chr1	203742665	203742731	+	14
chr1	203743059	203743130	+	14
chr1	225402250	225402283	-	14
chr10	17229906	17229990	+	14
chr10	17233584	17233610	+	14
chr10	32894988	32895007	-	14
chr10	122461975	122462054	+	14
chr10	126017106	126017139	-	14
chr11	18405455	18405517	+	14
chr11	57324856	57324873	-	14
chr11	65892522	65892563	-	14
chr11	65892762	65892824	-	14
chr11	65900250	65900278	-	14
chr11	123057665	123057699	-	14
chr12	51242898	51242927	+	14
chr12	57212722	57212740	+	14
chr12	106237943	106238014	-	14
chr12	111418237	111418256	+	14
chr12	130876111	130876186	+	14
chr13	91354185	91354214	+	14
chr14	31107645	31107703	-	14
chr14	68788709	68788740	-	14
chr14	102015122	102015177	+	14
chr15	44717839	44717869	+	14
chr15	48420690	48420722	-	14
chr15	74409812	74409855	-	14
chr16	8853687	8853771	-	14
chr16	55483057	55483100	+	14
chr17	17158588	17158618	+	14
chr17	17188127	17188216	+	14
chr17	18208585	18208642	+	14
chr17	18209175	18209227	+	14
chr17	42403739	42403781	-	14
chr17	81843705	81843810	-	14
chr19	3976394	3976445	-	14
chr19	38729444	38729480	+	14
chr19	48966628	48966679	+	14
chr2	132255661	132255680	-	14
chr2	134452063	134452106	+	14
chr2	152143924	152143949	-	14
chr2	200478314	200478347	+	14
chr2	215409606	215409699	-	14
chr2	218959724	218959742	+	14
chr20	41163443	41163476	+	14
chr20	45326642	45326662	-	14
chr20	49114532	49114586	-	14
chr20	63933039	63933068	+	14
chr21	8210738	8210768	+	14
chr22	36282143	36282187	-	14
chr22	38821253	38821341	-	14
chr22	38865615	38865646	-	14
chr3	32481721	32481771	-	14
chr3	52528188	52528234	-	14
chr3	57556358	57556397	+	14
chr3	98798210	98798249	-	14
chr3	141447884	141447908	+	14
chr4	67616945	67617021	-	14
chr4	99950195	99950273	-	14
chr4	186598048	186598077	-	14
chr5	72205452	72205476	+	14
chr5	136063725	136063784	+	14
chr5	150297102	150297121	-	14
chr5	151804209	151804249	+	14
chr5	180791035	180791093	-	14
chr6	26104164	26104254	+	14
chr6	27505866	27505892	-	14
chr7	74099133	74099154	+	14
chr7	76328780	76328846	-	14
chr7	106208179	106208198	+	14
chr7	128769458	128769521	+	14
chr7	128769970	128770011	+	14
chr8	8891780	8891817	-	14
chr8	27735956	27735984	-	14
chr8	47773782	47773807	-	14
chr8	100703151	100703178	-	14
chr8	100703275	100703318	-	14
chr8	143915467	143915510	-	14
chr9	34589038	34589055	-	14
chr9	76571807	76571858	+	14
chr9	98015647	98015703	+	14
chr9	127506128	127506176	-	14
chrM	12437	12486	+	14
chrX	154348710	154348761	-	14
chr1	1785700	1785727	-	13
chr1	8865396	8865444	-	13
chr1	8867124	8867199	-	13
chr1	20483486	20483531	-	13
chr1	32775929	32775977	-	13
chr1	70251839	70251896	+	13
chr1	150623941	150623973	-	13
chr1	151982943	151982998	-	13
chr1	152032731	152032759	-	13
chr1	159918602	159918626	-	13
chr1	161531101	161531119	+	13
chr1	228098480	228098523	+	13
chr1	230281807	230281837	+	13
chr10	125816186	125816208	-	13
chr11	35229715	35229774	+	13
chr11	35231665	35231696	+	13
chr11	65888328	65888370	-	13
chr11	69651669	69651703	+	13
chr11	70435257	70435289	+	13
chr11	70435746	70435788	+	13
chr12	27423204	27423236	+	13
chr12	49272949	49272974	+	13
chr12	57211183	57211244	+	13
chr12	57431168	57431190	+	13
chr12	118052383	118052428	-	13
chr12	120698289	120698324	+	13
chr13	38361884	38361920	+	13
chr13	98022011	98022042	+	13
chr13	113495572	113495636	+	13
chr14	22846609	22846659	+	13
chr14	51254650	51254754	+	13
chr14	69380219	69380269	-	13
chr14	96089859	96089882	+	13
chr14	102028073	102028108	+	13
chr15	63323961	63324023	-	13
chr15	72199595	72199617	-	13
chr15	72200513	72200572	-	13
chr16	55505466	55505541	+	13
chr17	5022217	5022265	+	13
chr17	41689904	41689944	+	13
chr17	42403935	42403968	-	13
chr17	44803445	44803489	-	13
chr17	44932163	44932183	-	13
chr17	50188742	50188796	-	13
chr17	58491193	58491217	-	13
chr17	60786255	60786274	+	13
chr17	76680690	76680728	-	13
chr18	12325893	12325950	+	13
chr19	2429942	2430019	-	13
chr19	12944146	12944200	+	13
chr19	39369763	39369821	+	13
chr2	54629286	54629305	+	13
chr2	54668637	54668719	+	13
chr2	54973020	54973058	-	13
chr2	69387191	69387227	-	13
chr2	215428229	215428270	-	13
chr2	237324642	237324680	-	13
chr2	237377044	237377073	-	13
chr20	35949434	35949454	+	13
chr21	46112062	46112113	+	13
chr22	20951099	20951134	+	13
chr22	36282464	36282545	-	13
chr3	50289271	50289341	-	13
chr3	52528445	52528466	-	13
chr3	98798404	98798468	-	13
chr3	127691190	127691208	-	13
chr3	130998358	130998386	+	13
chr3	194437421	194437466	-	13
chr4	8866718	8866735	-	13
chr5	136060868	136060931	+	13
chr5	137754321	137754357	-	13
chr5	177595580	177595642	+	13
chr5	179729523	179729569	+	13
chr5	179800190	179800224	-	13
chr6	32370172	32370195	+	13
chr6	43785798	43785867	+	13
chr6	44253706	44253756	+	13
chr6	122456555	122456590	-	13
chr6	159991275	159991312	+	13
chr7	74083824	74083852	+	13
chr7	74083976	74084040	+	13
chr7	98291129	98291161	+	13
chr7	101137841	101137885	+	13
chr7	106091117	106091172	-	13
chr7	116797060	116797120	+	13
chr7	128769937	128769969	+	13
chr7	128846809	128846842	+	13
chr7	128848842	128848907	+	13
chr7	135927293	135927319	-	13
chr9	34634831	34634888	-	13
chr9	112687489	112687513	-	13
chrM	7818	7905	+	13
chrM	9712	9777	+	13
chrM	11200	11229	+	13
chrX	37490973	37490990	+	13
chrX	154360511	154360548	-	13
chr1	39442853	39442876	+	12
chr1	45511125	45511145	-	12
chr1	116404503	116404528	+	12
chr1	119912970	119913030	-	12
chr1	145465727	145465789	-	12
chr1	153534719	153534784	-	12
chr1	173866019	173866037	-	12
chr1	173866705	173866723	-	12
chr1	183144301	183144326	+	12
chr1	223775116	223775176	+	12
chr1	234606580	234606633	-	12
chr1	244858162	244858233	-	12
chr10	33254178	33254212	-	12
chr10	71816600	71816638	-	12
chr10	71816757	71816806	-	12
chr10	74119344	74119376	+	12
chr10	91863617	91863642	+	12
chr11	812547	812618	+	12
chr11	59551772	59551809	+	12
chr11	62519958	62519980	-	12
chr11	62629228	62629254	-	12
chr11	69654133	69654173	+	12
chr11	70436428	70436503	+	12
chr11	123083834	123083864	-	12
chr12	6537110	6537168	+	12
chr12	13215481	13215511	+	12
chr12	56144328	56144390	+	12
chr12	132772184	132772215	-	12
chr13	113322893	113322928	+	12
chr14	52671632	52671663	-	12
chr14	55684197	55684218	+	12
chr14	75132360	75132393	-	12
chr14	90405156	90405216	+	12
chr14	106636660	106636677	+	12
chr15	43793766	43793825	+	12
chr15	64155862	64155916	-	12
chr15	70854081	70854139	-	12
chr15	73927662	73927679	-	12
chr16	8854946	8855019	-	12
chr16	22285255	22285282	+	12
chr16	55489711	55489743	+	12
chr17	16381103	16381174	+	12
chr17	18208790	18208817	+	12
chr17	42402619	42402668	-	12
chr17	42403677	42403700	-	12
chr17	50064585	50064608	+	12
chr17	50068204	50068273	+	12
chr17	50072097	50072119	+	12
chr17	50187882	50187918	-	12
chr17	50201500	50201529	-	12
chr17	59681377	59681420	+	12
chr17	62666486	62666519	+	12
chr17	81510138	81510157	-	12
chr18	59328634	59328668	-	12
chr19	580678	580745	+	12
chr19	3983118	3983199	-	12
chr19	6035603	6035620	-	12
chr19	41260093	41260120	+	12
chr19	41260876	41260923	+	12
chr19	41861157	41861212	+	12
chr19	55117281	55117320	-	12
chr19	55385926	55385968	+	12
chr2	38068918	38068968	-	12
chr2	54972927	54972979	-	12
chr2	70280694	70280728	+	12
chr2	131048826	131048849	-	12
chr2	152175690	152175731	-	12
chr2	200817101	200817137	+	12
chr2	215379302	215379324	-	12
chr2	215406279	215406302	-	12
chr2	216499349	216499397	+	12
chr2	223975523	223975558	-	12
chr2	237366020	237366045	-	12
chr20	44511309	44511326	-	12
chr20	50958515	50958544	-	12
chr21	8210771	8210790	+	12
chr21	37202651	37202686	+	12
chr22	37678463	37678550	+	12
chr22	38819691	38819711	-	12
chr22	41246238	41246310	-	12
chr3	30693721	30693756	+	12
chr3	31623772	31623805	+	12
chr3	41240103	41240164	+	12
chr3	57270025	57270072	+	12
chr3	98901454	98901494	-	12
chr3	128813908	128813964	+	12
chr3	149030604	149030644	-	12
chr4	75645080	75645128	-	12
chr5	10254730	10254754	+	12
chr5	32602024	32602058	+	12
chr5	179836680	179836704	+	12
chr5	179836735	179836794	+	12
chr6	34245464	34245488	+	12
chr6	43784987	43785055	+	12
chr6	43785126	43785146	+	12
chr6	43785917	43785971	+	12
chr6	73824508	73824545	+	12
chr6	75253716	75253780	-	12
chr6	121448149	121448212	+	12
chr6	151351058	151351132	+	12
chr7	44828568	44828586	-	12
chr7	73699646	73699730	-	12
chr7	74121884	74121919	+	12
chr7	74195776	74195811	+	12
chr7	128770100	128770121	+	12
chr7	128770245	128770277	+	12
chr7	128770405	128770439	+	12
chr7	128770460	128770489	+	12
chr7	128848943	128848966	+	12
chr7	134968503	134968593	+	12
chr7	135927528	135927593	-	12
chr7	149589100	149589117	-	12
chr7	151556257	151556302	-	12
chr8	23842254	23842287	-	12
chr8	133238088	133238127	-	12
chr9	91409274	91409300	-	12
chr9	127510263	127510291	-	12
chr9	128694740	128694764	+	12
chrX	109642684	109642706	-	12
chrX	150767872	150767902	-	12
chrX	154364903	154364930	-	12
chr1	20482490	20482540	-	11
chr1	53766423	53766470	-	11
chr1	153534802	153534835	-	11
chr1	159918211	159918249	-	11
chr1	205715644	205715673	-	11
chr1	206733369	206733429	+	11
chr1	223762179	223762237	+	11
chr1	230280106	230280152	+	11
chr10	32958182	32958224	-	11
chr10	71816807	71816846	-	11
chr10	97456789	97456835	+	11
chr10	100183798	100183834	-	11
chr10	100361168	100361210	+	11
chr10	100362878	100362922	+	11
chr10	104266080	104266101	+	11
chr10	126017007	126017040	-	11
chr11	866914	866934	+	11
chr11	18396830	18396856	+	11
chr11	18407497	18407548	+	11
chr11	34100720	34100753	+	11
chr11	35231487	35231524	+	11
chr11	61967569	61967593	-	11
chr11	65505739	65505759	+	11
chr11	65539570	65539606	-	11
chr11	67398587	67398631	-	11
chr11	69651844	69651900	+	11
chr11	69653006	69653028	+	11
chr12	15903247	15903297	+	11
chr12	27385508	27385563	+	11
chr12	49762885	49762943	+	11
chr12	56239327	56239368	-	11
chr12	76027828	76027894	-	11
chr12	120293230	120293247	-	11
chr12	120698351	120698368	+	11
chr14	22847053	22847105	+	11
chr14	54427153	54427183	-	11
chr14	55069119	55069153	+	11
chr14	68789494	68789523	-	11
chr14	81473798	81473856	-	11
chr14	101986477	101986515	+	11
chr14	101994271	101994309	+	11
chr14	102004759	102004802	+	11
chr14	102005135	102005201	+	11
chr15	32732020	32732090	+	11
chr15	48410567	48410603	-	11
chr15	48470642	48470673	-	11
chr15	49126667	49126707	-	11
chr15	69455452	69455471	+	11
chr16	31180168	31180199	+	11
chr16	47143870	47143930	-	11
chr16	55485378	55485417	+	11
chr17	7224629	7224698	+	11
chr17	17185137	17185172	+	11
chr17	18247724	18247763	-	11
chr17	21002185	21002222	-	11
chr17	41867354	41867375	-	11
chr17	42402979	42403004	-	11
chr17	43211145	43211190	+	11
chr17	47673009	47673044	+	11
chr17	50090201	50090220	+	11
chr17	50194797	50194837	-	11
chr17	81843431	81843492	-	11
chr18	46088121	46088157	-	11
chr18	59328544	59328564	-	11
chr18	59329663	59329726	-	11
chr19	12940802	12940839	+	11
chr19	38729772	38729818	+	11
chr19	41869030	41869061	+	11
chr19	47741615	47741675	+	11
chr19	49489898	49489926	+	11
chr19	57306362	57306383	+	11
chr2	9630480	9630541	-	11
chr2	26191483	26191532	-	11
chr2	54456430	54456478	+	11
chr2	61031526	61031550	+	11
chr2	205354219	205354236	+	11
chr2	219178595	219178637	+	11
chr2	237376855	237376885	-	11
chr2	241352232	241352316	+	11
chr20	32849400	32849434	+	11
chr20	35626655	35626685	-	11
chr20	35699424	35699457	+	11
chr20	38092254	38092288	+	11
chr20	49058508	49058537	+	11
chr20	49319323	49319341	-	11
chr21	45981858	45981907	+	11
chr22	24542854	24542903	-	11
chr22	36282589	36282651	-	11
chr22	36282656	36282689	-	11
chr3	49533741	49533776	+	11
chr3	51674451	51674480	+	11
chr3	98797907	98797981	-	11
chr3	98798473	98798527	-	11
chr3	98798531	98798556	-	11
chr3	98799775	98799812	-	11
chr3	98817821	98817896	-	11
chr3	123613856	123613881	-	11
chr3	128067526	128067558	+	11
chr3	128813500	128813558	+	11
chr3	156543184	156543216	-	11
chr3	196814518	196814560	+	11
chr4	499338	499355	+	11
chr4	1832827	1832863	-	11
chr4	93155037	93155055	+	11
chr5	72206358	72206381	+	11
chr5	72208920	72208974	+	11
chr5	134605912	134605933	-	11
chr5	136044077	136044104	+	11
chr5	136046845	136046901	+	11
chr5	136063382	136063449	+	11
chr5	140117542	140117564	+	11
chr5	150795982	150796012	+	11
chr5	151662482	151662568	-	11
chr5	176658359	176658396	+	11
chr5	179730348	179730378	+	11
chr5	179836826	179836862	+	11
chr6	26104256	26104278	+	11
chr6	28589367	28589385	+	11
chr6	30725159	30725177	+	11
chr6	33305167	33305208	-	11
chr6	43785974	43786002	+	11
chr6	43786011	43786052	+	11
chr6	73783789	73783820	+	11
chr7	44213956	44213998	+	11
chr7	44572912	44572943	-	11
chr7	63925823	63925840	-	11
chr7	73536426	73536445	-	11
chr7	94424341	94424392	+	11
chr7	101137818	101137838	+	11
chr7	116559541	116559590	+	11
chr7	116560196	116560250	+	11
chr7	128748707	128748741	+	11
chr7	128848674	128848695	+	11
chr7	128858527	128858614	+	11
chr8	30785831	30785869	-	11
chr8	42546518	42546546	+	11
chr8	61684157	61684189	-	11
chr8	61714463	61714543	-	11
chr8	70583717	70583751	-	11
chr8	118412402	118412419	-	11
chr9	6506736	6506770	+	11
chr9	35057039	35057064	-	11
chr9	35725628	35725657	-	11
chr9	104831790	104831813	-	11
chr9	130222715	130222739	+	11
chr9	130232997	130233029	+	11
chr9	130233331	130233374	+	11
chr9	133361892	133361942	-	11
chrM	4871	4900	+	11
chrM	5111	5148	+	11
chrX	41344270	41344322	+	11
chrX	105902039	105902057	+	11
chrX	145727187	145727204	-	11
chrX	150768364	150768392	-	11
chrX	151407297	151407316	+	11
chrX	154018304	154018362	-	11
chr1	1786304	1786321	-	10
chr1	11022247	11022289	+	10
chr1	20483104	20483138	-	10
chr1	28200771	28200788	-	10
chr1	28621951	28622035	-	10
chr1	32775342	32775395	-	10
chr1	33324401	33324444	-	10
chr1	35184438	35184467	-	10
chr1	40293359	40293402	+	10
chr1	43164685	43164742	-	10
chr1	51973398	51973426	+	10
chr1	110343717	110343741	+	10
chr1	119914222	119914262	-	10
chr1	119914701	119914749	-	10
chr1	119914919	119914955	-	10
chr1	165911014	165911045	+	10
chr1	206734093	206734116	+	10
chr1	207761403	207761427	+	10
chr1	210374204	210374234	-	10
chr1	234606039	234606083	-	10
chr10	96521413	96521463	-	10
chr10	102657643	102657683	+	10
chr10	110511036	110511082	+	10
chr11	10802326	10802399	-	10
chr11	12938269	12938294	+	10
chr11	18407172	18407208	+	10
chr11	35221650	35221668	+	10
chr11	64204345	64204403	+	10
chr11	64244927	64244954	-	10
chr11	65546545	65546567	-	10
chr11	65892832	65892860	-	10
chr11	66276908	66276933	+	10
chr11	67398346	67398393	-	10
chr11	69652074	69652097	+	10
chr11	69654299	69654344	+	10
chr11	69654356	69654379	+	10
chr11	77665473	77665491	-	10
chr11	118897190	118897236	-	10
chr12	2803655	2803703	+	10
chr12	6537904	6537945	+	10
chr12	8941622	8941662	-	10
chr12	16364105	16364132	+	10
chr12	24811747	24811800	-	10
chr12	47965878	47965922	+	10
chr12	53041970	53042015	+	10
chr12	54233378	54233411	-	10
chr12	55726191	55726229	-	10
chr12	57193173	57193228	+	10
chr12	57195015	57195045	+	10
chr12	76028324	76028352	-	10
chr12	76028594	76028641	-	10
chr12	104321175	104321231	+	10
chr12	108646567	108646620	-	10
chr12	112508237	112508264	+	10
chr13	45341171	45341193	-	10
chr13	98022138	98022199	+	10
chr13	113323274	113323352	+	10
chr14	22846213	22846247	+	10
chr14	52640153	52640175	-	10
chr14	54427126	54427148	-	10
chr14	55671784	55671811	+	10
chr14	75134482	75134510	-	10
chr14	96566932	96566990	+	10
chr14	101987493	101987550	+	10
chr14	102000979	102001004	+	10
chr14	102084788	102084855	-	10
chr15	32731846	32731886	+	10
chr15	41561247	41561277	+	10
chr15	52550715	52550744	-	10
chr15	58595753	58595783	-	10
chr15	72199076	72199127	-	10
chr16	9103639	9103675	+	10
chr16	18806166	18806185	-	10
chr16	55505883	55505940	+	10
chr16	57042249	57042266	+	10
chr16	84054273	84054324	-	10
chr17	4167017	4167070	-	10
chr17	4980242	4980294	-	10
chr17	18209369	18209424	+	10
chr17	28645027	28645064	-	10
chr17	42402889	42402927	-	10
chr17	50056546	50056586	+	10
chr17	50064114	50064163	+	10
chr17	50189446	50189522	-	10
chr17	58490911	58490955	-	10
chr17	81512729	81512752	-	10
chr17	82239873	82239922	+	10
chr18	670707	670733	+	10
chr19	2430317	2430356	-	10
chr19	3976315	3976334	-	10
chr19	5787466	5787537	-	10
chr19	12939446	12939500	+	10
chr19	19505897	19505942	+	10
chr19	34428372	34428398	+	10
chr19	36140117	36140149	+	10
chr2	27050848	27050862	+	10
chr2	43011127	43011144	-	10
chr2	85321198	85321260	-	10
chr2	85597487	85597507	+	10
chr2	101839927	101839986	+	10
chr2	101891161	101891218	+	10
chr2	131049016	131049059	-	10
chr2	176201101	176201147	-	10
chr2	177042407	177042424	-	10
chr2	182978851	182978913	-	10
chr2	215361275	215361308	-	10
chr2	215414874	215414923	-	10
chr2	215435946	215435995	-	10
chr2	229358173	229358214	-	10
chr2	230879080	230879110	+	10
chr2	235797819	235797866	+	10
chr2	237324353	237324394	-	10
chr2	237325627	237325645	-	10
chr20	3805293	3805313	+	10
chr20	34072098	34072149	+	10
chr20	35557222	35557241	+	10
chr20	35626581	35626616	-	10
chr20	36046884	36046915	-	10
chr20	36779913	36779969	-	10
chr20	59038494	59038534	-	10
chr20	62388311	62388336	+	10
chr21	25881388	25881428	-	10
chr21	44850769	44850790	-	10
chr22	32387878	32387920	-	10
chr22	36304027	36304049	-	10
chr22	36305075	36305108	-	10
chr22	36320296	36320342	-	10
chr22	37922113	37922152	+	10
chr22	50197868	50197901	+	10
chr3	45677523	45677551	+	10
chr3	98593483	98593521	-	10
chr3	98796734	98796773	-	10
chr3	98798291	98798363	-	10
chr3	98799304	98799366	-	10
chr3	98881723	98881774	-	10
chr3	113721386	113721413	-	10
chr3	122426308	122426394	-	10
chr3	184180630	184180648	+	10
chr3	184322575	184322616	+	10
chr3	184335038	184335105	+	10
chr4	108620565	108620588	+	10
chr4	165342805	165342844	+	10
chr5	34831614	34831693	+	10
chr5	72206286	72206319	+	10
chr5	136063229	136063279	+	10
chr5	151663391	151663419	-	10
chr5	151804390	151804411	+	10
chr5	171900059	171900094	-	10
chr5	179800046	179800065	-	10
chr5	179836864	179836908	+	10
chr6	33780143	33780173	-	10
chr6	40396335	40396352	-	10
chr6	44251080	44251098	+	10
chr6	108223006	108223050	-	10
chr6	160109879	160109901	+	10
chr7	26192490	26192543	-	10
chr7	55198703	55198722	+	10
chr7	73687053	73687091	+	10
chr7	101138307	101138343	+	10
chr7	107919530	107919555	+	10
chr7	116560999	116561047	+	10
chr7	116797467	116797527	+	10
chr7	128769566	128769594	+	10
chr7	128770593	128770638	+	10
chr7	130497189	130497207	+	10
chr7	134968794	134968844	+	10
chr7	139565700	139565750	-	10
chr8	17962096	17962144	+	10
chr8	23328452	23328509	-	10
chr8	26410539	26410574	+	10
chr8	26412592	26412647	+	10
chr8	116846517	116846553	-	10
chr9	35062103	35062129	-	10
chr9	35712011	35712037	-	10
chr9	37863536	37863566	+	10
chr9	73170280	73170317	+	10
chr9	98015586	98015628	+	10
chr9	101563039	101563063	+	10
chr9	104783120	104783170	-	10
chr9	115030262	115030310	-	10
chr9	127506662	127506695	-	10
chr9	133362823	133362862	-	10
chrM	1968	1998	+	10
chrM	3987	4030	+	10
chrM	11073	11096	+	10
chrM	11836	11881	+	10
chrM	15555	15586	+	10
chrX	23786028	23786085	+	10
chrX	48577459	48577503	+	10
chrX	65740910	65740966	+	10
chrX	78103797	78103820	+	10
chrX	151407317	151407347	+	10
chrX	154011162	154011205	-	10
chrX	154349736	154349759	-	10
chrX	154352340	154352387	-	10
chrX	154360477	154360501	-	10
chr1	944418	944449	-	9
chr1	1785410	1785471	-	9
chr1	1786166	1786189	-	9
chr1	24841427	24841454	+	9
chr1	32773840	32773864	+	9
chr1	84671279	84671316	-	9
chr1	112701388	112701413	-	9
chr1	113974408	113974442	+	9
chr1	114733742	114733815	-	9
chr1	114749887	114749938	-	9
chr1	119923643	119923665	-	9
chr1	119923671	119923700	-	9
chr1	144560819	144560838	-	9
chr1	151404927	151404968	-	9
chr1	153535945	153535976	-	9
chr1	156263493	156263557	-	9
chr1	179844780	179844809	-	9
chr1	201820986	201821010	+	9
chr1	203682743	203682761	+	9
chr1	228493920	228493940	+	9
chr1	234606549	234606570	-	9
chr10	12035429	12035449	-	9
chr10	17229750	17229785	+	9
chr10	71817360	71817402	-	9
chr10	74119287	74119310	+	9
chr10	86437545	86437583	-	9
chr10	86499743	86499778	-	9
chr10	101781480	101781534	-	9
chr10	126017054	126017089	-	9
chr11	18396901	18396970	+	9
chr11	18407229	18407259	+	9
chr11	43344010	43344029	+	9
chr11	44619964	44620011	+	9
chr11	62516260	62516303	-	9
chr11	62525714	62525748	-	9
chr11	62625741	62625763	-	9
chr11	62881250	62881268	+	9
chr11	65505805	65505843	+	9
chr11	65858155	65858193	-	9
chr11	69653124	69653159	+	9
chr11	70435598	70435658	+	9
chr11	119018316	119018349	-	9
chr12	13214770	13214793	+	9
chr12	13216336	13216372	+	9
chr12	26999618	26999642	-	9
chr12	49273007	49273032	+	9
chr12	49763476	49763518	+	9
chr12	108646309	108646378	-	9
chr12	110731860	110731897	-	9
chr12	112508155	112508174	+	9
chr12	118144868	118144909	+	9
chr12	120222567	120222586	-	9
chr12	120222589	120222620	-	9
chr12	120700361	120700384	+	9
chr12	123034624	123034662	-	9
chr13	45336958	45337001	-	9
chr13	70024122	70024139	-	9
chr13	98021890	98021916	+	9
chr14	21269409	21269434	-	9
chr14	22847248	22847278	+	9
chr14	55065528	55065561	+	9
chr14	55673192	55673212	+	9
chr14	61795234	61795307	+	9
chr14	75133137	75133165	-	9
chr14	90404879	90404913	+	9
chr14	93293987	93294007	-	9
chr14	96565197	96565229	+	9
chr14	102083120	102083166	-	9
chr14	104940814	104940843	-	9
chr14	104940947	104940974	-	9
chr14	104954425	104954464	-	9
chr15	63325596	63325676	-	9
chr15	72200575	72200615	-	9
chr16	21625070	21625108	+	9
chr16	31112195	31112219	+	9
chr16	55485677	55485728	+	9
chr16	56608574	56608619	+	9
chr16	58163727	58163764	-	9
chr16	58547633	58547669	-	9
chr16	74296901	74296928	+	9
chr16	74462563	74462592	-	9
chr17	1004410	1004439	-	9
chr17	4999844	4999869	+	9
chr17	7460907	7460944	-	9
chr17	17150135	17150161	+	9
chr17	17812371	17812405	-	9
chr17	18208693	18208716	+	9
chr17	32370028	32370046	+	9
chr17	38853070	38853089	-	9
chr17	42403347	42403387	-	9
chr17	42842027	42842046	+	9
chr17	43211208	43211237	+	9
chr17	44851175	44851228	-	9
chr17	47678138	47678174	+	9
chr17	47684258	47684281	+	9
chr17	50089648	50089686	+	9
chr17	50194133	50194157	-	9
chr17	54962751	54962790	-	9
chr17	59647545	59647597	+	9
chr17	81860444	81860479	-	9
chr17	81868176	81868197	-	9
chr17	81868911	81868974	-	9
chr17	82442760	82442796	-	9
chr18	9400411	9400479	+	9
chr19	3468643	3468689	+	9
chr19	4838553	4838584	-	9
chr19	10486380	10486435	-	9
chr19	12745448	12745482	+	9
chr19	12944244	12944273	+	9
chr19	13135732	13135762	+	9
chr19	18307119	18307146	-	9
chr19	21821356	21821374	-	9
chr19	38729928	38729957	+	9
chr19	39433311	39433367	-	9
chr19	46920676	46920695	+	9
chr19	47000857	47000900	+	9
chr19	58388217	58388242	+	9
chr2	9414220	9414256	-	9
chr2	10802551	10802603	-	9
chr2	20202027	20202072	-	9
chr2	20447695	20447717	+	9
chr2	27243575	27243615	+	9
chr2	97648030	97648087	+	9
chr2	152637612	152637633	+	9
chr2	190969778	190969803	-	9
chr2	210433779	210433802	-	9
chr2	215375298	215375317	-	9
chr2	219180191	219180245	+	9
chr20	3650603	3650644	+	9
chr20	3805272	3805292	+	9
chr20	14966103	14966120	+	9
chr20	36048287	36048338	-	9
chr20	36778114	36778134	-	9
chr20	38090233	38090267	+	9
chr20	44906798	44906846	+	9
chr20	45326510	45326529	-	9
chr20	58360390	58360419	+	9
chr20	58445289	58445309	+	9
chr20	63741416	63741480	+	9
chr21	14372348	14372378	-	9
chr21	46004499	46004531	+	9
chr21	46120547	46120580	+	9
chr21	46125970	46126018	+	9
chr22	35393867	35393919	+	9
chr22	35394081	35394100	+	9
chr22	36288344	36288421	-	9
chr22	36312183	36312221	-	9
chr22	37225879	37225905	-	9
chr22	38861794	38861818	-	9
chr22	40330411	40330430	+	9
chr22	41245950	41245983	-	9
chr22	42070335	42070353	-	9
chr22	46686708	46686743	-	9
chr3	31636478	31636528	+	9
chr3	45224749	45224776	-	9
chr3	45225052	45225083	-	9
chr3	45677585	45677610	+	9
chr3	52533726	52533774	-	9
chr3	98796095	98796142	-	9
chr3	98798623	98798664	-	9
chr3	128070955	128070993	+	9
chr3	128620185	128620222	-	9
chr3	170091113	170091134	-	9
chr3	184306063	184306090	+	9
chr3	194405522	194405551	-	9
chr3	194431106	194431140	-	9
chr3	196049856	196049892	-	9
chr4	1953316	1953340	+	9
chr4	10088713	10088745	-	9
chr4	52028795	52028827	-	9
chr4	75643847	75643864	-	9
chr4	76160619	76160681	-	9
chr5	53092630	53092661	+	9
chr5	72208720	72208786	+	9
chr5	137752822	137752844	-	9
chr5	150795652	150795673	+	9
chr5	151662834	151662852	-	9
chr5	177303940	177303997	+	9
chr5	179722873	179722896	+	9
chr5	179729305	179729339	+	9
chr5	179730279	179730327	+	9
chr6	28589387	28589418	+	9
chr6	43179749	43179786	+	9
chr6	43770248	43770312	+	9
chr6	132814993	132815077	+	9
chr6	134133778	134133795	+	9
chr6	149789962	149790010	+	9
chr6	151356429	151356492	+	9
chr7	2379426	2379455	+	9
chr7	2730502	2730541	-	9
chr7	11013732	11013793	+	9
chr7	55470728	55470748	-	9
chr7	94394882	94394927	+	9
chr7	116560342	116560405	+	9
chr7	128769716	128769747	+	9
chr7	128858876	128858913	+	9
chr7	128859184	128859220	+	9
chr7	130166173	130166195	-	9
chr7	139568499	139568546	-	9
chr7	139568640	139568672	-	9
chr7	139571197	139571217	-	9
chr7	157268223	157268273	+	9
chr8	11848066	11848100	-	9
chr8	23843890	23843938	-	9
chr8	26411729	26411767	+	9
chr8	30653430	30653451	-	9
chr8	47773972	47774032	-	9
chr8	100919664	100919695	-	9
chr8	143811177	143811201	-	9
chr8	144789842	144789877	-	9
chr8	145054458	145054496	+	9
chr8	145054501	145054535	+	9
chr9	35099975	35099998	-	9
chr9	37861323	37861366	+	9
chr9	83660888	83660951	-	9
chr9	88475377	88475422	+	9
chr9	99142527	99142557	+	9
chr9	104783710	104783746	-	9
chr9	127506019	127506062	-	9
chr9	127506573	127506640	-	9
chr9	133363392	133363413	-	9
chrM	2658	2684	+	9
chrM	5297	5319	+	9
chrM	9474	9518	+	9
chrM	10555	10606	+	9
chrM	12344	12360	+	9
chrM	13314	13380	+	9
chrM	13715	13751	+	9
chrM	14088	14119	+	9
chrX	12976959	12976999	+	9
chrX	12977013	12977053	+	9
chrX	41136811	41136849	+	9
chrX	74533126	74533189	+	9
chrX	103330266	103330284	+	9
chrX	154011758	154011806	-	9
chrX	154018054	154018083	-	9
chrX	154353091	154353119	-	9
chrX	154359491	154359511	-	9
chr1	1338597	1338628	-	8
chr1	1495707	1495731	+	8
chr1	1785779	1785820	-	8
chr1	1785921	1785953	-	8
chr1	6591367	6591401	-	8
chr1	6591969	6592015	-	8
chr1	6592280	6592326	-	8
chr1	8012653	8012696	-	8
chr1	16443703	16443720	+	8
chr1	19339217	19339269	-	8
chr1	24843075	24843107	+	8
chr1	34089006	34089053	-	8
chr1	36348765	36348784	-	8
chr1	44650851	44650891	+	8
chr1	51399027	51399044	-	8
chr1	109317941	109317972	-	8
chr1	109426349	109426374	-	8
chr1	110233315	110233336	+	8
chr1	112670141	112670183	+	8
chr1	112701655	112701690	-	8
chr1	145856937	145856974	-	8
chr1	150965512	150965561	-	8
chr1	150966038	150966057	-	8
chr1	153607196	153607246	-	8
chr1	155882296	155882315	+	8
chr1	156139937	156139971	+	8
chr1	156742368	156742441	-	8
chr1	156742538	156742562	-	8
chr1	156742923	156742945	-	8
chr1	170736882	170736919	+	8
chr1	182884733	182884772	+	8
chr1	183023422	183023470	+	8
chr1	183143338	183143384	+	8
chr1	200409952	200409972	-	8
chr1	206733321	206733360	+	8
chr1	208028006	208028026	-	8
chr1	225496003	225496038	-	8
chr1	225789415	225789471	+	8
chr1	228098272	228098325	+	8
chr1	228493875	228493903	+	8
chr1	230280262	230280290	+	8
chr10	17229500	17229543	+	8
chr10	17233611	17233633	+	8
chr10	28533644	28533661	+	8
chr10	32929943	32929971	-	8
chr10	73051071	73051095	-	8
chr10	73249632	73249657	-	8
chr10	102163758	102163813	+	8
chr10	122489433	122489456	+	8
chr11	812799	812820	+	8
chr11	8988182	8988203	-	8
chr11	12263102	12263162	+	8
chr11	18394586	18394638	+	8
chr11	18402884	18402904	+	8
chr11	35229988	35230024	+	8
chr11	35230866	35230906	+	8
chr11	35232024	35232069	+	8
chr11	35232240	35232266	+	8
chr11	46434936	46434957	-	8
chr11	59551744	59551762	+	8
chr11	60850830	60850897	+	8
chr11	61965068	61965087	-	8
chr11	62525049	62525075	-	8
chr11	62532912	62532943	-	8
chr11	62625402	62625423	-	8
chr11	65499903	65499939	+	8
chr11	65500427	65500480	+	8
chr11	65502448	65502487	+	8
chr11	65503933	65503956	+	8
chr11	65573955	65574010	+	8
chr11	65891352	65891408	+	8
chr11	65893053	65893107	-	8
chr11	69643942	69643976	+	8
chr11	69651975	69652026	+	8
chr11	69652424	69652456	+	8
chr11	69652734	69652761	+	8
chr11	70435793	70435847	+	8
chr11	76550833	76550850	+	8
chr11	120485815	120485836	+	8
chr11	120486251	120486295	+	8
chr11	123062080	123062121	-	8
chr11	126277796	126277832	+	8
chr12	1494014	1494043	+	8
chr12	6666863	6666896	-	8
chr12	6968490	6968525	-	8
chr12	46185938	46185971	-	8
chr12	49131386	49131406	-	8
chr12	49265105	49265181	+	8
chr12	49764223	49764243	+	8
chr12	49764524	49764567	+	8
chr12	53097708	53097771	+	8
chr12	53479418	53479463	+	8
chr12	54403917	54403967	-	8
chr12	55726935	55726971	-	8
chr12	56645916	56645967	-	8
chr12	57183381	57183416	+	8
chr12	57210868	57210885	+	8
chr12	57211489	57211520	+	8
chr12	76028799	76028829	-	8
chr12	103942623	103942663	+	8
chr12	108647058	108647099	-	8
chr12	110339588	110339613	+	8
chr12	112382357	112382374	-	8
chr12	112508400	112508480	+	8
chr12	120697817	120697850	+	8
chr12	120700447	120700473	+	8
chr12	131922873	131922906	+	8
chr13	45340738	45340762	-	8
chr13	48261428	48261476	+	8
chr13	76882775	76882795	-	8
chr13	98014057	98014075	+	8
chr14	22845866	22845886	+	8
chr14	22846291	22846337	+	8
chr14	22847022	22847050	+	8
chr14	22847313	22847341	+	8
chr14	31106944	31107011	-	8
chr14	54427343	54427378	-	8
chr14	54940725	54940773	-	8
chr14	61732411	61732439	+	8
chr14	70031661	70031679	+	8
chr14	71102111	71102145	+	8
chr14	73713585	73713625	-	8
chr14	75132613	75132666	-	8
chr14	90404718	90404775	+	8
chr14	90404980	90405039	+	8
chr14	92162918	92162936	+	8
chr14	96089754	96089780	+	8
chr14	102000015	102000040	+	8
chr14	104940668	104940705	-	8
chr15	31376331	31376370	+	8
chr15	34095926	34095987	-	8
chr15	51911048	51911077	+	8
chr15	52550612	52550631	-	8
chr15	61878725	61878742	-	8
chr15	63323728	63323775	-	8
chr15	63324054	63324077	-	8
chr15	66490992	66491014	+	8
chr15	66502661	66502697	-	8
chr15	72199529	72199563	-	8
chr15	72199635	72199681	-	8
chr15	72207217	72207244	-	8
chr15	72209793	72209828	-	8
chr15	72219082	72219116	-	8
chr16	9117820	9117870	+	8
chr16	11762689	11762719	-	8
chr16	28156429	28156467	-	8
chr16	28177279	28177311	-	8
chr16	28211428	28211454	-	8
chr16	28842831	28842861	-	8
chr16	55483003	55483049	+	8
chr16	55505346	55505391	+	8
chr16	55506008	55506040	+	8
chr16	56429515	56429568	-	8
chr16	67198431	67198488	+	8
chr16	67198702	67198721	+	8
chr16	70159646	70159680	+	8
chr16	75093559	75093588	+	8
chr16	82626959	82626985	+	8
chr16	84665706	84665753	+	8
chr17	7312001	7312027	+	8
chr17	7461099	7461135	-	8
chr17	7461295	7461327	-	8
chr17	7463566	7463620	-	8
chr17	13494137	13494170	-	8
chr17	15408562	15408589	+	8
chr17	18208836	18208882	+	8
chr17	18325018	18325061	+	8
chr17	38920001	38920059	+	8
chr17	40417816	40417841	-	8
chr17	42314309	42314343	-	8
chr17	44075352	44075381	+	8
chr17	45106801	45106871	+	8
chr17	47650376	47650432	+	8
chr17	47682610	47682637	+	8
chr17	48060406	48060444	+	8
chr17	50064563	50064581	+	8
chr17	50072130	50072168	+	8
chr17	50076332	50076377	+	8
chr17	50089239	50089271	+	8
chr17	50089272	50089340	+	8
chr17	50189173	50189220	-	8
chr17	50191850	50191889	-	8
chr17	50194380	50194405	-	8
chr17	50382283	50382315	-	8
chr17	58090258	58090323	+	8
chr17	75778501	75778573	-	8
chr17	76265423	76265452	+	8
chr17	76387201	76387258	+	8
chr17	76680364	76680394	-	8
chr17	78224552	78224587	+	8
chr17	78370974	78370991	-	8
chr17	78991954	78991976	-	8
chr17	81512257	81512289	-	8
chr17	81843198	81843250	-	8
chr17	81843525	81843561	-	8
chr17	81890791	81890824	-	8
chr17	82083797	82083845	-	8
chr17	82621737	82621780	-	8
chr18	23482945	23482970	+	8
chr18	25818455	25818490	-	8
chr18	46086384	46086416	-	8
chr18	51078637	51078658	+	8
chr18	56753254	56753272	-	8
chr18	68674711	68674741	-	8
chr19	811061	811099	+	8
chr19	1383581	1383606	+	8
chr19	2430463	2430496	-	8
chr19	2434036	2434070	-	8
chr19	3977337	3977357	-	8
chr19	3979421	3979445	-	8
chr19	4859978	4860005	-	8
chr19	10133590	10133608	-	8
chr19	12939159	12939200	+	8
chr19	12944116	12944142	+	8
chr19	15237732	15237762	-	8
chr19	16076520	16076548	+	8
chr19	16102131	16102169	+	8
chr19	16102699	16102759	+	8
chr19	32584963	32584990	+	8
chr19	38729882	38729911	+	8
chr19	41261109	41261139	+	8
chr19	41344781	41344811	-	8
chr19	54179957	54179982	-	8
chr19	58393435	58393461	+	8
chr2	9584637	9584684	-	8
chr2	20201677	20201722	-	8
chr2	28415010	28415037	+	8
chr2	54649800	54649856	+	8
chr2	54972566	54972609	-	8
chr2	54987602	54987621	-	8
chr2	85318918	85318941	-	8
chr2	112531027	112531085	+	8
chr2	113957775	113957812	+	8
chr2	128164752	128164807	+	8
chr2	131052042	131052074	-	8
chr2	157736944	157736963	-	8
chr2	160274674	160274712	-	8
chr2	162033603	162033661	-	8
chr2	168774709	168774742	+	8
chr2	200830024	200830041	+	8
chr2	206305584	206305619	+	8
chr2	215367903	215367942	-	8
chr2	215376616	215376680	-	8
chr2	215425254	215425291	-	8
chr2	224765594	224765617	-	8
chr2	229358236	229358286	-	8
chr2	237324090	237324120	-	8
chr2	237339065	237339089	-	8
chr2	237361816	237361833	-	8
chr2	237368642	237368659	-	8
chr2	237381015	237381047	-	8
chr2	237381359	237381398	-	8
chr2	241248076	241248116	-	8
chr2	241353351	241353400	+	8
chr2	241353833	241353884	+	8
chr20	4700487	4700508	+	8
chr20	32166704	32166746	+	8
chr20	36048012	36048039	-	8
chr20	43710007	43710038	+	8
chr20	47655622	47655642	+	8
chr20	58903715	58903752	+	8
chr20	58910949	58910979	+	8
chr21	8213321	8213344	+	8
chr21	25880993	25881019	-	8
chr21	25911838	25911871	-	8
chr21	33549978	33550046	+	8
chr21	34791412	34791445	-	8
chr21	37514013	37514052	+	8
chr21	41885217	41885252	-	8
chr21	46002622	46002679	+	8
chr21	46003918	46003945	+	8
chr22	36281479	36281544	-	8
chr22	36293788	36293828	-	8
chr22	36309322	36309349	-	8
chr22	36348905	36348931	-	8
chr22	41246452	41246478	-	8
chr22	41434598	41434641	-	8
chr22	50456221	50456242	-	8
chr3	10126556	10126587	+	8
chr3	27409373	27409439	-	8
chr3	31636563	31636619	+	8
chr3	31636728	31636769	+	8
chr3	33142919	33142975	+	8
chr3	45689001	45689033	-	8
chr3	49117804	49117829	-	8
chr3	52524815	52524840	-	8
chr3	52525206	52525226	-	8
chr3	55468455	55468481	-	8
chr3	97972357	97972401	-	8
chr3	98796776	98796820	-	8
chr3	98798718	98798751	-	8
chr3	98800618	98800640	-	8
chr3	98849500	98849533	-	8
chr3	113719566	113719605	-	8
chr3	113720865	113720898	-	8
chr3	113721348	113721369	-	8
chr3	120329007	120329028	-	8
chr3	120329109	120329169	-	8
chr3	120331212	120331239	-	8
chr3	124796537	124796562	-	8
chr3	128071041	128071066	+	8
chr3	136854702	136854735	+	8
chr3	149517580	149517605	-	8
chr3	156542891	156542910	-	8
chr3	169994514	169994562	+	8
chr3	184315378	184315404	+	8
chr3	184327914	184327970	+	8
chr3	194405571	194405610	-	8
chr4	2929344	2929371	+	8
chr4	6641813	6641843	+	8
chr4	6641895	6641920	+	8
chr4	6641921	6641952	+	8
chr4	7762290	7762308	-	8
chr4	87983138	87983189	+	8
chr4	139509516	139509534	-	8
chr4	139509557	139509574	-	8
chr4	174262766	174262784	-	8
chr4	186588044	186588061	-	8
chr5	5461216	5461259	+	8
chr5	14487646	14487669	+	8
chr5	16474016	16474051	-	8
chr5	17275940	17276005	+	8
chr5	72205589	72205613	+	8
chr5	72208151	72208172	+	8
chr5	72208200	72208237	+	8
chr5	74628881	74628915	-	8
chr5	80142224	80142247	-	8
chr5	96773393	96773421	+	8
chr5	103029105	103029142	+	8
chr5	136028999	136029036	+	8
chr5	143281360	143281391	-	8
chr5	150795762	150795780	+	8
chr5	154815588	154815618	+	8
chr5	179836445	179836470	+	8
chr5	180301250	180301309	-	8
chr5	181188481	181188498	-	8
chr6	7289253	7289311	-	8
chr6	18225599	18225636	-	8
chr6	27479664	27479681	+	8
chr6	30724402	30724457	+	8
chr6	52277554	52277574	-	8
chr6	56601518	56601537	-	8
chr6	56640032	56640064	-	8
chr6	73824798	73824852	+	8
chr6	149410591	149410623	+	8
chr6	151305746	151305768	+	8
chr7	2731029	2731086	-	8
chr7	25123334	25123353	-	8
chr7	26192036	26192103	-	8
chr7	26192223	26192272	-	8
chr7	26200626	26200670	-	8
chr7	44213621	44213641	+	8
chr7	50590844	50590888	-	8
chr7	50592549	50592572	-	8
chr7	74121625	74121657	+	8
chr7	74121742	74121808	+	8
chr7	74121821	74121860	+	8
chr7	76328609	76328637	-	8
chr7	94427020	94427058	+	8
chr7	101137622	101137639	+	8
chr7	101137717	101137757	+	8
[truncated: 15,181 more rows]
