# Supplementary material for: An intrinsically disordered region mediates RNA-binding selectivity and cellular activities of LARP6
Source: Nat Commun. 2026 Feb 19;17:2939. doi: 10.1038/s41467-026-69789-z (PMC13031558; doi:10.1038/s41467-026-69789-z)
Supplement: Supplementary file 5 — Supplementary Data 3 [file 41467_2026_69789_MOESM5_ESM.xlsx]

## Sheet: ΔCTR myc-LARP6 iCLIP peaks
Chromosome	Start	End	Strand	Peak Score
chr7	5527484	5527516	-	3293
chr5	179614717	179614735	-	780
chrX	78126079	78126101	+	625
chr14	49586782	49586839	+	504
chr17	1400078	1400097	-	493
chrX	53462197	53462215	+	454
chr5	138934168	138934189	+	355
chr14	55684220	55684239	+	260
chr2	112646916	112646937	+	253
chr19	38729968	38730006	+	241
chr15	74409994	74410027	-	218
chr17	81510327	81510388	-	210
chr11	840292	840381	-	206
chr16	55484058	55484121	+	204
chr2	237334685	237334703	-	201
chr7	76327134	76327182	-	192
chr6	7289372	7289413	-	178
chr14	101986536	101986571	+	164
chr11	70436271	70436294	+	160
chr15	72199224	72199329	-	160
chr1	154214504	154214530	-	158
chr1	149692868	149692886	-	154
chr1	8867203	8867258	-	152
chr5	140726158	140726191	+	152
chr2	200478266	200478304	+	146
chr11	69652965	69652989	+	139
chr15	69453663	69453695	+	139
chr6	133837317	133837348	+	138
chr3	45224687	45224733	-	136
chr3	113720429	113720449	-	134
chr2	43467956	43467973	-	133
chr5	78476608	78476626	+	130
chr11	35230664	35230687	+	129
chr2	46356745	46356769	+	129
chr2	218274365	218274385	-	129
chrX	78126109	78126150	+	127
chr6	122444831	122444867	-	123
chr1	231422312	231422329	-	121
chr7	116560157	116560261	+	121
chr14	61795064	61795159	+	120
chr12	49764096	49764135	+	119
chr17	39531389	39531420	+	119
chr2	203427922	203427954	+	119
chr5	181241611	181241642	-	119
chr1	28200928	28200954	-	118
chr16	71928388	71928415	+	116
chr17	50074218	50074274	+	114
chr2	203427965	203427990	+	114
chr17	50201540	50201581	-	111
chr10	102480063	102480093	-	110
chr3	86946327	86946347	-	110
chr1	31497670	31497691	-	107
chr7	94394961	94395002	+	107
chr8	56074064	56074107	-	107
chr15	89335089	89335116	+	106
chr8	47773819	47773838	-	105
chr11	61967460	61967502	-	104
chr2	54987638	54987690	-	104
chr3	123613906	123613929	-	104
chr11	70436310	70436336	+	103
chr19	1435076	1435099	+	103
chr15	64155920	64155994	-	102
chr1	201969898	201969919	+	101
chr16	87384047	87384076	-	101
chr11	110231103	110231132	-	100
chr14	102081329	102081436	-	99
chr4	77075701	77075745	-	99
chrX	41348464	41348505	+	98
chr1	113895386	113895426	-	97
chr2	108685773	108685810	+	96
chr14	73588852	73588872	-	95
chr3	156540952	156540984	-	95
chr11	35232148	35232231	+	94
chr12	56644839	56644917	-	94
chr17	50194350	50194449	-	94
chr7	135927673	135927693	-	94
chr11	69653002	69653059	+	92
chr2	234494969	234494991	-	92
chr12	49764066	49764092	+	91
chr2	219289960	219289980	-	91
chr3	179588286	179588306	+	91
chr10	32911908	32911969	-	90
chr15	63071699	63071750	+	90
chr16	67438399	67438440	-	90
chr11	65890662	65890681	+	88
chr14	49853869	49853887	-	88
chr14	96566211	96566238	+	88
chr17	28860826	28860871	+	88
chr2	26135873	26135947	+	88
chr7	135927624	135927665	-	88
chr2	63891283	63891327	+	87
chr7	128769789	128769851	+	87
chrX	78103852	78104038	+	86
chr1	27405830	27405860	-	85
chr10	32911600	32911676	-	85
chr10	77637536	77637559	-	85
chr14	22846469	22846521	+	85
chr5	96774463	96774487	+	85
chr5	136063606	136063687	+	85
chr17	75248391	75248408	-	84
chr2	112663167	112663222	+	84
chr2	237341106	237341155	-	84
chr11	65900249	65900363	-	83
chr12	122865859	122865917	-	82
chr14	22565030	22565100	-	82
chr20	44499692	44499717	-	82
chr6	28478673	28478692	-	82
chr12	57181199	57181267	+	81
chr2	234494935	234494958	-	81
chr22	41246378	41246412	-	81
chr6	136259154	136259177	-	81
chr14	68884253	68884293	-	80
chr15	74410497	74410548	-	79
chr5	136063473	136063503	+	79
chr2	27051241	27051267	+	78
chr3	31636633	31636674	+	77
chr8	11847074	11847138	-	77
chr8	61684077	61684125	-	76
chr1	119929093	119929171	-	75
chr13	98018586	98018617	+	75
chr1	201969858	201969888	+	74
chr2	215383458	215383483	-	74
chr14	49853797	49853825	-	73
chr3	98799820	98799839	-	73
chr3	127691240	127691277	-	73
chr15	52550747	52550773	-	72
chr1	183144274	183144366	+	71
chr11	35221701	35221725	+	71
chr2	10129589	10129609	+	71
chr1	225402249	225402285	-	70
chr19	45478640	45478661	-	70
chr10	71817360	71817469	-	69
chr12	6968465	6968513	-	69
chr14	96566183	96566204	+	69
chr1	1786325	1786383	-	68
chr1	222733703	222733766	+	68
chr11	62630196	62630249	-	68
chr3	52533618	52533704	-	68
chr3	98799793	98799812	-	68
chrX	123908111	123908165	+	68
chr10	32894987	32895008	-	67
chr19	12939504	12939525	+	67
chr4	26431866	26431925	+	67
chr5	151808631	151808657	+	67
chr1	28200976	28200995	-	66
chr14	102085349	102085391	-	66
chr19	2233717	2233748	-	66
chr20	31606415	31606442	+	66
chr3	30692803	30692830	+	66
chr5	17276226	17276259	+	66
chr5	151808584	151808614	+	66
chr7	76328543	76328635	-	66
chr1	20485562	20485594	-	65
chr14	70031768	70031794	+	65
chr16	71928416	71928441	+	65
chr10	17233765	17233893	+	64
chr10	86437512	86437532	-	64
chr10	126017095	126017187	-	64
chr17	28648655	28648705	-	64
chr17	44803445	44803468	-	64
chr4	152400579	152400618	-	64
chrX	151409212	151409284	+	64
chr4	165342764	165342868	+	63
chr2	118108800	118108819	+	62
chr2	218959723	218959742	+	62
chr6	151355791	151355832	+	62
chr1	8012413	8012442	-	61
chr1	205714663	205714724	-	61
chr11	35229903	35229938	+	61
chrX	78126267	78126305	+	61
chr10	74119247	74119270	+	60
chr15	44717659	44717767	+	60
chr17	81681437	81681463	-	60
chr3	113720400	113720425	-	60
chr1	100976194	100976220	+	59
chr12	49129545	49129594	-	59
chr2	10129557	10129579	+	59
chr3	141447880	141447907	+	59
chr3	196050126	196050183	-	59
chr7	44213616	44213676	+	59
chr7	99419482	99419511	+	59
chr7	139566597	139566636	-	59
chr1	55081319	55081381	-	58
chr11	35229946	35229972	+	58
chr12	106237922	106237982	-	58
chr2	187465020	187465072	-	58
chr20	36049675	36049705	-	58
chr1	119914399	119914453	-	57
chr11	61965089	61965118	-	57
chr13	98021852	98021911	+	57
chr7	99419533	99419560	+	57
chr1	167765669	167765691	+	56
chr11	18405524	18405546	+	56
chr3	30693722	30693766	+	56
chr9	128917304	128917408	+	56
chr12	120701036	120701065	+	55
chr13	76882563	76882632	-	55
chr14	60124739	60124803	+	55
chr15	56029856	56029875	-	55
chr16	1700987	1701060	+	55
chr17	76679724	76679743	-	55
chr3	179588235	179588268	+	55
chr5	136063510	136063586	+	55
chr5	151663070	151663110	-	55
chr8	61625866	61626007	-	55
chr11	35230525	35230545	+	54
chr12	49764743	49764842	+	54
chr2	109301902	109301919	+	54
chr22	35739342	35739377	-	54
chrX	154018085	154018120	-	54
chr10	17235161	17235252	+	53
chr11	63625064	63625105	-	53
chr2	54973053	54973134	-	53
chr9	35657936	35657992	-	53
chr11	62529233	62529293	-	52
chr11	69654146	69654269	+	52
chr12	6531748	6531789	+	52
chr12	110731816	110731848	-	52
chr14	22920659	22920681	-	52
chr15	60347418	60347445	-	52
chr22	35739381	35739414	-	52
chr5	151804732	151804853	+	52
chr6	151355836	151355869	+	52
chr13	98022004	98022042	+	51
chr15	72209733	72209759	-	51
chr17	66806019	66806066	+	51
chr3	157443177	157443203	+	51
chr7	2730187	2730230	-	51
chr1	159141639	159141664	-	50
chr1	227193833	227193867	-	50
chr12	111447427	111447498	+	50
chr14	49853906	49853924	-	50
chr14	101986142	101986188	+	50
chr22	37675627	37675663	+	50
chr4	173331967	173332015	-	50
chr9	34637044	34637076	-	50
chr12	6731064	6731171	+	49
chr16	55505902	55506038	+	49
chr2	33389275	33389305	+	49
chr3	55467337	55467363	-	49
chr7	101137967	101137995	+	49
chr14	54420048	54420085	+	48
chr14	92142220	92142326	+	48
chr15	48415713	48415765	-	48
chr16	8855055	8855104	-	48
chr16	46674402	46674435	-	48
chr17	50187886	50187976	-	48
chr3	32481718	32481796	-	48
chr5	122064986	122065119	-	48
chr1	16396630	16396660	+	47
chr1	55068386	55068410	-	47
chr10	122514402	122514594	+	47
chr11	65896908	65896994	-	47
chr14	101987493	101987633	+	47
chr15	48613025	48613074	-	47
chr2	65087990	65088046	-	47
chr2	84906505	84906562	+	47
chr2	223975221	223975296	-	47
chr2	237334726	237334759	-	47
chr20	35949434	35949454	+	47
chr3	48468547	48468620	-	47
chr3	98798715	98798743	-	47
chr4	93155038	93155055	+	47
chr6	119177374	119177425	-	47
chr8	17962104	17962164	+	47
chrM	11223	11277	+	47
chr1	206733425	206733521	+	46
chr11	35231906	35231978	+	46
chr11	69652924	69652951	+	46
chr12	110339581	110339638	+	46
chr16	74774666	74774684	-	46
chrM	7642	7710	+	46
chr1	179844759	179844812	-	45
chr1	203742682	203742730	+	45
chr1	230280117	230280153	+	45
chr15	44717844	44717887	+	45
chr17	42403228	42403295	-	45
chr19	41260699	41260838	+	45
chr3	156542887	156542911	-	45
chr6	28643460	28643484	+	45
chr6	109368130	109368212	-	45
chrY	12273666	12273688	+	45
chr10	17229594	17229718	+	44
chr10	126017055	126017085	-	44
chr12	111447361	111447423	+	44
chr12	132772161	132772231	-	44
chr13	98519257	98519335	-	44
chr2	215361025	215361056	-	44
chr2	215386728	215386816	-	44
chr2	237352524	237352585	-	44
chr4	1900769	1900807	+	44
chr5	72206356	72206382	+	44
chrM	6183	6248	+	44
chrX	154349993	154350049	-	44
chr12	13215388	13215415	+	43
chr14	54427151	54427215	-	43
chr17	81510187	81510224	-	43
chr18	9860649	9860679	+	43
chr20	31801597	31801658	+	43
chr20	58360373	58360424	+	43
chr4	6642204	6642252	+	43
chr8	47773781	47773806	-	43
chr8	69922964	69922981	-	43
chr8	94250225	94250255	-	43
chr9	112687489	112687509	-	43
chrX	78104198	78104315	+	43
chr10	33254176	33254197	-	42
chr13	38361885	38361923	+	42
chr14	100334617	100334677	-	42
chr15	83016681	83016727	-	42
chr2	54972707	54972808	-	42
chr21	46125867	46125930	+	42
chr3	41240304	41240340	+	42
chr4	155347285	155347304	-	42
chr5	32602032	32602062	+	42
chr5	151804389	151804419	+	42
chr11	13729883	13729908	+	41
chr16	58521198	58521234	-	41
chr19	10691467	10691492	+	41
chr2	37228130	37228180	-	41
chr2	54972242	54972261	-	41
chr2	215419296	215419358	-	41
chr22	20949862	20949894	+	41
chr5	72909624	72909652	+	41
chr6	122456555	122456587	-	41
chr7	2380547	2380629	+	41
chrX	124037541	124037561	+	41
chr10	33256316	33256353	-	40
chr10	71821981	71822016	-	40
chr12	51242494	51242527	+	40
chr15	72217420	72217455	-	40
chr17	47684257	47684331	+	40
chr17	50191394	50191444	-	40
chr2	43011127	43011145	-	40
chr2	70280676	70280726	+	40
chr21	41993128	41993180	-	40
chr3	41240256	41240295	+	40
chr3	98798906	98798992	-	40
chr6	83164785	83164804	+	40
chr7	76327911	76327937	-	40
chr7	101137926	101137962	+	40
chr7	134969681	134969707	+	40
chr1	152032762	152032795	-	39
chr1	159918487	159918546	-	39
chr11	35231004	35231075	+	39
chr11	62516392	62516460	-	39
chr14	96566933	96567000	+	39
chr15	63071353	63071390	+	39
chr16	70159644	70159678	+	39
chr17	81868175	81868210	-	39
chr2	157736944	157736993	-	39
chr2	215367951	215367998	-	39
chr20	38092255	38092288	+	39
chr20	62139115	62139147	-	39
chr21	46121055	46121087	+	39
chr22	41246489	41246572	-	39
chr5	17276271	17276306	+	39
chr7	63925823	63925840	-	39
chr8	47904884	47904933	-	39
chr8	97726202	97726255	+	39
chr1	151983010	151983043	-	38
chr15	44717888	44718012	+	38
chr17	81510251	81510307	-	38
chr19	38730007	38730057	+	38
chr19	46610299	46610367	+	38
chr2	25975261	25975295	-	38
chr3	196829750	196829769	+	38
chr7	128769942	128770011	+	38
chr9	105365602	105365625	+	38
chr1	161422157	161422175	-	37
chr11	866911	866948	+	37
chr11	10802186	10802219	-	37
chr11	65854980	65855053	-	37
chr13	76882770	76882802	-	37
chr16	28135258	28135291	-	37
chr17	42403725	42403773	-	37
chr22	40827150	40827189	-	37
chr3	196814517	196814559	+	37
chr9	37863528	37863568	+	37
chr1	1786251	1786278	-	36
chr1	11056018	11056065	-	36
chr1	39563718	39563743	-	36
chr11	8988163	8988215	-	36
chr11	35221647	35221698	+	36
chr12	13215586	13215648	+	36
chr12	120198564	120198618	-	36
chr15	43771350	43771395	+	36
chr2	112646958	112646985	+	36
chr20	44511289	44511344	-	36
chr3	45224623	45224643	-	36
chr5	97032671	97032717	+	36
chr5	154815588	154815652	+	36
chr7	55470725	55470765	-	36
chr7	107919530	107919589	+	36
chr12	6534504	6534567	+	35
chr12	123596608	123596679	+	35
chr13	98018627	98018653	+	35
chr14	103341532	103341578	+	35
chr17	1361096	1361125	-	35
chr18	12310987	12311037	+	35
chr2	200817099	200817137	+	35
chr3	52528182	52528288	-	35
chr3	141447841	141447875	+	35
chr6	43785980	43786016	+	35
chr7	135675083	135675121	+	35
chr8	11844826	11844895	-	35
chr9	130854954	130854977	+	35
chrX	151407317	151407378	+	35
chr11	43344043	43344068	+	34
chr11	47466918	47466953	-	34
chr12	121347828	121347855	-	34
chr13	113510259	113510333	+	34
chr17	81510601	81510650	-	34
chr18	46088172	46088195	-	34
chr18	59328544	59328565	-	34
chr19	2430316	2430359	-	34
chr2	70277919	70277956	+	34
chr2	200478311	200478346	+	34
chr20	31514686	31514725	+	34
chr20	32334449	32334509	+	34
chr21	37202640	37202689	+	34
chr4	39551945	39552023	-	34
chr5	179729283	179729334	+	34
chrX	49071302	49071331	-	34
chr11	62881245	62881290	+	33
chr11	63625187	63625215	-	33
chr12	89603229	89603253	-	33
chr12	112507680	112507736	+	33
chr12	120694862	120694890	+	33
chr17	50201511	50201530	-	33
chr19	2101685	2101706	-	33
chr2	177042407	177042424	-	33
chr2	215384879	215384938	-	33
chr20	45426061	45426085	+	33
chr21	41887851	41887893	-	33
chr21	44849759	44849861	-	33
chr21	46112072	46112102	+	33
chr3	196829700	196829738	+	33
chr5	150297081	150297205	-	33
chr5	176509095	176509165	+	33
chr7	128748714	128748745	+	33
chr9	133361743	133361805	-	33
chr11	69653060	69653082	+	32
chr12	49272932	49272966	+	32
chr12	56596548	56596566	-	32
chr14	104937905	104937964	-	32
chr15	78548957	78548985	+	32
chr2	131048826	131048851	-	32
chr2	215334926	215334946	+	32
chr2	218595356	218595382	+	32
chr20	3805272	3805318	+	32
chr21	25881360	25881452	-	32
chr4	7762289	7762310	-	32
chr4	24527682	24527712	-	32
chr7	94395036	94395089	+	32
chr7	152179851	152179885	-	32
chrM	6428	6502	+	32
chrM	9006	9080	+	32
chrM	12346	12442	+	32
chr1	35184427	35184462	-	31
chr1	109592910	109592967	+	31
chr1	114706143	114706180	-	31
chr1	150575079	150575141	-	31
chr1	156742905	156742945	-	31
chr1	162781589	162781624	+	31
chr1	228098468	228098544	+	31
chr10	91863618	91863642	+	31
chr11	35229714	35229751	+	31
chr11	63625135	63625176	-	31
chr11	65891266	65891309	+	31
chr12	13215489	13215512	+	31
chr12	49272968	49273033	+	31
chr12	120698523	120698583	+	31
chr15	72199470	72199522	-	31
chr15	72199544	72199583	-	31
chr19	3978045	3978081	-	31
chr2	215431828	215431873	-	31
chr2	226793887	226793936	-	31
chr3	31623773	31623861	+	31
chr3	48468138	48468214	-	31
chr6	18225600	18225640	-	31
chr9	108979315	108979342	-	31
chr9	127506111	127506194	-	31
chr9	130233302	130233365	+	31
chrX	74586070	74586091	-	31
chr1	154207101	154207172	-	30
chr10	97456789	97456832	+	30
chr10	100150773	100150814	-	30
chr10	126017000	126017042	-	30
chr11	69653085	69653120	+	30
chr12	49184871	49184918	-	30
chr14	101986577	101986597	+	30
chr15	72199158	72199205	-	30
chr16	18806167	18806213	-	30
chr16	55482902	55482945	+	30
chr17	47656876	47656947	+	30
chr17	78991956	78991981	-	30
chr2	235797819	235797865	+	30
chr6	30725308	30725375	+	30
chr6	31862644	31862683	-	30
chr7	44828569	44828607	-	30
chr7	55210385	55210419	+	30
chr7	94410459	94410503	+	30
chr8	143915469	143915509	-	30
chrM	9302	9327	+	30
chrX	65741003	65741061	+	30
chrX	150768361	150768406	-	30
chr1	161531096	161531119	+	29
chr11	61964716	61964743	-	29
chr12	123261692	123261741	-	29
chr14	51254603	51254634	+	29
chr14	58508582	58508607	+	29
chr15	74410043	74410068	-	29
chr16	28842977	28843014	-	29
chr17	14348620	14348644	+	29
chr17	40017707	40017746	+	29
chr20	63933047	63933067	+	29
chr3	113720748	113720786	-	29
chr5	72205513	72205575	+	29
chr5	140117542	140117564	+	29
chr5	151662738	151662827	-	29
chr6	34245038	34245061	+	29
chr7	106091134	106091178	-	29
chr7	116797570	116797655	+	29
chr7	149589098	149589134	-	29
chr8	61625014	61625064	-	29
chrX	71301052	71301133	+	29
chr1	20485607	20485643	-	28
chr1	154207312	154207347	-	28
chr10	17235838	17235886	+	28
chr10	86437536	86437569	-	28
chr11	35230480	35230523	+	28
chr12	2803622	2803693	+	28
chr12	8053156	8053181	+	28
chr12	55727224	55727282	-	28
chr12	57057535	57057582	-	28
chr14	81277213	81277237	-	28
chr16	88715506	88715544	-	28
chr17	4945776	4945875	-	28
chr17	42403674	42403703	-	28
chr18	59328623	59328683	-	28
chr19	10133547	10133609	-	28
chr3	113721342	113721369	-	28
chr3	127691190	127691219	-	28
chr7	5605843	5605872	+	28
chr7	73536415	73536453	-	28
chr7	93886317	93886380	-	28
chr8	26653246	26653279	+	28
chr8	54147685	54147717	+	28
chr8	66113405	66113431	+	28
chr9	115030266	115030308	-	28
chrX	154018309	154018362	-	28
chrX	154365191	154365248	-	28
chr1	2403183	2403211	+	27
chr1	43170753	43170814	-	27
chr1	54031954	54031992	-	27
chr1	179842472	179842504	-	27
chr1	180113097	180113116	+	27
chr1	183103355	183103381	+	27
chr11	12941816	12941839	+	27
chr11	34096537	34096613	+	27
chr11	43343995	43344040	+	27
chr12	120697866	120697895	+	27
chr14	22920692	22920715	-	27
chr15	31376345	31376373	+	27
chr15	45521963	45521995	-	27
chr15	65296040	65296077	+	27
chr17	16440198	16440256	+	27
chr17	47682598	47682646	+	27
chr17	50189995	50190117	-	27
chr18	9400438	9400484	+	27
chr2	20201553	20201581	-	27
chr2	218238745	218238800	+	27
chr21	33552879	33552908	+	27
chr22	37225913	37225954	-	27
chr3	177021454	177021501	-	27
chr4	6642302	6642422	+	27
chr4	75643847	75643884	-	27
chr5	178895967	178895986	+	27
chr6	30725144	30725179	+	27
chr6	75253347	75253373	-	27
chr7	93886708	93886787	-	27
chr7	94395014	94395032	+	27
chr7	94411086	94411148	+	27
chr7	128848925	128848977	+	27
chr8	23136356	23136384	-	27
chr8	100721601	100721645	-	27
chr9	35722185	35722226	-	27
chr9	114598192	114598214	+	27
chr9	119276005	119276022	-	27
chrX	151407276	151407295	+	27
chr1	1785684	1785746	-	26
chr1	35184351	35184371	-	26
chr1	70251844	70251887	+	26
chr1	114733782	114733861	-	26
chr1	154583331	154583354	-	26
chr1	183251010	183251042	-	26
chr1	243164958	243164986	-	26
chr10	73249396	73249435	-	26
chr11	809955	809992	+	26
chr11	62524996	62525081	-	26
chr11	63628992	63629087	-	26
chr12	57211164	57211228	+	26
chr12	130876109	130876176	+	26
chr14	58239959	58239982	-	26
chr17	35724385	35724412	+	26
chr17	42842025	42842047	+	26
chr17	50194130	50194193	-	26
chr19	12940731	12940829	+	26
chr19	38730069	38730101	+	26
chr2	54982558	54982634	-	26
chr2	61499848	61499900	-	26
chr2	84906412	84906453	+	26
chr2	229764587	229764656	-	26
chr2	241353886	241353927	+	26
chr20	4701259	4701333	+	26
chr20	35557191	35557214	+	26
chr20	48625434	48625489	-	26
chr22	41246348	41246373	-	26
chr3	55467479	55467513	-	26
chr3	146110425	146110451	-	26
chr3	170092545	170092573	-	26
chr3	193694962	193695040	+	26
chr4	87983007	87983075	+	26
chr4	155347315	155347342	-	26
chr5	32601695	32601755	+	26
chr5	136977736	136977782	-	26
chr5	151663368	151663427	-	26
chr5	176658819	176658867	+	26
chr6	27505862	27505892	-	26
chr6	119177431	119177462	-	26
chrM	11748	11816	+	26
chrM	12581	12611	+	26
chrX	109642750	109642791	-	26
chr1	77161318	77161338	-	25
chr1	114717580	114717610	-	25
chr1	223771797	223771826	+	25
chr11	34100703	34100774	+	25
chr11	35230546	35230569	+	25
chr11	62629263	62629292	-	25
chr12	16364104	16364158	+	25
chr12	49127827	49127945	-	25
chr12	112022788	112022835	+	25
chr14	54940741	54940765	-	25
chr14	68789311	68789401	-	25
chr14	102081465	102081556	-	25
chr15	48420690	48420723	-	25
chr15	89199063	89199110	+	25
chr16	67438299	67438327	-	25
chr17	28624317	28624341	-	25
chr17	40454025	40454063	+	25
chr17	41691244	41691326	+	25
chr19	1435032	1435067	+	25
chr19	7963279	7963317	-	25
chr19	41861158	41861210	+	25
chr19	46920673	46920715	+	25
chr2	47280784	47280803	-	25
chr2	152637614	152637659	+	25
chr2	215334957	215334982	+	25
chr2	236214577	236214596	+	25
chr21	25880984	25881025	-	25
chr3	52533592	52533611	-	25
chr3	98798190	98798248	-	25
chr3	184259570	184259609	-	25
chr5	72208320	72208377	+	25
chr5	154814177	154814227	+	25
chr6	33780143	33780178	-	25
chr7	135646176	135646212	+	25
chr8	47977671	47977708	+	25
chr9	69718216	69718263	-	25
chr9	108979290	108979310	-	25
chr9	127506073	127506106	-	25
chrX	151407298	151407316	+	25
chr1	6591320	6591395	-	24
chr1	227193886	227193924	-	24
chr10	17233585	17233644	+	24
chr10	122514670	122514728	+	24
chr11	66276892	66276948	+	24
chr11	77665463	77665493	-	24
chr12	46185931	46185993	-	24
chr12	56596508	56596542	-	24
chr14	21210206	21210276	-	24
chr14	103341580	103341606	+	24
chr16	11762699	11762718	-	24
chr17	44851177	44851229	-	24
chr18	670698	670737	+	24
chr2	20254918	20254953	-	24
chr2	54972989	54973049	-	24
chr2	112520300	112520347	+	24
chr2	210433780	210433816	-	24
chr20	45326642	45326667	-	24
chr3	98797640	98797678	-	24
chr3	170091097	170091136	-	24
chr3	194405850	194405953	-	24
chr3	196049542	196049608	-	24
chr4	152911299	152911317	+	24
chr5	72206293	72206330	+	24
chr5	72208794	72208832	+	24
chr6	10730863	10730905	+	24
chr6	26330329	26330348	-	24
chr6	28863749	28863767	-	24
chr6	30725199	30725227	+	24
chr7	135927071	135927139	-	24
chr7	148963303	148963351	+	24
chr8	23842115	23842182	-	24
chr8	26410554	26410575	+	24
chr9	83968605	83968658	-	24
chr9	101563089	101563131	+	24
chr9	105366338	105366385	+	24
chrX	119243922	119243954	+	24
chrX	154011771	154011839	-	24
chrX	154365138	154365186	-	24
chr1	154583300	154583323	-	23
chr1	183143345	183143384	+	23
chr10	76887243	76887295	-	23
chr11	866951	866977	+	23
chr11	62629234	62629253	-	23
chr11	65125525	65125563	+	23
chr11	69652734	69652784	+	23
chr12	6537859	6537949	+	23
chr12	64713641	64713703	-	23
chr14	68788624	68788708	-	23
chr15	72199339	72199435	-	23
chr15	73927662	73927679	-	23
chr16	55482950	55483004	+	23
chr16	74462561	74462596	-	23
chr17	17188128	17188153	+	23
chr17	32481165	32481191	+	23
chr17	50072072	50072118	+	23
chr17	50189444	50189488	-	23
chr17	54962752	54962788	-	23
chr17	58490902	58490953	-	23
chr17	60786255	60786274	+	23
chr17	81868518	81868539	-	23
chr18	46088124	46088157	-	23
chr19	3976196	3976219	-	23
chr2	46356783	46356807	+	23
chr2	215361101	215361171	-	23
chr20	35557220	35557252	+	23
chr20	44907390	44907442	+	23
chr3	52255703	52255726	-	23
chr3	98798060	98798147	-	23
chr3	120688397	120688455	-	23
chr4	98471363	98471397	-	23
chr4	113452512	113452537	-	23
chr6	34245159	34245177	+	23
chr7	55470691	55470712	-	23
chr7	107940273	107940339	-	23
chr8	144785384	144785407	+	23
chr9	88475362	88475421	+	23
chr9	131578471	131578491	-	23
chrM	9789	9872	+	23
chrX	154010578	154010660	-	23
chr1	8866455	8866500	-	22
chr1	24841420	24841454	+	22
chr1	152032740	152032760	-	22
chr1	153535239	153535271	-	22
chr1	154212326	154212367	-	22
chr1	234606549	234606571	-	22
chr10	96521436	96521491	-	22
chr10	122514782	122514854	+	22
chr11	65546542	65546566	-	22
chr12	54395656	54395709	-	22
chr12	57195015	57195058	+	22
chr12	57211293	57211317	+	22
chr12	110731859	110731883	-	22
chr12	111447768	111447801	+	22
chr12	120698297	120698322	+	22
chr13	48261420	48261477	+	22
chr14	76196245	76196272	+	22
chr14	90405232	90405281	+	22
chr14	101980453	101980488	+	22
chr14	102081120	102081154	-	22
chr15	66503134	66503168	-	22
chr15	72231117	72231166	-	22
chr15	92808644	92808664	+	22
chr16	22077118	22077148	+	22
chr16	57153523	57153555	-	22
chr16	58629772	58629830	-	22
chr16	87384086	87384104	-	22
chr17	50080171	50080205	+	22
chr17	62666473	62666520	+	22
chr17	76680681	76680719	-	22
chr17	81868459	81868501	-	22
chr19	4838637	4838670	-	22
chr2	131048952	131048990	-	22
chr2	131147988	131148063	+	22
chr2	152143923	152143945	-	22
chr2	173909432	173909460	-	22
chr2	237361816	237361836	-	22
chr20	45326536	45326598	-	22
chr3	120329007	120329044	-	22
chr4	67618204	67618236	-	22
chr4	77038419	77038451	+	22
chr5	136046332	136046379	+	22
chr6	33065282	33065345	-	22
chr6	75253436	75253456	-	22
chr6	85467184	85467236	+	22
chr6	146604202	146604242	+	22
chr7	101138097	101138151	+	22
chr7	101138212	101138260	+	22
chr7	128771947	128771973	+	22
chr7	135927258	135927319	-	22
chr8	23842283	23842321	-	22
chr9	84003859	84003878	+	22
chr9	98015637	98015696	+	22
chrM	4909	4988	+	22
chrM	12267	12294	+	22
chrM	15420	15478	+	22
chr1	8861196	8861245	-	21
chr1	8866403	8866453	-	21
chr1	16396561	16396618	+	21
chr1	28201008	28201035	-	21
chr1	40072159	40072215	+	21
chr1	84671288	84671316	-	21
chr1	150220564	150220590	-	21
chr1	156742201	156742278	-	21
chr1	203743012	203743051	+	21
chr10	17229820	17229887	+	21
chr10	17235273	17235348	+	21
chr10	73007781	73007802	-	21
chr11	18407457	18407516	+	21
chr11	61967580	61967643	-	21
chr11	69652530	69652570	+	21
chr11	118748443	118748494	-	21
chr11	123072531	123072564	-	21
chr12	76028289	76028351	-	21
chr12	103947647	103947692	+	21
chr12	111418268	111418296	+	21
chr12	112508154	112508178	+	21
chr14	52671633	52671673	-	21
chr14	54427244	54427272	-	21
chr14	68788709	68788748	-	21
chr14	70031643	70031678	+	21
chr14	92162916	92162936	+	21
chr14	102084915	102085006	-	21
chr17	18208595	18208657	+	21
chr17	42402973	42403057	-	21
chr17	44932164	44932184	-	21
chr17	50074140	50074209	+	21
chr17	50088268	50088310	+	21
chr17	75033928	75033947	+	21
chr17	81843697	81843755	-	21
chr18	23482946	23482970	+	21
chr18	46086384	46086412	-	21
chr19	4838678	4838726	-	21
chr19	47581161	47581178	+	21
chr2	33399139	33399199	+	21
chr2	218274401	218274446	-	21
chr2	219289995	219290030	-	21
chr2	230878537	230878587	+	21
chr2	230878617	230878678	+	21
chr2	237324192	237324256	-	21
chr20	43713007	43713076	+	21
chr20	50958495	50958543	-	21
chr21	33553199	33553252	+	21
chr22	20951935	20951986	+	21
chr22	36282165	36282189	-	21
chr3	58130813	58130850	+	21
chr3	99798275	99798344	+	21
chr3	194405464	194405506	-	21
chr4	1975331	1975351	+	21
chr4	152911318	152911344	+	21
chr4	169721867	169721906	+	21
chr5	60891028	60891047	-	21
chr5	181188461	181188498	-	21
chr6	73824507	73824545	+	21
chr6	149789950	149789994	+	21
chr7	73540001	73540053	-	21
chr7	148987240	148987258	-	21
chr9	107329905	107329985	+	21
chr9	113594121	113594163	+	21
chr9	115020942	115021034	-	21
chr9	127691490	127691524	+	21
chrX	154368013	154368060	-	21
chr1	8012633	8012691	-	20
chr1	12002009	12002037	+	20
chr1	36348765	36348798	-	20
chr1	47377537	47377589	+	20
chr1	156263501	156263530	-	20
chr1	162528574	162528629	+	20
chr1	183250915	183250976	-	20
chr1	228493873	228493917	+	20
chr10	73007803	73007841	-	20
chr11	502060	502115	-	20
chr11	18407632	18407654	+	20
chr11	61789794	61789849	-	20
chr11	77322687	77322709	-	20
chr12	24878529	24878572	-	20
chr12	76028561	76028637	-	20
chr14	93293988	93294027	-	20
chr14	103522591	103522617	-	20
chr16	57153556	57153585	-	20
chr18	54893504	54893549	+	20
chr18	68674701	68674744	-	20
chr19	2101639	2101676	-	20
chr19	11359542	11359565	+	20
chr19	55095437	55095460	-	20
chr19	57306355	57306381	+	20
chr2	54972267	54972384	-	20
chr2	86504663	86504695	-	20
chr2	101893176	101893213	+	20
chr2	162033618	162033644	-	20
chr2	215361257	215361348	-	20
chr2	215375281	215375363	-	20
chr2	218595257	218595301	+	20
chr2	237324352	237324404	-	20
chr2	241248048	241248110	-	20
chr20	58445260	58445318	+	20
chr22	36281825	36281894	-	20
chr22	40330410	40330436	+	20
chr3	98799190	98799281	-	20
chr3	169982702	169982734	+	20
chr4	87983099	87983137	+	20
chr5	97032725	97032752	+	20
chr5	134605912	134605934	-	20
chr5	138934198	138934215	+	20
chr5	151662898	151662959	-	20
chr5	179730349	179730375	+	20
chr6	26104252	26104276	+	20
chr6	134133763	134133795	+	20
chr7	22944735	22944819	-	20
chr7	107929442	107929463	-	20
chr7	151118237	151118281	+	20
chr7	151556262	151556306	-	20
chr8	61714301	61714345	-	20
chr8	70583683	70583773	-	20
chr9	6506737	6506773	+	20
chr9	35057039	35057062	-	20
chr9	98015709	98015740	+	20
chr9	125236382	125236435	-	20
chr9	134642247	134642290	+	20
chrM	13975	14064	+	20
chrX	16853680	16853715	-	20
chr1	25900730	25900811	-	19
chr1	39442852	39442877	+	19
chr1	119923671	119923701	-	19
chr1	178916847	178916882	+	19
chr1	208028005	208028028	-	19
chr1	222734853	222734907	+	19
chr1	224190134	224190186	+	19
chr1	244862634	244862675	-	19
chr10	71816755	71816828	-	19
chr11	10803230	10803249	-	19
chr11	18407143	18407209	+	19
chr11	47466960	47467001	-	19
chr11	62516227	62516303	-	19
chr11	119018286	119018311	-	19
chr11	120485809	120485836	+	19
chr12	6536678	6536726	+	19
chr12	46185037	46185096	-	19
chr12	120222567	120222587	-	19
chr13	48261563	48261612	+	19
chr13	91354175	91354212	+	19
chr14	55673232	55673260	+	19
chr14	55684204	55684219	+	19
chr14	90406571	90406624	+	19
chr14	96090780	96090802	+	19
chr15	48441730	48441785	-	19
chr15	48879305	48879354	+	19
chr15	58595741	58595784	-	19
chr15	63071397	63071420	+	19
chr15	69455199	69455261	+	19
chr15	89195821	89195876	+	19
chr16	55506040	55506115	+	19
chr16	56608577	56608622	+	19
chr17	7514448	7514474	+	19
chr17	42404471	42404506	-	19
chr17	43211210	43211240	+	19
chr17	50075627	50075663	+	19
chr17	50188533	50188611	-	19
chr17	50695591	50695637	-	19
chr17	81510225	81510247	-	19
chr17	81843488	81843557	-	19
chr19	2101529	2101568	-	19
chr2	9414219	9414264	-	19
chr2	26191364	26191401	-	19
chr2	58163443	58163481	-	19
chr2	69387193	69387226	-	19
chr2	74165217	74165284	-	19
chr2	216501460	216501499	+	19
chr2	223998280	223998300	-	19
chr20	41163434	41163474	+	19
chr20	47655622	47655645	+	19
chr20	49114554	49114582	-	19
chr21	25982464	25982485	-	19
chr21	45264309	45264349	-	19
chr3	10115784	10115824	+	19
chr3	98800610	98800666	-	19
chr3	184259518	184259554	-	19
chr4	1340057	1340088	+	19
chr4	67618573	67618602	-	19
chr4	118757762	118757823	-	19
chr6	43785805	43785866	+	19
chr6	75253716	75253756	-	19
chr6	127290048	127290126	-	19
chr7	55208898	55208938	+	19
chr8	140659246	140659276	-	19
chr9	89012320	89012338	-	19
chr9	91409276	91409303	-	19
chrX	48577555	48577628	+	19
chrX	103330253	103330284	+	19
chrX	110195695	110195732	-	19
chr1	8866307	8866347	-	18
chr1	32775342	32775388	-	18
chr1	112670291	112670314	+	18
chr10	102107379	102107413	-	18
chr10	102163747	102163790	+	18
chr11	62530234	62530283	-	18
chr12	49272781	49272830	+	18
chr12	49764410	49764457	+	18
chr12	54395347	54395408	-	18
chr12	57179425	57179468	+	18
chr12	120212194	120212231	-	18
chr14	52666463	52666515	-	18
chr14	102081291	102081319	-	18
chr15	48410531	48410595	-	18
chr15	72199595	72199618	-	18
chr16	22285257	22285304	+	18
chr17	13494119	13494166	-	18
chr17	17812384	17812410	-	18
chr17	48863094	48863142	+	18
chr17	50201609	50201639	-	18
chr17	59681403	59681429	+	18
chr17	81890789	81890826	-	18
chr19	2769008	2769045	-	18
chr19	11010508	11010534	+	18
chr19	12940600	12940645	+	18
chr19	41869033	41869063	+	18
chr2	32499953	32499978	+	18
chr2	38984932	38984993	-	18
chr2	54972840	54972895	-	18
chr2	131147110	131147152	+	18
chr2	175928436	175928523	-	18
chr2	178513498	178513517	+	18
chr2	216499940	216500016	+	18
chr2	229358163	229358251	-	18
chr2	231172590	231172640	+	18
chr20	35949457	35949491	+	18
chr21	33549917	33549967	+	18
chr21	37165787	37165808	+	18
chr22	32387887	32387920	-	18
chr22	37675677	37675713	+	18
chr3	9789563	9789587	-	18
chr3	10126749	10126817	+	18
chr4	6642254	6642294	+	18
chr4	10116187	10116220	-	18
chr4	87983250	87983284	+	18
chr4	98471415	98471490	-	18
chr4	174262766	174262786	-	18
chr5	181241494	181241549	-	18
chr6	10730819	10730862	+	18
chr6	26104213	26104247	+	18
chr6	28589367	28589385	+	18
chr6	81746484	81746515	-	18
chr6	85467146	85467170	+	18
chr7	25123318	25123366	-	18
chr7	45917377	45917427	-	18
chr7	107975762	107975843	-	18
chr8	23328475	23328504	-	18
chr8	56074461	56074513	-	18
chr9	35657999	35658030	-	18
chr9	89316623	89316644	+	18
chr9	104831786	104831830	-	18
chrM	8671	8724	+	18
chrM	9583	9626	+	18
chrM	11072	11095	+	18
chrM	14101	14159	+	18
chrX	23786024	23786076	+	18
chrX	154353070	154353111	-	18
chr1	11975293	11975323	+	17
chr1	24844081	24844109	+	17
chr1	27405866	27405905	-	17
chr1	114706360	114706428	-	17
chr1	114749899	114749949	-	17
chr1	178916808	178916842	+	17
chr1	203179271	203179306	-	17
chr10	17233912	17233934	+	17
chr10	32911884	32911906	-	17
chr10	70425181	70425211	+	17
chr10	74119287	74119308	+	17
chr11	35230715	35230741	+	17
chr11	65500673	65500733	+	17
chr11	65502845	65502890	+	17
chr11	123084507	123084528	-	17
chr12	6538309	6538339	+	17
chr12	55728270	55728309	-	17
chr12	57431168	57431190	+	17
chr12	111418229	111418263	+	17
chr12	118033688	118033728	-	17
chr12	120293229	120293247	-	17
chr13	99540734	99540791	+	17
chr13	113323268	113323357	+	17
chr14	49622542	49622561	+	17
chr14	61795203	61795251	+	17
chr15	52550725	52550744	-	17
chr15	63325062	63325144	-	17
chr15	72218938	72218998	-	17
chr16	55505612	55505652	+	17
chr16	69741959	69741996	-	17
chr16	84662354	84662386	+	17
chr17	17188172	17188223	+	17
chr17	35724355	35724383	+	17
chr17	81868407	81868457	-	17
chr18	35934105	35934124	-	17
chr18	59329599	59329619	-	17
chr18	68675317	68675353	-	17
chr19	810937	810991	+	17
chr19	2101386	2101412	-	17
chr19	3978018	3978040	-	17
chr19	48873564	48873598	+	17
chr2	131149547	131149608	+	17
chr2	175929838	175929862	-	17
chr2	210434339	210434368	-	17
chr2	231459059	231459078	-	17
chr2	237339064	237339114	-	17
chr2	237369022	237369082	-	17
chr2	241353865	241353884	+	17
chr20	36779258	36779327	-	17
chr20	59038494	59038517	-	17
chr21	26842498	26842524	-	17
chr22	36281796	36281823	-	17
chr3	39408614	39408665	+	17
chr3	52528026	52528050	-	17
chr3	53572776	53572793	+	17
chr3	113632770	113632813	+	17
chr3	120328539	120328585	-	17
chr3	120328964	120329002	-	17
chr3	130930504	130930532	+	17
chr3	149030449	149030510	-	17
chr3	156542913	156542935	-	17
chr3	170866486	170866509	-	17
chr3	191391960	191391982	+	17
chr4	139509498	139509535	-	17
chr5	5461218	5461257	+	17
chr5	136046872	136046920	+	17
chr5	150795981	150796012	+	17
chr5	179837069	179837149	+	17
chr5	180791032	180791054	-	17
chr6	7289326	7289360	-	17
chr6	47626584	47626658	+	17
chr6	52499849	52499879	-	17
chr6	75253924	75253954	-	17
chr6	158192269	158192307	+	17
chr7	73687049	73687098	+	17
chr7	74121883	74121918	+	17
chr8	56960140	56960197	-	17
chr8	124504270	124504291	-	17
chr9	33112406	33112438	-	17
chr9	33113209	33113248	-	17
chr9	34589038	34589055	-	17
chr9	36211805	36211839	+	17
chr9	76571794	76571848	+	17
chr9	130222716	130222741	+	17
chr9	130880540	130880558	+	17
chrM	10943	10974	+	17
chrM	15910	15930	+	17
chrX	65740209	65740259	+	17
chrX	78103826	78103850	+	17
chrX	78104046	78104095	+	17
chrX	104120794	104120814	-	17
chrX	123908181	123908259	+	17
chrX	154355038	154355080	-	17
chr1	2308653	2308705	+	16
chr1	8011890	8011951	-	16
chr1	51794491	51794526	-	16
chr1	110346492	110346539	+	16
chr1	113974191	113974233	+	16
chr1	114720610	114720675	-	16
chr1	155880528	155880567	+	16
chr1	155882287	155882325	+	16
chr1	183103382	183103402	+	16
chr1	205717899	205717919	-	16
chr1	225789405	225789451	+	16
chr10	5765365	5765392	-	16
chr10	32911973	32912034	-	16
chr10	32920341	32920374	-	16
chr10	68983899	68983939	+	16
chr10	73249631	73249656	-	16
chr10	95686507	95686540	-	16
chr11	65855156	65855179	-	16
chr11	69652069	69652096	+	16
chr11	76550820	76550850	+	16
chr12	49764342	49764402	+	16
chr12	57193166	57193220	+	16
chr12	120697908	120697928	+	16
chr14	90404992	90405043	+	16
chr14	102027625	102027660	+	16
chr14	102038783	102038818	+	16
chr14	106636660	106636677	+	16
chr15	28213837	28213855	-	16
chr15	60351726	60351764	-	16
chr16	9103640	9103674	+	16
chr16	54283445	54283477	-	16
chr16	58521015	58521044	-	16
chr17	5022123	5022168	+	16
chr17	18208689	18208717	+	16
chr17	18305121	18305157	-	16
chr17	35724706	35724760	+	16
chr17	45106801	45106867	+	16
chr17	50186770	50186816	-	16
chr17	78223867	78223904	+	16
chr17	81511526	81511576	-	16
chr18	63389972	63389993	-	16
chr19	41260876	41260914	+	16
chr2	61031526	61031548	+	16
chr2	113942255	113942287	+	16
chr2	119264037	119264109	+	16
chr2	127329931	127329965	-	16
chr2	173222446	173222481	+	16
chr2	190969769	190969803	-	16
chr2	215433354	215433415	-	16
chr2	224765595	224765617	-	16
chr2	231172645	231172674	+	16
chr2	237363268	237363324	-	16
chr20	49319323	49319341	-	16
chr20	62387317	62387369	+	16
chr21	33552828	33552862	+	16
chr3	98797493	98797537	-	16
chr4	87983170	87983220	+	16
chr5	5461262	5461286	+	16
chr5	38935360	38935406	+	16
chr5	72207969	72208014	+	16
chr5	80142187	80142206	-	16
chr5	136063691	136063723	+	16
chr5	151663164	151663190	-	16
chr5	154902551	154902571	-	16
chr6	34245968	34245987	+	16
chr6	52277532	52277552	-	16
chr6	52277553	52277585	-	16
chr6	52502514	52502532	-	16
chr6	75253678	75253714	-	16
chr6	136259214	136259246	-	16
chr7	33005586	33005614	+	16
chr7	66957702	66957741	+	16
chr7	76328010	76328030	-	16
chr7	94417766	94417816	+	16
chr7	128770260	128770325	+	16
chr7	139570455	139570521	-	16
chr7	139571198	139571217	-	16
chr7	157178778	157178805	+	16
chr8	26410581	26410630	+	16
chr9	87726118	87726152	+	16
chrM	8623	8661	+	16
chrX	65740264	65740325	+	16
chrX	74533105	74533172	+	16
chr1	7965344	7965378	+	15
chr1	28200770	28200788	-	15
chr1	39410633	39410658	+	15
chr1	111461009	111461063	+	15
chr1	112701653	112701696	-	15
chr1	153535307	153535362	-	15
chr1	158098580	158098640	+	15
chr1	159051856	159051891	+	15
chr1	201820986	201821023	+	15
chr1	203743350	203743402	+	15
chr1	228493920	228493941	+	15
chr1	230281801	230281826	+	15
chr10	17236289	17236317	+	15
chr10	71816444	71816491	-	15
chr10	79352332	79352354	+	15
chr10	95606198	95606217	-	15
chr10	110511035	110511080	+	15
chr11	10804359	10804396	-	15
chr11	35229673	35229705	+	15
chr11	35230296	35230357	+	15
chr11	35232234	35232273	+	15
chr11	59551782	59551809	+	15
chr11	65500975	65501035	+	15
chr11	69652596	69652656	+	15
chr11	70435867	70435902	+	15
chr12	1494019	1494043	+	15
chr12	21469797	21469817	-	15
chr12	22453897	22453919	-	15
chr12	24815076	24815148	-	15
chr12	54405272	54405300	-	15
chr12	57194978	57195010	+	15
chr12	76027414	76027456	-	15
chr12	102061277	102061299	-	15
chr12	120222588	120222624	-	15
chr12	120694197	120694250	+	15
chr12	123758830	123758868	+	15
chr12	131068178	131068195	+	15
chr13	97989096	97989130	+	15
chr13	98010118	98010151	+	15
chr13	98012319	98012340	+	15
chr13	98014057	98014089	+	15
chr14	22845861	22845888	+	15
chr14	96565598	96565658	+	15
chr14	100278078	100278103	+	15
chr14	104937634	104937711	-	15
chr14	105479705	105479745	+	15
chr15	44524282	44524324	+	15
chr15	55204495	55204541	-	15
chr16	14668487	14668514	+	15
chr16	28125720	28125757	-	15
chr16	47082965	47083018	-	15
chr16	57428775	57428828	-	15
chr17	5022216	5022265	+	15
chr17	7514406	7514436	+	15
chr17	17150138	17150164	+	15
chr17	17820239	17820269	-	15
chr17	29546909	29546931	+	15
chr17	42423160	42423228	-	15
chr17	44075356	44075377	+	15
chr17	50195434	50195485	-	15
chr17	50197944	50198005	-	15
chr17	77498891	77498948	+	15
chr17	81868541	81868585	-	15
chr18	9400411	9400430	+	15
chr18	9954139	9954177	+	15
chr19	6418511	6418561	-	15
chr19	11448535	11448565	+	15
chr19	49686141	49686161	+	15
chr2	26394142	26394177	+	15
chr2	65268851	65268870	+	15
chr2	131491881	131491917	-	15
chr2	135784418	135784454	+	15
chr2	175117997	175118057	-	15
chr2	210678831	210678884	+	15
chr2	215367903	215367929	-	15
chr2	215425235	215425302	-	15
chr2	230879078	230879111	+	15
chr2	237381374	237381395	-	15
chr20	37022724	37022770	-	15
chr20	37241453	37241482	+	15
chr20	62294525	62294560	+	15
chr21	25911814	25911866	-	15
chr21	33553265	33553315	+	15
chr21	37188501	37188539	+	15
chr21	41885218	41885252	-	15
chr22	38819670	38819711	-	15
chr3	17161152	17161206	-	15
chr3	32534622	32534644	-	15
chr3	39411937	39411973	+	15
chr3	49533733	49533795	+	15
chr3	194405560	194405594	-	15
chr4	1340001	1340051	+	15
chr4	38133222	38133259	+	15
chr4	113452566	113452622	-	15
chr5	113024129	113024175	-	15
chr5	159162999	159163044	-	15
chr5	179836630	179836705	+	15
chr6	18257958	18257984	-	15
chr6	73827980	73828001	+	15
chr6	106553513	106553566	+	15
chr6	108222990	108223053	-	15
chr7	260102	260136	+	15
chr7	56080044	56080110	+	15
chr7	94400206	94400286	+	15
chr7	101138046	101138094	+	15
chr7	128748630	128748704	+	15
chr7	128770392	128770430	+	15
chr7	128840653	128840677	+	15
chr7	135929019	135929088	-	15
chr7	137875843	137875899	-	15
chr7	139567275	139567314	-	15
chr7	151078943	151078992	-	15
chr7	152177998	152178018	-	15
chr8	37755635	37755688	+	15
chr8	47977144	47977162	+	15
chr8	116847246	116847299	-	15
chr8	145054444	145054493	+	15
chrM	8591	8618	+	15
chrM	9104	9182	+	15
chrX	12976953	12977001	+	15
chrX	20156219	20156264	-	15
chrX	154357433	154357471	-	15
chr1	16443702	16443721	+	14
chr1	24797786	24797842	+	14
chr1	25900263	25900292	-	14
chr1	66985927	66985944	+	14
chr1	119923635	119923665	-	14
chr1	119926526	119926589	-	14
chr1	144551867	144551888	-	14
chr1	151248265	151248291	+	14
chr1	162781635	162781654	+	14
chr1	220137989	220138027	+	14
chr1	223780502	223780548	-	14
chr1	228098061	228098088	+	14
chr10	28620110	28620140	+	14
chr10	32890187	32890274	-	14
chr10	43386391	43386478	-	14
chr10	122514640	122514662	+	14
chr10	125816188	125816211	-	14
chr11	1481830	1481847	-	14
chr11	4055545	4055580	+	14
chr11	6641876	6641894	+	14
chr11	35230367	35230406	+	14
chr11	62453541	62453558	-	14
chr11	65890718	65890735	+	14
chr12	1494086	1494118	+	14
chr12	8053126	8053145	+	14
chr12	46183732	46183761	-	14
chr12	49763084	49763149	+	14
chr12	49763773	49763803	+	14
chr12	53479669	53479720	+	14
chr12	107659391	107659417	+	14
chr12	112509028	112509047	+	14
chr12	123034621	123034655	-	14
chr13	113263910	113263980	+	14
chr14	59504126	59504169	+	14
chr14	81473613	81473658	-	14
chr15	41561235	41561278	+	14
chr15	44717795	44717834	+	14
chr16	2762640	2762677	+	14
chr16	28842927	28842951	-	14
chr16	31112145	31112173	+	14
chr16	55479511	55479549	+	14
chr16	57042249	57042266	+	14
chr16	70159625	70159643	+	14
chr17	32370028	32370046	+	14
chr17	38853717	38853736	-	14
chr17	41689903	41689923	+	14
chr17	42797807	42797881	-	14
chr17	42841643	42841687	+	14
chr17	50073911	50073994	+	14
chr17	50194717	50194768	-	14
chr17	81869602	81869622	-	14
chr18	8638555	8638579	+	14
chr18	68675354	68675389	-	14
chr19	3980016	3980081	-	14
chr19	5787479	5787514	-	14
chr19	12944097	12944151	+	14
chr19	14478224	14478259	-	14
chr19	41344783	41344827	-	14
chr19	46838382	46838425	-	14
chr19	53875786	53875812	+	14
chr2	32220950	32220981	+	14
chr2	46346927	46346986	+	14
chr2	109544747	109544767	-	14
chr2	175928797	175928827	-	14
chr2	182978873	182978901	-	14
chr2	200830022	200830041	+	14
chr2	205765494	205765555	+	14
chr20	3650603	3650645	+	14
chr20	23457603	23457627	-	14
chr20	44906764	44906808	+	14
chr20	44907520	44907549	+	14
chr20	58459494	58459540	-	14
chr21	14373700	14373730	-	14
chr22	30334380	30334414	-	14
chr3	30692834	30692854	+	14
chr3	128067483	128067552	+	14
chr3	133589657	133589679	+	14
chr3	149030590	149030623	-	14
chr3	152464877	152464926	+	14
chr3	179784559	179784608	+	14
chr3	179784627	179784651	+	14
chr3	185923971	185923992	-	14
chr3	196735877	196735928	+	14
chr4	6641807	6641894	+	14
chr5	34830978	34831019	+	14
chr5	72909510	72909549	+	14
chr5	122065128	122065167	-	14
chr5	140647519	140647546	-	14
chr5	149982296	149982318	+	14
chr5	177595625	177595669	+	14
chr5	179800186	179800224	-	14
chr6	134133635	134133662	+	14
chr6	136258969	136258996	-	14
chr6	146554730	146554775	+	14
chr6	149410574	149410624	+	14
chr7	55151296	55151336	+	14
chr7	128769121	128769170	+	14
chr7	128770013	128770050	+	14
chr7	131489351	131489409	+	14
chr8	22253952	22253973	+	14
chr8	66114017	66114048	+	14
chr8	97699829	97699850	+	14
chr8	100703147	100703171	-	14
chr8	100919327	100919359	-	14
chr8	116846524	116846552	-	14
chr9	34251754	34251798	+	14
chr9	92210497	92210517	-	14
chr9	125438208	125438290	-	14
chrM	4008	4052	+	14
chrM	9715	9787	+	14
chrX	119243861	119243916	+	14
chrX	153696103	153696154	+	14
chr1	6591969	6592000	-	13
chr1	8012452	8012483	-	13
chr1	16889688	16889727	+	13
chr1	32043314	32043371	+	13
chr1	40464963	40464991	+	13
chr1	46696560	46696610	-	13
chr1	53766429	53766476	-	13
chr1	116404498	116404575	+	13
chr1	119965505	119965572	-	13
chr1	151400436	151400478	+	13
chr1	161531201	161531236	+	13
chr1	186406137	186406173	+	13
chr10	17230643	17230713	+	13
chr10	24849050	24849095	-	13
chr10	32900855	32900905	-	13
chr10	43183921	43183977	+	13
chr10	70161692	70161733	-	13
chr10	131967883	131967905	-	13
chr10	133325065	133325082	-	13
chr11	14474544	14474577	-	13
chr11	18407377	18407435	+	13
chr11	35230571	35230618	+	13
chr11	44244554	44244595	+	13
chr11	62516024	62516069	-	13
chr11	62629924	62629971	-	13
chr11	65896785	65896820	-	13
chr11	66277192	66277239	+	13
chr11	68613703	68613743	+	13
chr12	6870436	6870462	+	13
chr12	22449867	22449891	-	13
chr12	49272348	49272380	+	13
chr12	54240183	54240228	-	13
chr12	54405665	54405723	-	13
chr12	56239009	56239052	-	13
chr12	57196089	57196124	+	13
chr12	98601448	98601502	+	13
chr12	122866227	122866265	-	13
chr14	52636912	52636933	+	13
chr14	54427273	54427311	-	13
chr14	54476157	54476187	-	13
chr14	64483618	64483646	-	13
chr14	77464586	77464634	+	13
chr14	102983651	102983669	-	13
chr15	41481778	41481799	+	13
chr15	43866630	43866653	+	13
chr15	43988806	43988825	-	13
chr15	55848815	55848849	-	13
chr15	59114532	59114563	+	13
chr15	61852543	61852575	-	13
chr15	72207208	72207244	-	13
chr16	3191979	3192031	+	13
chr16	55505556	55505604	+	13
chr16	57119561	57119589	+	13
chr16	84054257	84054307	-	13
chr16	84665715	84665772	+	13
chr17	2683433	2683483	+	13
chr17	4167031	4167056	-	13
chr17	50089176	50089200	+	13
chr17	50189876	50189917	-	13
chr17	64503205	64503257	-	13
chr17	81510084	81510122	-	13
chr17	81868341	81868390	-	13
chr17	82442770	82442804	-	13
chr18	9860685	9860717	+	13
chr19	2101335	2101381	-	13
chr19	2431775	2431799	-	13
chr19	10690547	10690590	+	13
chr19	17187972	17188012	+	13
chr19	22694890	22694908	-	13
chr19	49799666	49799690	+	13
chr19	53875729	53875775	+	13
chr19	54180047	54180099	-	13
chr2	10448304	10448331	-	13
chr2	20204137	20204203	-	13
chr2	27233178	27233214	+	13
chr2	54972511	54972556	-	13
chr2	61278406	61278424	-	13
chr2	119263996	119264035	+	13
chr2	119264715	119264737	+	13
chr2	187465801	187465834	-	13
chr2	215383425	215383451	-	13
chr2	234494836	234494882	-	13
chr2	237334777	237334808	-	13
chr2	237377045	237377083	-	13
chr20	41163710	41163755	+	13
chr20	49063202	49063226	+	13
chr21	8218713	8218742	+	13
chr21	43759622	43759667	+	13
chr21	46004533	46004613	+	13
chr21	46120543	46120581	+	13
chr22	36341377	36341422	-	13
chr22	41246583	41246606	-	13
chr3	3148717	3148752	+	13
chr3	10126435	10126474	+	13
chr3	14485997	14486027	+	13
chr3	14945038	14945080	-	13
chr3	41240073	41240109	+	13
chr3	52256164	52256208	-	13
chr3	98796767	98796817	-	13
chr3	98797180	98797251	-	13
chr3	98798492	98798526	-	13
chr3	128055672	128055704	+	13
chr3	130932045	130932106	+	13
chr3	141913704	141913739	+	13
chr3	146070510	146070568	-	13
chr3	182919843	182919878	+	13
chr3	194437436	194437466	-	13
chr4	3213961	3213993	+	13
chr4	38908633	38908663	+	13
chr4	52028800	52028827	-	13
chr4	145146400	145146438	-	13
chr5	16474000	16474041	-	13
chr5	34954929	34954990	+	13
chr5	55938676	55938726	-	13
chr5	65667715	65667748	-	13
chr5	78476638	78476668	+	13
chr5	87268579	87268606	+	13
chr5	103003045	103003078	+	13
chr5	171900063	171900101	-	13
chr5	177515028	177515056	-	13
chr5	179722867	179722939	+	13
chr5	180791343	180791389	-	13
chr6	26056249	26056287	-	13
chr6	31354473	31354529	-	13
chr6	49492378	49492423	+	13
chr6	146554640	146554679	+	13
chr7	44883457	44883483	-	13
chr7	50590828	50590878	-	13
chr7	55198732	55198756	+	13
chr7	74099136	74099169	+	13
chr7	74121833	74121861	+	13
chr7	74195773	74195821	+	13
chr7	87399410	87399452	+	13
chr7	92971159	92971179	-	13
chr7	101138868	101138897	+	13
chr7	128769284	128769316	+	13
chr7	128770514	128770565	+	13
chr7	128848669	128848692	+	13
chr7	130132837	130132881	+	13
chr7	134968494	134968557	+	13
chr7	151238019	151238066	+	13
chr8	8891768	8891800	-	13
chr8	11848062	11848130	-	13
chr8	17243158	17243192	-	13
chr8	23302070	23302092	-	13
chr8	23842329	23842401	-	13
chr8	38848137	38848177	+	13
chr8	38851499	38851545	+	13
chr8	43127802	43127823	+	13
chr8	56961384	56961430	-	13
chr8	63211465	63211505	+	13
chr8	97691166	97691192	+	13
chr8	102828356	102828384	-	13
chr8	118976501	118976518	+	13
chr8	143915522	143915563	-	13
chr9	93446712	93446768	-	13
chr9	127505999	127506048	-	13
chrM	4847	4908	+	13
chrM	9263	9298	+	13
chrM	14519	14555	-	13
chrM	15807	15837	+	13
chrX	154399500	154399549	+	13
chr1	6635016	6635063	-	12
chr1	8012601	8012627	-	12
chr1	11020576	11020602	+	12
chr1	15430077	15430116	+	12
chr1	33324202	33324250	-	12
chr1	36064789	36064837	+	12
chr1	43360524	43360542	+	12
chr1	51973407	51973437	+	12
chr1	84645125	84645166	-	12
chr1	109094837	109094879	+	12
chr1	109311072	109311103	-	12
chr1	109317948	109317975	-	12
chr1	110343708	110343748	+	12
chr1	113593087	113593104	+	12
chr1	113895362	113895381	-	12
chr1	113974062	113974096	+	12
chr1	114717626	114717656	-	12
chr1	119621263	119621290	-	12
chr1	162525956	162526016	+	12
chr1	183144895	183144942	+	12
chr1	201969554	201969586	+	12
chr1	206733055	206733083	+	12
chr1	207761403	207761424	+	12
chr1	223770493	223770524	+	12
chr1	224190113	224190132	+	12
chr1	230280268	230280290	+	12
chr10	17229493	17229543	+	12
chr10	58395585	58395616	+	12
chr10	68983073	68983124	+	12
chr10	73376014	73376063	-	12
chr10	99661560	99661582	+	12
chr10	101785970	101786003	-	12
chr10	126155224	126155244	-	12
chr11	831827	831858	+	12
chr11	10800794	10800838	-	12
chr11	20118953	20118985	+	12
chr11	44245237	44245260	+	12
chr11	57300055	57300072	-	12
chr11	63628807	63628845	-	12
chr11	65351966	65351985	+	12
chr11	65892162	65892217	-	12
chr11	77322720	77322740	-	12
chr11	123057665	123057697	-	12
chr12	2857948	2857987	-	12
chr12	2858524	2858587	-	12
chr12	13216056	13216101	+	12
chr12	26965326	26965351	+	12
chr12	49762891	49762942	+	12
chr12	56144445	56144502	+	12
chr12	56210500	56210537	-	12
chr12	56713636	56713663	-	12
chr12	75490400	75490451	+	12
chr12	89349515	89349535	-	12
chr12	108646668	108646715	-	12
chr12	112502167	112502191	+	12
chr12	132754692	132754725	-	12
chr13	77044775	77044802	-	12
chr13	98016711	98016767	+	12
chr13	110523230	110523266	-	12
chr14	22846542	22846577	+	12
chr14	49895711	49895734	+	12
chr14	50188493	50188512	-	12
chr14	54940702	54940728	-	12
chr14	69380214	69380249	-	12
chr14	69380261	69380286	-	12
chr14	73222876	73222895	+	12
chr14	75132359	75132378	-	12
chr14	75134482	75134512	-	12
chr14	75745510	75745535	+	12
chr14	88572976	88573003	+	12
chr14	102084837	102084895	-	12
chr14	103503773	103503792	+	12
chr15	41669710	41669731	+	12
chr15	48503838	48503884	-	12
chr15	51466260	51466283	-	12
chr15	60347554	60347611	-	12
chr15	72210418	72210493	-	12
chr16	28177279	28177309	-	12
chr16	66723124	66723155	-	12
chr16	74305920	74305962	+	12
chr16	74652014	74652061	-	12
chr16	85779614	85779647	-	12
chr17	28860874	28860917	+	12
chr17	50072149	50072172	+	12
chr17	50188739	50188771	-	12
chr18	9860367	9860417	+	12
chr18	21869082	21869148	+	12
chr18	23529325	23529368	-	12
chr19	2434049	2434078	-	12
chr19	3468433	3468471	+	12
chr19	3542973	3543004	-	12
chr19	11357716	11357738	+	12
chr19	15115085	15115127	-	12
chr19	17581916	17581958	+	12
chr19	19198155	19198191	+	12
chr19	41260098	41260116	+	12
chr19	41261421	41261468	+	12
chr19	46920632	46920661	+	12
chr19	55385921	55385966	+	12
chr2	11551725	11551744	+	12
chr2	32220999	32221046	+	12
chr2	36555705	36555724	-	12
chr2	54456442	54456467	+	12
chr2	85321201	85321230	-	12
chr2	121767136	121767168	+	12
chr2	170966220	170966255	+	12
chr2	173222303	173222332	+	12
chr2	215406283	215406316	-	12
chr2	237366690	237366724	-	12
chr2	241262823	241262861	-	12
chr2	241266844	241266873	-	12
chr20	31665637	31665663	-	12
chr20	45946353	45946379	+	12
chr20	50557881	50557913	-	12
chr20	58909977	58910011	+	12
chr21	18270098	18270136	-	12
chr21	18379280	18379318	-	12
chr21	33530816	33530847	-	12
chr21	34791428	34791450	-	12
chr21	41885530	41885552	-	12
chr22	20951101	20951134	+	12
chr22	24542813	24542848	-	12
chr22	38483597	38483626	-	12
chr22	42070324	42070361	-	12
chr3	45225002	45225033	-	12
chr3	49015875	49015910	+	12
chr3	49117801	49117826	-	12
chr3	55467030	55467063	-	12
chr3	57270027	57270063	+	12
chr3	57571501	57571539	-	12
chr3	98798535	98798557	-	12
chr3	128070998	128071030	+	12
chr3	136854697	136854736	+	12
chr3	170091164	170091184	-	12
chr3	177021857	177021882	-	12
chr3	189794920	189794937	+	12
chr3	196049885	196049926	-	12
chr4	1975357	1975378	+	12
chr4	7762314	7762351	-	12
chr4	77038000	77038068	+	12
chr4	119297840	119297876	-	12
chr5	72197260	72197292	+	12
chr5	72208381	72208410	+	12
chr5	72208543	72208591	+	12
chr5	74636085	74636109	-	12
chr5	79981332	79981368	-	12
chr5	132217297	132217347	-	12
chr5	141980176	141980202	+	12
chr5	143279962	143279986	-	12
chr5	151663297	151663331	-	12
chr5	151805725	151805770	+	12
chr6	17551495	17551515	+	12
chr6	26204913	26204979	+	12
chr6	32852393	32852419	-	12
chr6	44251080	44251101	+	12
chr6	106530278	106530313	+	12
chr6	130840216	130840254	-	12
chr7	25123459	25123496	-	12
chr7	101138008	101138039	+	12
chr7	101161119	101161159	+	12
chr7	128769719	128769779	+	12
chr7	128770326	128770363	+	12
chr7	128854664	128854684	+	12
chr7	128858855	128858879	+	12
chr7	129831444	129831490	-	12
chr7	130166176	130166214	-	12
chr7	139422798	139422821	+	12
chr8	18531773	18531795	-	12
chr8	22422083	22422143	+	12
chr8	38848186	38848212	+	12
chr8	61625711	61625767	-	12
chr8	78718735	78718755	+	12
chr8	102214054	102214085	-	12
chr8	121815621	121815646	+	12
chr9	33112333	33112358	-	12
chr9	36191011	36191046	+	12
chr9	87731303	87731354	+	12
chr9	92038242	92038297	-	12
chr9	93565272	93565330	+	12
chr9	127505833	127505913	-	12
chr9	128693936	128693989	+	12
chr9	137449157	137449220	-	12
chrM	10068	10087	+	12
chrM	10899	10934	+	12
chrM	15503	15577	+	12
chrX	12975129	12975162	+	12
chrX	71420457	71420476	-	12
chrX	78125980	78126030	+	12
chrX	154449362	154449382	+	12
chr1	1786193	1786233	-	11
chr1	16447869	16447894	+	11
chr1	24842570	24842598	+	11
chr1	27306710	27306734	+	11
chr1	32775942	32775978	-	11
chr1	43360369	43360393	+	11
chr1	47377427	47377509	+	11
chr1	51399026	51399046	-	11
chr1	68148564	68148631	-	11
chr1	70251901	70251948	+	11
chr1	109062901	109062951	-	11
chr1	110022466	110022513	+	11
chr1	111703375	111703398	+	11
chr1	113974404	113974444	+	11
chr1	114734475	114734497	-	11
chr1	119914692	119914760	-	11
chr1	151401292	151401317	+	11
chr1	154157469	154157499	-	11
chr1	159918638	159918701	-	11
chr1	183626830	183626849	-	11
chr10	5918358	5918395	+	11
chr10	12035429	12035448	-	11
chr10	17229904	17229944	+	11
chr10	28533641	28533661	+	11
chr10	29421509	29421560	+	11
chr10	29421754	29421773	+	11
chr10	71816723	71816750	-	11
chr10	71821929	71821965	-	11
chr10	73783192	73783210	+	11
chr10	96528041	96528068	-	11
chr11	831867	831912	+	11
chr11	3731393	3731418	-	11
chr11	10797448	10797512	-	11
chr11	10808769	10808806	-	11
chr11	18396910	18396942	+	11
chr11	44244596	44244617	+	11
chr11	57334524	57334566	-	11
chr11	59575368	59575389	-	11
chr11	70435430	70435463	+	11
chr11	78417726	78417743	+	11
chr12	6965521	6965549	-	11
chr12	45430576	45430624	+	11
chr12	49763939	49763972	+	11
chr12	49764164	49764197	+	11
chr12	49764482	49764528	+	11
chr12	51026557	51026575	-	11
chr12	56663675	56663707	-	11
chr12	109449348	109449401	-	11
chr12	118033753	118033782	-	11
chr12	120199385	120199430	-	11
chr12	123597653	123597706	+	11
chr13	76884984	76885002	-	11
chr13	91354219	91354253	+	11
chr14	22846608	22846654	+	11
chr14	55148186	55148242	-	11
chr14	69380298	69380325	-	11
chr14	73712961	73712992	-	11
chr14	74500096	74500130	-	11
chr14	96535917	96535973	+	11
chr14	100279708	100279728	+	11
chr14	102000983	102001044	+	11
chr14	102004759	102004787	+	11
chr14	104755712	104755744	+	11
chr14	104940651	104940704	-	11
chr14	104940808	104940847	-	11
chr14	104945164	104945197	-	11
chr15	43528429	43528482	+	11
chr15	63323964	63324036	-	11
chr15	72199065	72199133	-	11
chr15	72200545	72200575	-	11
chr15	100916255	100916298	+	11
chr16	1325115	1325173	+	11
chr16	67198459	67198478	+	11
chr16	71730630	71730667	-	11
chr16	74447874	74447914	-	11
chr17	4948490	4948519	-	11
chr17	4980246	4980293	-	11
chr17	21002546	21002585	-	11
chr17	39995429	39995525	+	11
chr17	40389126	40389159	-	11
chr17	42404317	42404360	-	11
chr17	42404384	42404416	-	11
chr17	43211152	43211208	+	11
chr17	45107730	45107770	+	11
chr17	50193003	50193024	-	11
chr17	58491191	58491216	-	11
chr17	59681432	59681467	+	11
chr17	60786221	60786246	+	11
chr17	77191194	77191218	+	11
chr18	723826	723847	-	11
chr18	12326004	12326022	+	11
chr18	56753254	56753271	-	11
chr18	59329939	59329985	-	11
chr19	583161	583205	+	11
chr19	3209410	3209428	+	11
chr19	3976120	3976148	-	11
chr19	3976304	3976334	-	11
chr19	3983106	3983150	-	11
chr19	4794978	4795000	+	11
chr19	7963359	7963386	-	11
chr19	13139507	13139546	+	11
chr19	18532034	18532097	-	11
chr19	19506468	19506516	+	11
chr19	41238483	41238546	+	11
chr19	47000910	47000932	+	11
chr2	9630190	9630257	-	11
chr2	10448223	10448281	-	11
chr2	20202145	20202166	-	11
chr2	28869727	28869758	-	11
chr2	32499984	32500024	+	11
chr2	50936218	50936238	-	11
chr2	54456372	54456409	+	11
chr2	54972927	54972974	-	11
chr2	70278742	70278775	+	11
chr2	97802475	97802521	-	11
chr2	101888835	101888855	+	11
chr2	101892453	101892504	+	11
chr2	130966878	130966897	+	11
chr2	131048859	131048898	-	11
chr2	131149707	131149748	+	11
chr2	173190889	173190926	+	11
chr2	205354219	205354237	+	11
chr2	205743328	205743353	+	11
chr2	215404528	215404552	-	11
chr2	215407133	215407185	-	11
chr2	215430786	215430850	-	11
chr2	216499343	216499403	+	11
chr2	231456634	231456667	-	11
chr2	234495708	234495743	-	11
chr2	235041474	235041518	+	11
chr2	237377169	237377213	-	11
chr2	237378843	237378863	-	11
chr2	241255454	241255509	-	11
chr20	10639097	10639120	-	11
chr20	35626582	35626612	-	11
chr20	36046884	36046907	-	11
chr20	44907736	44907781	+	11
chr20	45078570	45078592	+	11
chr20	45327089	45327136	-	11
chr21	41168532	41168572	+	11
chr21	43758868	43758905	+	11
chr21	46125472	46125512	+	11
chr22	21769302	21769333	-	11
chr22	27851861	27851901	-	11
chr22	35394080	35394101	+	11
chr22	36281397	36281428	-	11
chr22	36281993	36282047	-	11
chr22	39521428	39521463	+	11
chr22	41434596	41434636	-	11
chr22	46686692	46686726	-	11
chr3	31636808	31636881	+	11
chr3	45677533	45677552	+	11
chr3	51394067	51394094	+	11
chr3	51674454	51674481	+	11
chr3	57270072	57270113	+	11
chr3	72375709	72375732	-	11
chr3	98881700	98881730	-	11
chr3	113810038	113810062	+	11
chr3	120328600	120328636	-	11
chr3	123613845	123613900	-	11
chr3	128620561	128620596	-	11
chr3	130998358	130998385	+	11
chr3	141925863	141925925	+	11
chr3	156542853	156542879	-	11
chr3	161250957	161250983	+	11
chr3	169994528	169994555	+	11
chr3	184180214	184180239	+	11
chr3	194431101	194431140	-	11
[truncated: 13,871 more rows]
