# Supplementary material for: An intrinsically disordered region mediates RNA-binding selectivity and cellular activities of LARP6
Source: Nat Commun. 2026 Feb 19;17:2939. doi: 10.1038/s41467-026-69789-z (PMC13031558; doi:10.1038/s41467-026-69789-z)
Supplement: Supplementary file 6 — Supplementary Data 4 [file 41467_2026_69789_MOESM6_ESM.xlsx]

## Sheet: Protrusion to cell-body RNAseq
Rep1_DeltaNTR_siCTRL_protrusion / Rep1_DeltaNTR_siCTRL_body	Rep1_DeltaNTR_siLARP6_protrusion / Rep1_DeltaNTR_siLARP6_body	Rep1_FL_siCTRL_protrusion / Rep1_FL_siCTRL_body	Rep1_FL_siLARP6_protrusion / Rep1_FL_siLARP6_body	Rep1_U87_siCTRL_protrusion / Rep1_U87_siCTRL_body	Rep1_U87_siLARP6_protrusion / Rep1_U87_siLARP6_body	Rep2_DeltaNTR_siCTRL_protrusion / Rep2_DeltaNTR_siCTRL_body	Rep2_DeltaNTR_siLARP6_protrusion / Rep2_DeltaNTR_siLARP6_body	Rep2_FL_siCTRL_protrusion / Rep2_FL_siCTRL_body	Rep2_FL_siLARP6_protrusion / Rep2_FL_siLARP6_body	Rep2_U87_siCTRL_protrusion / Rep2_U87_siCTRL_body	Rep2_U87_siLARP6_protrusion / Rep2_U87_siLARP6_body	Rep3_DeltaNTR_siCTRL_protrusion / Rep3_DeltaNTR_siCTRL_body	Rep3_DeltaNTR_siLARP6_protrusion / Rep3_DeltaNTR_siLARP6_body	Rep3_FL_siCTRL_protrusion / Rep3_FL_siCTRL_body	Rep3_FL_siLARP6_protrusion / Rep3_FL_siLARP6_body	Rep3_U87_siCTRL_protrusion / Rep3_U87_siCTRL_body	Rep3_U87_siLARP6_protrusion / Rep3_U87_siLARP6_body	GOBP name	GOMF name	GOCC name	KEGG name	gene	gene_id	ENSP	Uniprot	Gene name	Protein name
-0.452656	-0.880852	-0.22341	-0.743028	-0.0735378	-0.2774	-0.836231	-1.02691	-0.157233	-0.817083	-0.248518	-0.263389	-1.19006	-0.944054	-0.505383	-0.771771	-0.285826	-0.114242	biological regulation;cellular process;cellular response to stimulus;positive regulation of biological process;positive regulation of cell communication;positive regulation of cellular process;positive regulation of I-kappaB kinase/NF-kappaB cascade;positive regulation of intracellular protein kinase cascade;positive regulation of response to stimulus;positive regulation of signal transduction;po…	molecular transducer activity;signal transducer activity	cell part;extracellular membrane-bounded organelle;extracellular organelle;extracellular region part;extracellular vesicular exosome;integral to membrane;intrinsic to membrane;membrane part;membrane-bounded organelle;membrane-bounded vesicle;organelle;vesicle		TSPAN6	ENSG00000000003	ENSP00000362111;ENSP00000482130;ENSP00000482894	A0A087WYV6;A0A087WZU5;O43657;Q54A42;Q6IAN9	TSPAN6	Tetraspanin-6
0.468645	0.190442	0.10675	0.134208	0.134429	-0.186958	0.221152	0.0634587	0.249973	-0.0366337	0.22549	0.121087	-0.0981517	0.13653	0.231451	-0.0411549	0.187595	0.00145078	alcohol metabolic process;biosynthetic process;carbohydrate biosynthetic process;carbohydrate metabolic process;cellular biosynthetic process;cellular carbohydrate metabolic process;cellular lipid metabolic process;cellular macromolecule metabolic process;cellular metabolic process;cellular nitrogen compound metabolic process;cellular process;cellular protein metabolic process;C-terminal protein …	alcohol binding;binding;carbohydrate binding;catalytic activity;dolichyl-phosphate beta-D-mannosyltransferase activity;dolichyl-phosphate-mannose-protein mannosyltransferase activity;mannose binding;mannosyltransferase activity;monosaccharide binding;sugar binding;transferase activity;transferase activity, transferring glycosyl groups;transferase activity, transferring hexosyl groups	cell part;cytoplasmic part;dolichol-phosphate-mannose synthase complex;endoplasmic reticulum;endoplasmic reticulum membrane;endoplasmic reticulum part;intracellular membrane-bounded organelle;intracellular organelle;intracellular organelle part;intracellular part;macromolecular complex;mannosyltransferase complex;membrane;membrane part;membrane-bounded organelle;nucleus;organelle;organelle membra…	N-Glycan biosynthesis	DPM1	ENSG00000000419	ENSP00000360638;ENSP00000360640;ENSP00000360644;ENSP00000394921	H0Y368;O15157;O60762;Q5QPJ9;Q5QPK2;Q6IB78;Q96HK0	DPM1	Dolichol-phosphate mannosyltransferase subunit 1
-0.528766	-0.404928	-0.08461	-0.055387	-0.209454	0.169588	-0.519375	-1.38248	-0.0982077	-0.291369	0.187871	0.0245323	-0.544199	0.1042	-0.146761	0.106606	0.0148845	0.274588	cell migration;cell motility;cellular component movement;cellular macromolecule metabolic process;cellular metabolic process;cellular process;cellular protein metabolic process;locomotion;macromolecule metabolic process;macromolecule modification;metabolic process;phosphate-containing compound metabolic process;phosphorus metabolic process;phosphorylation;primary metabolic process;protein metabol…	adenyl nucleotide binding;adenyl ribonucleotide binding;ATP binding;binding;catalytic activity;kinase activity;nucleotide binding;phosphotransferase activity, alcohol group as acceptor;protein kinase activity;purine nucleotide binding;purine ribonucleoside triphosphate binding;purine ribonucleotide binding;ribonucleotide binding;transferase activity;transferase activity, transferring phosphorus-c…	cell part;cell projection;cytoplasm;cytoplasmic part;Golgi apparatus;intracellular membrane-bounded organelle;intracellular organelle;intracellular part;lamellipodium;membrane-bounded organelle;organelle		SCYL3	ENSG00000000457	ENSP00000356744;ENSP00000356745;ENSP00000356746;ENSP00000407993	A8K8Z2;Q5THA6;Q5THA8;Q8IZE3;Q8IZN9;Q96C56;Q9UBK6;X6RHX1	SCYL3	Protein-associating with the carboxyl-terminal domain of ezrin
-0.169074	0.407238	-0.448991	-0.523147	-0.29363	-0.388516	-0.242196	-1.08799	-0.0544794	-0.80481	0.250308	0.264972	-0.390706	-0.702465	-0.404714	-0.626171	0.0360222	-0.0319121					C1orf112	ENSG00000000460	ENSP00000286031;ENSP00000352276;ENSP00000389257	A6NFP1;B3KU42;Q3KNQ1;Q9H8L5;Q9NSG2;Q9NVJ0	C1orf112	Uncharacterized protein C1orf112
-1.23387	-1.08313	-0.48369	-0.888367	-0.302563	-0.242887	-1.62629	-0.603765	-0.994764	-0.650898	0.544441	-0.292874	-0.948348	-1.12696	0.283175	-0.924829	-0.295456	-0.45889	activation of immune response;biological regulation;complement activation;complement activation, alternative pathway;defense response;humoral immune response;immune effector process;immune response;immune system process;innate immune response;macromolecule metabolic process;metabolic process;positive regulation of biological process;positive regulation of immune response;positive regulation of im…	binding;carbohydrate binding;glycoprotein binding;glycosaminoglycan binding;heparan sulfate proteoglycan binding;heparin binding;pattern binding;polysaccharide binding;protein binding;proteoglycan binding	blood microparticle;extracellular membrane-bounded organelle;extracellular organelle;extracellular region;extracellular region part;extracellular space;extracellular vesicular exosome;membrane-bounded organelle;membrane-bounded vesicle;organelle;vesicle	Complement and coagulation cascades;Staphylococcus aureus infection	CFH	ENSG00000000971	ENSP00000352658;ENSP00000356399;ENSP00000487250	A0A0D9SG88;A5PL14;P08603;P78435;Q14570;Q2TAZ5;Q38G77;Q5TFM2;Q5TFM3;Q8N708;Q9NU86	CFH	Complement factor H
-0.823864	-0.450648	-0.601578	-0.802111	-0.555229	-0.379259	-1.13087	-0.397171	-0.693151	-0.602582	-0.182402	-0.268168	-1.3006	-0.561763	-0.611681	-0.685926	-0.1015	-0.241701	alcohol metabolic process;biological regulation;carbohydrate catabolic process;carbohydrate metabolic process;catabolic process;cellular carbohydrate catabolic process;cellular carbohydrate metabolic process;cellular metabolic process;cellular process;fucose metabolic process;glycoside catabolic process;glycoside metabolic process;hexose metabolic process;metabolic process;monosaccharide metaboli…	alpha-L-fucosidase activity;binding;carbohydrate binding;catalytic activity;fucose binding;fucosidase activity;hydrolase activity;hydrolase activity, acting on glycosyl bonds;hydrolase activity, hydrolyzing O-glycosyl compounds;monosaccharide binding;sugar binding	cell part;cytoplasmic part;extracellular membrane-bounded organelle;extracellular organelle;extracellular region part;extracellular space;extracellular vesicular exosome;intracellular membrane-bounded organelle;intracellular organelle;intracellular part;lysosome;lytic vacuole;membrane-bounded organelle;membrane-bounded vesicle;organelle;vacuole;vesicle	Other glycan degradation	FUCA2	ENSG00000001036	ENSP00000002165;ENSP00000398119	E9PEB6;Q7Z6V1;Q7Z6V2;Q7Z6Y2;Q8NBK4;Q9BTY2	FUCA2	Plasma alpha-L-fucosidase
0.242894	-0.0644779	0.162994	0.332001	0.0673866	0.124738	0.105116	0.326527	-0.148817	0.143443	-0.0660777	0.224831	-0.119936	0.24857	0.0279174	0.304725	0.0803385	0.152954	amine biosynthetic process;amine metabolic process;apoptotic mitochondrial changes;biological regulation;biosynthetic process;carboxylic acid biosynthetic process;carboxylic acid metabolic process;cell redox homeostasis;cellular amine metabolic process;cellular amino acid biosynthetic process;cellular amino acid metabolic process;cellular biosynthetic process;cellular component organization;cellu…	acid-amino acid ligase activity;adenyl nucleotide binding;adenyl ribonucleotide binding;ADP binding;amine binding;amino acid binding;ATP binding;binding;carboxylic acid binding;catalytic activity;cation binding;coenzyme binding;cofactor binding;glutamate binding;glutamate-cysteine ligase activity;ion binding;ligase activity;ligase activity, forming carbon-nitrogen bonds;magnesium ion binding;meta…	cell part;cytoplasmic part;cytosol;glutamate-cysteine ligase complex;intracellular part;macromolecular complex;protein complex	Glutathione metabolism	GCLC	ENSG00000001084	ENSP00000229416;ENSP00000421228;ENSP00000421629;ENSP00000421908;ENSP00000423615;ENSP00000424211;ENSP00000426578;ENSP00000427403;ENSP00000482756	A0A0C4DGB2;D6R959;D6REX4;D6RGF8;D6RIT4;E1CEI4;H0Y9I7;H0YAB6;P48506;Q14399	GCLC	Glutamate--cysteine ligase catalytic subunit
0.088824	0.00912809	-0.472387	-0.187212	-0.244848	-0.0750351	0.254858	0.310286	-0.264684	-0.201242	0.471462	0.125568	-0.598405	0.125256	-0.194475	-0.0555062	-0.141675	-0.0925467	biological regulation;biosynthetic process;cellular biosynthetic process;cellular macromolecule biosynthetic process;cellular macromolecule metabolic process;cellular metabolic process;cellular nitrogen compound metabolic process;cellular process;macromolecule biosynthetic process;macromolecule metabolic process;metabolic process;nitrogen compound metabolic process;nucleic acid metabolic process;…	binding;core promoter binding;core promoter sequence-specific DNA binding;DNA binding;nucleic acid binding;nucleic acid binding transcription factor activity;regulatory region DNA binding;regulatory region nucleic acid binding;sequence-specific DNA binding;sequence-specific DNA binding transcription factor activity;transcription regulatory region DNA binding;transcription regulatory region sequen…	CCAAT-binding factor complex;cell part;intracellular membrane-bounded organelle;intracellular organelle;intracellular organelle part;intracellular part;macromolecular complex;membrane-bounded organelle;nuclear part;nucleoplasm;nucleoplasm part;nucleus;organelle;organelle part;protein complex;protein-DNA complex;transcription factor complex	Antigen processing and presentation;ko05152	NFYA	ENSG00000001167	ENSP00000229418;ENSP00000345702	P23511;Q8IXU0	NFYA	Nuclear transcription factor Y subunit alpha
-0.127668	-1.49608	-0.0237441	-0.139545	-0.636982	0.300832	0.2493	0.215768	-0.15492	-0.310799	-0.123578	-0.0962152	0.151188	-0.21166	0.082365	1.01152	-0.0346775	0.513106	apoptosis;cell death;cellular process;death;programmed cell death		cell part;cytoplasm;intracellular membrane-bounded organelle;intracellular organelle;intracellular part;membrane-bounded organelle;nucleus;organelle		STPG1	ENSG00000001460	ENSP00000003583;ENSP00000337461;ENSP00000363530;ENSP00000392225;ENSP00000416176	H0Y4J3;Q49AP0;Q5TH74;Q5TH77;Q6P3R4;Q86VU9;Q8WVQ3	STPG1	O(6)-methylguanine-induced apoptosis 2
-0.596144	-0.413135	-0.234625	-0.440639	-0.329231	-0.0478096	-0.0529268	0.0131609	-0.312218	-0.0416653	-0.425626	-0.0621562	-0.0293841	-0.184206	-0.238308	-0.20162	-0.0359564	-0.352636		cation transmembrane transporter activity;divalent inorganic cation transmembrane transporter activity;inorganic cation transmembrane transporter activity;ion transmembrane transporter activity;magnesium ion transmembrane transporter activity;metal ion transmembrane transporter activity;substrate-specific transmembrane transporter activity;substrate-specific transporter activity;transmembrane tra…	cell part;integral to membrane;intrinsic to membrane;membrane part		NIPAL3	ENSG00000001461	ENSP00000003912;ENSP00000343549;ENSP00000350722;ENSP00000363520;ENSP00000392170	A2A298;A6NN97;A8MPU6;H0Y4I9;Q5TH81;Q6MZT9;Q6P499;Q9BVE6	NIPAL3	NIPA-like protein 3
0.237464	0.185796	0.261602	0.333791	0.155836	-0.0527172	0.14055	-0.13965	-0.0305445	-0.0377848	-0.131254	0.0716672	-0.0187373	-0.120077	-0.342726	-0.175728	-0.0041151	0.112809	cellular macromolecule metabolic process;cellular metabolic process;cellular nitrogen compound metabolic process;cellular process;macromolecule metabolic process;metabolic process;ncRNA metabolic process;ncRNA processing;nitrogen compound metabolic process;nucleic acid metabolic process;nucleobase-containing compound metabolic process;primary metabolic process;RNA metabolic process;RNA processing…		cell part;cytoplasm;cytoplasmic part;cytoskeletal part;histone methyltransferase complex;intracellular non-membrane-bounded organelle;intracellular organelle;intracellular organelle part;intracellular part;macromolecular complex;membrane;methyltransferase complex;microtubule organizing center;MLL1 complex;non-membrane-bounded organelle;nuclear part;nucleolus;nucleoplasm;nucleoplasm part;organelle…		LAS1L	ENSG00000001497	ENSP00000363937;ENSP00000363940;ENSP00000363944;ENSP00000473471;ENSP00000473630	A9X410;Q5JXQ0;Q8TEN5;Q9H9V5;Q9Y4W2;R4GNF7	LAS1L	Ribosomal biogenesis protein LAS1L
-0.831466	-0.696835	-0.466056	-0.355387	-0.0931096	-0.0496221	-0.696913	-0.915212	-0.908983	-0.868426	-0.232989	-0.232879	-1.34994	-1.44658	-0.760579	-0.885091	-0.559933	-0.265587	biological regulation;blood coagulation;catabolic process;cellular catabolic process;cellular metabolic process;cellular nitrogen compound catabolic process;cellular nitrogen compound metabolic process;cellular process;coagulation;hemostasis;heterocycle catabolic process;heterocycle metabolic process;metabolic process;multicellular organismal process;nitrogen compound metabolic process;nucleobase…	binding;bis(5'-adenosyl)-triphosphatase activity;catalytic activity;cation binding;hydrolase activity;hydrolase activity, acting on acid anhydrides;hydrolase activity, acting on acid anhydrides, in phosphorus-containing anhydrides;ion binding;metal ion binding;nucleotide diphosphatase activity;pyrophosphatase activity	cell part;extracellular membrane-bounded organelle;extracellular organelle;extracellular region part;extracellular vesicular exosome;integral to membrane;intrinsic to membrane;membrane;membrane part;membrane-bounded organelle;membrane-bounded vesicle;organelle;plasma membrane;vesicle		ENPP4	ENSG00000001561	ENSP00000318066	A8K5G1;Q7L2N1;Q9Y6X5	ENPP4	Bis(5'-adenosyl)-triphosphatase ENPP4
0.0601609	-0.138542	0.16636	0.152293	0.0472054	0.184438	-0.229401	0.0651972	-0.346339	-0.120183	-0.0367112	-0.112304	0.246178	0.231003	0.100935	-0.0587902	-0.283872	-0.66609		binding;cation binding;ion binding;metal ion binding;transition metal ion binding;zinc ion binding			ANKIB1	ENSG00000001629	ENSP00000265742;ENSP00000396406;ENSP00000406644;ENSP00000407002;ENSP00000407913	C9JZ63;H7C0S0;H7C2L9;H7C2V2;Q6GMS4;Q6P3S9;Q9NTD7;Q9NW49;Q9P2G1	ANKIB1	Ankyrin repeat and IBR domain-containing protein 1
-1.56507	-1.27206	-0.875056	-0.425155	-0.530638	-0.311439	-1.56852	-0.837358	-0.818592	-0.737535	-0.507791	-0.564651	-1.80423	-1.20557	-0.964046	-0.861898	-1.01306	-0.904984	anatomical structure formation involved in morphogenesis;angiogenesis;biological regulation;cell redox homeostasis;cellular homeostasis;cellular process;cellular response to stimulus;developmental process;homeostatic process;intracellular signal transduction;negative regulation of angiogenesis;negative regulation of apoptosis;negative regulation of biological process;negative regulation of cell d…	binding;cytoskeletal protein binding;enzyme regulator activity;GTPase regulator activity;lipid binding;microtubule binding;nucleoside-triphosphatase regulator activity;phosphatidylinositol binding;phosphatidylinositol-4,5-bisphosphate binding;phospholipid binding;protein binding;protein complex binding;tubulin binding	cell junction;cell part;cell-cell junction;cytoplasm;cytoskeletal part;cytoskeleton;extracellular region part;extracellular space;intracellular non-membrane-bounded organelle;intracellular organelle;intracellular organelle part;intracellular part;macromolecular complex;membrane;microtubule;non-membrane-bounded organelle;organelle;organelle part;plasma membrane;protein complex		KRIT1	ENSG00000001631	ENSP00000344668;ENSP00000378011;ENSP00000378013;ENSP00000378015;ENSP00000388076;ENSP00000391540;ENSP00000391675;ENSP00000395346;ENSP00000395604;ENSP00000396042;ENSP00000396352;ENSP00000404084;ENSP00000404790;ENSP00000405835;ENSP00000410104;ENSP00000410467;ENSP00000410909;ENSP00000414694;ENSP00000478777	A0A0B4J2C7;A0A0C4DG23;A6NNU0;C9J3W7;C9J718;C9JBN7;C9JD43;C9JD81;C9JEW7;C9JF32;C9JI47;C9JIY2;C9JJM9;C9JSG7;C9JXI9;O00522;O43894;Q506L6;Q6U276;Q75N19;Q9H180;Q9H264;Q9HAX5	KRIT1	Krev interaction trapped protein 1
-1.12767	-0.319198	-0.686446	-0.367784	-0.614507	0.0858188	-0.951091	-0.192214	-1.04277	-0.978003	-0.348644	-0.481533	-0.390706	1.51689	-0.617418	-0.380346	-0.28396	-0.732651	biological regulation;catabolic process;cellular catabolic process;cellular component assembly;cellular component assembly at cellular level;cellular component organization;cellular component organization at cellular level;cellular component organization or biogenesis;cellular component organization or biogenesis at cellular level;cellular macromolecular complex assembly;cellular macromolecular c…	binding;catalytic activity;DNA binding;identical protein binding;nucleic acid binding;protein binding;recombinase activity	cell part;intracellular membrane-bounded organelle;intracellular organelle;intracellular organelle part;intracellular part;membrane-bounded organelle;nuclear part;nucleoplasm;nucleus;organelle;organelle part	Homologous recombination	RAD52	ENSG00000002016	ENSP00000351284;ENSP00000380407;ENSP00000387901;ENSP00000434703;ENSP00000436008;ENSP00000438965;ENSP00000439583;ENSP00000440268;ENSP00000440486;ENSP00000441073;ENSP00000443254;ENSP00000445245	E9PF95;F5GX32;F5GX95;F5H1K5;F5H3Q1;P43351;Q13205;Q9Y5T7;Q9Y5T8;Q9Y5T9	RAD52	DNA repair protein RAD52 homolog
0.742133	0.441024	0.321211	0.960413	0.348515	0.0348349	0.431952	0.497372	0.380451	0.687597	0.461337	0.270201	0.0812745	0.499476	0.386877	0.54659	0.747328	0.224895	activation of caspase activity;ADP metabolic process;alcohol catabolic process;alcohol metabolic process;apoptosis;apoptotic mitochondrial changes;ATP metabolic process;biological regulation;carbohydrate catabolic process;carbohydrate homeostasis;carbohydrate metabolic process;catabolic process;cell death;cell proliferation;cell surface receptor linked signaling pathway;cellular carbohydrate cata…	apoptotic protease activator activity;binding;caspase activator activity;caspase regulator activity;enzyme activator activity;enzyme binding;enzyme regulator activity;kinase binding;lipid binding;peptidase activator activity;peptidase regulator activity;phospholipid binding;protein binding;protein kinase binding	cell part;cytoplasmic part;cytosol;intracellular membrane-bounded organelle;intracellular organelle;intracellular organelle part;intracellular part;membrane;membrane-bounded organelle;mitochondrial membrane;mitochondrial outer membrane;mitochondrial part;mitochondrion;organelle;organelle membrane;organelle outer membrane;organelle part;outer membrane	Acute myeloid leukemia;Alzheimer's disease;Amyotrophic lateral sclerosis (ALS);Apoptosis;Chronic myeloid leukemia;Colorectal cancer;Endometrial cancer;ErbB signaling pathway;Focal adhesion;Hepatitis C;Insulin signaling pathway;ko05152;Melanoma;Neurotrophin signaling pathway;Non-small cell lung cancer;Pancreatic cancer;Pathways in cancer;Prostate cancer;Toxoplasmosis;VEGF signaling pathway	BAD	ENSG00000002330	ENSP00000309103;ENSP00000378039;ENSP00000378040;ENSP00000438975;ENSP00000439202;ENSP00000440575	A8MXU7;F5GYS3;F5H1R6;F5H3B1;O14803;Q6FH21;Q92934	BAD	Bcl2-associated agonist of cell death
0.343573	0.318232	0.325249	0.48859	-0.197767	-0.052103	0.116627	-0.25308	-0.0983078	0.0183027	-0.0382123	-0.286677	0.479441	0.360551	-0.0295434	0.103333	0.00858498	-0.433584	macromolecule metabolic process;metabolic process;primary metabolic process;protein metabolic process;proteolysis	aminopeptidase activity;binding;catalytic activity;cation binding;exopeptidase activity;hydrolase activity;ion binding;manganese ion binding;metal ion binding;metalloexopeptidase activity;metallopeptidase activity;peptidase activity;peptidase activity, acting on L-amino acid peptides;transition metal ion binding	adherens junction;anchoring junction;cell junction;cell part;cell-substrate adherens junction;cell-substrate junction;cytoplasm;cytoplasmic part;extracellular membrane-bounded organelle;extracellular organelle;extracellular region part;extracellular vesicular exosome;focal adhesion;Golgi apparatus part;intracellular membrane-bounded organelle;intracellular organelle;intracellular organelle part;i…	Arginine and proline metabolism;Glutathione metabolism	LAP3	ENSG00000002549	ENSP00000226299;ENSP00000423350;ENSP00000424724;ENSP00000476028;ENSP00000481000	B3KMQ3;H0Y983;H0Y9Q1;P28838;Q6IAM6;Q6P0L6;Q9UQE3	LAP3	Cytosol aminopeptidase
-0.210613	-0.209808	-0.146722	-0.168352	-0.151342	-0.198603	-0.32235	-0.260103	-0.10669	-0.19564	0.0882878	0.0141664	-0.436317	-0.129838	-0.26067	-0.242441	-0.0109377	0.00118184	biological adhesion;cell adhesion;cellular process		adherens junction;anchoring junction;cell junction;cell part;cell-substrate adherens junction;cell-substrate junction;cytoplasm;focal adhesion;integral to membrane;integral to plasma membrane;intracellular part;intrinsic to membrane;intrinsic to plasma membrane;membrane;membrane part;plasma membrane;plasma membrane part	Cell adhesion molecules (CAMs);Leukocyte transendothelial migration	CD99	ENSG00000002586	ENSP00000370570;ENSP00000370573;ENSP00000370579;ENSP00000370582;ENSP00000370588;ENSP00000405544;ENSP00000479999;ENSP00000485427;ENSP00000485545	A0A096LP69;A6NGF6;A6NIW1;A6NJT9;A8MQT7;H7C2F2;O00518;P14209;Q6ICV7	CD99	CD99 antigen
-0.284965	-0.461216	0.308068	0.286719	0.397877	-0.0594134	-0.282934	0.251392	-0.264314	-0.0849183	0.375964	-0.588846	-0.197707	0.685951	-0.0110769	0.0913639	0.629563	-0.192294	biological regulation;cellular macromolecule metabolic process;cellular metabolic process;cellular process;cellular protein metabolic process;macromolecule metabolic process;macromolecule modification;metabolic process;negative regulation of biological process;negative regulation of canonical Wnt receptor signaling pathway;negative regulation of cell communication;negative regulation of cellular …	acid-amino acid ligase activity;catalytic activity;ligase activity;ligase activity, forming carbon-nitrogen bonds;small conjugating protein ligase activity;ubiquitin-protein ligase activity	cell part;cytoplasmic part;cytosol;intracellular part		HECW1	ENSG00000002746	ENSP00000379228;ENSP00000407774;ENSP00000413336	A7E2X0;A8MYS3;B4DH42;H7C3Q2;O15036;Q76N89;Q9HCC7	HECW1	E3 ubiquitin-protein ligase HECW1
0.242171	0.186433	0.252537	0.1409	0.214041	0.250083	0.273452	0.32284	0.300564	0.245919	0.261086	0.133924	0.33175	0.0825412	0.310441	0.300935	0.359282	0.589862	biological regulation;establishment of localization;ion transport;positive regulation of biological process;positive regulation of cell communication;positive regulation of cellular process;positive regulation of response to stimulus;positive regulation of signal transduction;positive regulation of signaling;regulation of biological process;regulation of cell communication;regulation of cellular …	binding;binding, bridging;cation binding;ion binding;ion transmembrane transporter activity;metal ion binding;protein binding;protein binding, bridging;SH3/SH2 adaptor activity;signaling adaptor activity;substrate-specific transmembrane transporter activity;substrate-specific transporter activity;transition metal ion binding;transmembrane transporter activity;transporter activity;zinc ion binding	adherens junction;anchoring junction;cell cortex part;cell junction;cell part;cell-substrate adherens junction;cell-substrate junction;cortical actin cytoskeleton;cortical cytoskeleton;cytoplasmic part;cytoskeletal part;cytoskeleton;extracellular membrane-bounded organelle;extracellular organelle;extracellular region part;extracellular vesicular exosome;focal adhesion;intracellular non-membrane-b…		LASP1	ENSG00000002834	ENSP00000325240;ENSP00000391897;ENSP00000392853;ENSP00000401048;ENSP00000414803;ENSP00000462564;ENSP00000468664	B4DGQ0;C9J9W2;F6S2S5;J3KSN1;K7ESD6;Q14847;Q96ED2;Q96IG0	LASP1	LIM and SH3 domain protein 1
0.392926	0.312415	0.335341	0.401394	0.587559	0.293742	0.0243123	0.328208	-0.118999	0.590509	0.090353	-0.0856776	0.26875	0.586498	0.0985942	0.264958	0.335483	0.317274	cellular component organization;cellular component organization at cellular level;cellular component organization or biogenesis;cellular component organization or biogenesis at cellular level;cellular membrane organization;cellular process;endocytosis;establishment of localization;establishment of localization in cell;establishment of protein localization;intracellular protein transport;intracell…	binding;lipid binding;phosphatidylinositol binding;phospholipid binding	cell part;cytoplasmic part;endosome;extrinsic to membrane;intracellular membrane-bounded organelle;intracellular organelle;intracellular part;membrane part;membrane-bounded organelle;organelle		SNX11	ENSG00000002919	ENSP00000352175;ENSP00000377059;ENSP00000396790;ENSP00000462188;ENSP00000463076;ENSP00000463250;ENSP00000463726;ENSP00000463948;ENSP00000464136;ENSP00000464410	B3KRL6;B4DJI7;B4DPY5;D3DTV0;J3KTN6;J3QKV3;J3QLV8;J3QRB9;J3QRW4;Q53YC0;Q9H885;Q9Y5W9	SNX11	Sorting nexin-11
-0.489125	-0.551193	-0.484899	-0.45547	-0.234	0.0601625	-0.49954	-0.632865	-0.377019	-0.917134	-0.241743	0.0212913	-0.447864	-0.697705	-0.522005	-0.451072	-0.295835	0.263654	biological regulation;cellular component organization;cellular component organization or biogenesis;cellular membrane organization;cellular process;cellular response to stimulus;endocytosis;endosome to lysosome transport;endosome transport;establishment of localization;establishment of localization in cell;intracellular transport;lysosomal transport;membrane invagination;membrane organization;rec…	binding;carbohydrate binding;carbohydrate transmembrane transporter activity;hexose transmembrane transporter activity;mannose binding;mannose transmembrane transporter activity;molecular transducer activity;monosaccharide binding;monosaccharide transmembrane transporter activity;receptor activity;signal transducer activity;signaling receptor activity;substrate-specific transmembrane transporter …	cell part;cytoplasmic part;endosome;integral to membrane;integral to plasma membrane;intracellular membrane-bounded organelle;intracellular organelle;intracellular organelle part;intracellular part;intrinsic to membrane;intrinsic to plasma membrane;late endosome;lysosomal membrane;lytic vacuole;membrane;membrane part;membrane-bounded organelle;organelle;organelle membrane;organelle part;perinucle…	Lysosome;Phagosome	M6PR	ENSG00000003056	ENSP00000000412;ENSP00000437595;ENSP00000439070;ENSP00000439968;ENSP00000440488;ENSP00000440962;ENSP00000441030;ENSP00000441040;ENSP00000442100;ENSP00000442983;ENSP00000444684	A8K528;D3DUV5;F5GX30;F5GXE0;F5GXU0;F5H4U1;F5H883;H0YF90;H0YFL0;H0YFY9;H0YGE9;H0YGT2;P20645	M6PR	Cation-dependent mannose-6-phosphate receptor
-0.00580955	-0.420481	0.0116749	0.509787	0.197866	-0.280855	-0.33495	0.0138929	-0.355385	-0.410905	0.296809	-0.0336308	-0.400166	0.314264	0.278726	-0.65114	0.411427	-0.0862877	cell cycle phase;cell cycle process;cellular component organization;cellular component organization at cellular level;cellular component organization or biogenesis;cellular component organization or biogenesis at cellular level;cellular macromolecule metabolic process;cellular metabolic process;cellular process;cellular protein metabolic process;cytokinesis;macromolecule metabolic process;macromo…		cell part;Cul3-RING ubiquitin ligase complex;cullin-RING ubiquitin ligase complex;intracellular part;macromolecular complex;protein complex;ubiquitin ligase complex	Ubiquitin mediated proteolysis	KLHL13	ENSG00000003096	ENSP00000262820;ENSP00000360943;ENSP00000360945;ENSP00000360949;ENSP00000393807;ENSP00000412640;ENSP00000419803;ENSP00000440707;ENSP00000441029;ENSP00000443191;ENSP00000444450	A0A0C4DG99;B3KV78;B3KWM7;B7Z3S9;B7Z5P2;B7Z802;C9JTS9;D3DWH6;Q6P2E3;Q96QI7;Q9P2N7;Q9UDN9	KLHL13	Kelch-like protein 13
-0.821564	-0.730624	-0.609861	-0.989405	-1.34438	-0.245922	-1.03127	-1.15273	-0.327076	-0.663622	-1.01649	0.0154815	-1.29885	-1.34346	-0.98957	-0.822351	-0.711671	-0.0855134	anatomical structure morphogenesis;appendage morphogenesis;biological regulation;bone morphogenesis;carboxylic acid metabolic process;catabolic process;cell communication;cell cycle phase;cell cycle process;cell death;cell fate determination;cellular catabolic process;cellular developmental process;cellular hormone metabolic process;cellular ketone metabolic process;cellular lipid metabolic proce…	binding;carboxylic acid binding;catalytic activity;cation binding;heme binding;ion binding;iron ion binding;isoprenoid binding;lipid binding;metal ion binding;monocarboxylic acid binding;monooxygenase activity;oxidoreductase activity;oxidoreductase activity, acting on paired donors, with incorporation or reduction of molecular oxygen;retinoic acid 4-hydroxylase activity;retinoic acid binding;reti…	cell part;cytoplasm;cytoplasmic part;endoplasmic reticulum membrane;endoplasmic reticulum part;intracellular organelle part;intracellular part;membrane;membrane part;organelle membrane;organelle part	Retinol metabolism	CYP26B1	ENSG00000003137	ENSP00000001146;ENSP00000401465;ENSP00000430871;ENSP00000430888;ENSP00000443304	B2R8M7;B7Z2K6;B7Z2P4;B7Z3B8;E4W5W7;E5RHM2;E5RHN4;E7ER08;Q32MC0;Q53TW1;Q9NP41;Q9NR63	CYP26B1	Cytochrome P450 26B1
0.687908	1.15211	0.956104	0.434277	2.69744	0.817286	1.18107	0.809388	-0.168299	0.742245	1.22482	0.157053	0.54069	-0.252494	0.11538	1.16292	0.115136	0.46642			cell part;cytoplasm;intracellular part		DBNDD1	ENSG00000003249	ENSP00000002501;ENSP00000306407;ENSP00000376699;ENSP00000456573;ENSP00000457625	B4DQS3;H3BLZ2;H3BS76;Q69YT2;Q9BW25;Q9H9R9	DBNDD1	Dysbindin domain-containing protein 1
-0.618877	-0.817651	-0.24446	-0.543003	-0.366694	-0.228653	-0.515416	-0.356427	-0.369319	-0.448708	-0.117984	-0.473984	-0.466197	-0.562392	-0.245603	-0.544719	-0.0951576	-0.320204		enzyme regulator activity;GTPase regulator activity;guanyl-nucleotide exchange factor activity;nucleoside-triphosphatase regulator activity;Ras guanyl-nucleotide exchange factor activity;Rho guanyl-nucleotide exchange factor activity;small GTPase regulator activity			ALS2	ENSG00000003393	ENSP00000386384;ENSP00000386948;ENSP00000403832	H0Y696;J3KQ33;J3KQ43	ALS2
0.411001	-0.965561	0.811053	0.357109	-0.550491	1.78626	-0.321435	-0.0116422	-1.45343	-0.347953	0.301444	-0.0336308	0.051652	0.149162	0.242043	0.278395	0.733113	-0.141812	activation of caspase activity;apoptosis;biological regulation;cell death;cell surface receptor linked signaling pathway;cellular process;cellular response to stimulus;death;defense response;immune response;immune system process;innate immune response;positive regulation of biological process;positive regulation of caspase activity;positive regulation of catalytic activity;positive regulation of …	binding;catalytic activity;cysteine-type endopeptidase activity;cysteine-type peptidase activity;death effector domain binding;endopeptidase activity;enzyme binding;hydrolase activity;peptidase activity;peptidase activity, acting on L-amino acid peptides;protein binding;protein domain specific binding;ubiquitin protein ligase binding	CD95 death-inducing signaling complex;cell part;cytoplasmic part;cytosol;death-inducing signaling complex;intracellular part;macromolecular complex;membrane part;plasma membrane part;protein complex	Apoptosis;ko05152;RIG-I-like receptor signaling pathway	CASP10	ENSG00000003400	ENSP00000237865;ENSP00000272879;ENSP00000286186;ENSP00000314599;ENSP00000353250;ENSP00000363781;ENSP00000396835;ENSP00000401914	B4E3T5;Q68HC0;Q6KF62;Q6KF63;Q8IUP5;Q8WYQ8;Q92851;Q99845;Q9Y2U6;Q9Y2U7	CASP10	Caspase-10;Caspase-10 subunit p12;Caspase-10 subunit p23/17
0.110789	0.000382423	0.050971	-0.184339	0.030067	0.0349245	0.12979	-0.0385797	-0.0871947	0.187359	0.0158467	-0.0661035	0.135405	-0.432122	0.0465932	-0.106899	0.187416	0.0259039	actin cytoskeleton organization;actin filament-based process;activation of caspase activity;actomyosin structure organization;anatomical structure development;anatomical structure formation involved in morphogenesis;anatomical structure morphogenesis;apoptosis;biological regulation;cell death;cellular component assembly;cellular component assembly at cellular level;cellular component assembly inv…	binding;catalytic activity;cysteine-type endopeptidase activity;cysteine-type peptidase activity;death effector domain binding;endopeptidase activity;enzyme activator activity;enzyme binding;enzyme regulator activity;hydrolase activity;peptidase activity;peptidase activity, acting on L-amino acid peptides;protease binding;protein binding;protein domain specific binding	CD95 death-inducing signaling complex;cell part;cytoplasm;cytoplasmic part;cytosol;death-inducing signaling complex;intracellular part;macromolecular complex;membrane part;membrane raft;plasma membrane part;protein complex	Apoptosis;Chagas disease (American trypanosomiasis)	CFLAR	ENSG00000003402	ENSP00000312455;ENSP00000339326;ENSP00000339335;ENSP00000342809;ENSP00000345807;ENSP00000378580;ENSP00000391029;ENSP00000398551;ENSP00000399420;ENSP00000406775;ENSP00000409570;ENSP00000411535;ENSP00000411897;ENSP00000412882;ENSP00000413270;ENSP00000469608;ENSP00000469917;ENSP00000471749;ENSP00000471805	A0A0A0MR92;B4DJE0;B7Z9F9;C9J408;C9J4Q0;C9JSU3;C9JV51;E9PAP3;F8WBH9;M0QY57;M0QYM0;M0R1A8;O14673;O14674;O14675;O15137;O15138;O15356;O15510;O15519;O43618;O43619;O43620;O60458;O60459;Q53TS6;Q54AF1;Q96TE4;Q9UEW1	CFLAR	CASP8 and FADD-like apoptosis regulator;CASP8 and FADD-like apoptosis regulator subunit p12;CASP8 and FADD-like apoptosis regulator subunit p43
-0.882203	-0.976854	-0.787738	-0.910666	-0.50628	-0.451209	-0.989975	-0.95627	-0.632968	-1.03708	-0.392185	-0.263113	-0.920681	-0.958884	-0.674156	-1.02673	-0.399215	-0.44818	biological regulation;blood coagulation;blood coagulation, extrinsic pathway;coagulation;hemostasis;macromolecule metabolic process;metabolic process;multicellular organismal process;negative regulation of catalytic activity;negative regulation of endopeptidase activity;negative regulation of hydrolase activity;negative regulation of molecular function;negative regulation of peptidase activity;pr…	endopeptidase inhibitor activity;endopeptidase regulator activity;enzyme inhibitor activity;enzyme regulator activity;peptidase inhibitor activity;peptidase regulator activity;serine-type endopeptidase inhibitor activity	anchored to membrane;cell part;cell surface;cytoplasmic part;endoplasmic reticulum;extracellular region;extracellular region part;extracellular space;intracellular membrane-bounded organelle;intracellular organelle;intracellular part;intrinsic to membrane;membrane;membrane part;membrane-bounded organelle;organelle;organelle membrane;organelle part;plasma membrane	Complement and coagulation cascades	TFPI	ENSG00000003436	ENSP00000233156;ENSP00000342306;ENSP00000376172;ENSP00000386344;ENSP00000388159;ENSP00000394185;ENSP00000397248;ENSP00000400179;ENSP00000402954;ENSP00000408170;ENSP00000409177	C9J103;C9JBB3;C9JKV3;C9JP39;C9JQ14;C9JT76;O95103;P10646;Q53TS4	TFPI	Tissue factor pathway inhibitor
-0.158817	0.0159864	-0.120234	-0.0259905	0.061028	-0.261307	0.232127	-0.161538	-0.0181377	-0.362256	0.126302	-0.486867	0.158141	-0.329115	0.0279174	-0.4045	0.0427089	0.185257	cellular component assembly;cellular component assembly at cellular level;cellular component biogenesis;cellular component organization;cellular component organization at cellular level;cellular component organization or biogenesis;cellular component organization or biogenesis at cellular level;cellular macromolecular complex assembly;cellular macromolecular complex subunit organization;cellular …	binding;catalytic activity;enzyme binding;methyltransferase activity;protein binding;transferase activity;transferase activity, transferring one-carbon groups	cell part;cytoplasmic part;extracellular region part;extracellular space;intracellular membrane-bounded organelle;intracellular organelle;intracellular part;membrane-bounded organelle;mitochondrion;organelle		NDUFAF7	ENSG00000003509	ENSP00000002125;ENSP00000337431;ENSP00000394436;ENSP00000399207;ENSP00000402959;ENSP00000410181;ENSP00000412942;ENSP00000416594	B4E0W7;C9J236;C9JEL7;C9JP36;C9JS27;H7C3N5;Q7L592;Q7Z399;Q9P1G3	NDUFAF7	NADH dehydrogenase [ubiquinone] complex I, assembly factor 7
-0.811034	-0.631367	-0.534443	-0.538725	-0.260158	-0.136422	-0.796909	-0.633442	-0.770888	-0.509535	-0.53122	-0.314458	-0.6982	-0.637183	-0.497026	-0.640481	-0.613064	-0.332973	apoptosis;biological regulation;cell death;cellular component assembly;cellular component assembly at cellular level;cellular component organization;cellular component organization at cellular level;cellular component organization or biogenesis;cellular component organization or biogenesis at cellular level;cellular macromolecular complex assembly;cellular macromolecular complex subunit organizat…	binding;cation binding;DNA binding;ion binding;metal ion binding;mRNA binding;nucleic acid binding;nucleotide binding;RNA binding;transition metal ion binding;zinc ion binding	cell part;intracellular membrane-bounded organelle;intracellular organelle;intracellular organelle part;intracellular part;macromolecular complex;membrane-bounded organelle;nuclear part;nucleoplasm;nucleus;organelle;organelle part;ribonucleoprotein complex;spliceosomal complex		RBM5	ENSG00000003756	ENSP00000343054;ENSP00000378603;ENSP00000384872;ENSP00000390711;ENSP00000394622;ENSP00000406119;ENSP00000414218;ENSP00000419534	B2RA45;B4DM16;B4DMF9;B4DZ63;C9J9P7;C9JFQ5;C9JR02;F8W910;F8WE23;H7BYM9;P52756;Q93021;Q9BU14;Q9HDA6;Q9UKY8;Q9UL24	RBM5	RNA-binding protein 5
-1.4496	-1.54159	-0.369519	0.109181	-1.03953	0.00865102	0.527931	-0.0116422	0.23609	0.31101	-1.28975	0.0956521	0.118766	0.0250399	0.197842	0.296184	0.34609	-0.370081	biological regulation;cellular process;cellular response to stimulus;establishment of localization;establishment of protein localization;intracellular signal transduction;metabolic process;protein transport;regulation of biological process;regulation of cellular process;response to stimulus;signal transduction;small GTPase mediated signal transduction;transport;vesicle-mediated transport	binding;catalytic activity;GTP binding;GTPase activity;guanyl nucleotide binding;guanyl ribonucleotide binding;hydrolase activity;hydrolase activity, acting on acid anhydrides;hydrolase activity, acting on acid anhydrides, in phosphorus-containing anhydrides;nucleoside-triphosphatase activity;nucleotide binding;purine nucleotide binding;purine ribonucleoside triphosphate binding;purine ribonucleo…	cell part;cytoplasmic part;extracellular membrane-bounded organelle;extracellular organelle;extracellular region part;extracellular vesicular exosome;Golgi apparatus;intracellular;intracellular membrane-bounded organelle;intracellular organelle;intracellular part;membrane;membrane-bounded organelle;membrane-bounded vesicle;organelle;perinuclear region of cytoplasm;plasma membrane;vesicle		ARF5	ENSG00000004059	ENSP00000000233;ENSP00000412701	C9J1Z8;P26437;P84085	ARF5	ADP-ribosylation factor 5
-0.411268	0.215839	-0.00452232	0.171242	0.0824618	-0.790667	0.154714	-0.0496099	-0.390692	-0.0849183	-0.492407	0.00132513	0.0310159	0.0746706	0.479906	0.361287	0.219642	0.0694511	activation of immune response;activation of innate immune response;biological regulation;cellular process;cellular response to stimulus;defense response;immune response;immune response-activating signal transduction;immune response-regulating signaling pathway;immune system process;innate immune response;innate immune response-activating signal transduction;MyD88-independent toll-like receptor si…		axon;cell junction;cell part;cell projection;cytoplasm;cytoplasmic part;cytoskeletal part;cytosol;dendrite;extrinsic to membrane;extrinsic to mitochondrial outer membrane;extrinsic to organelle membrane;intracellular membrane-bounded organelle;intracellular organelle;intracellular organelle part;intracellular part;macromolecular complex;membrane part;membrane-bounded organelle;microtubule;mitocho…		SARM1	ENSG00000004139	ENSP00000462228;ENSP00000462479;ENSP00000464166;ENSP00000468032	J3KRZ6;J3KSG7;J3QRE0;O60277;Q6SZW1;Q7LGG3;Q9NXY5	SARM1	Sterile alpha and TIR motif-containing protein 1
0.420974	0.357198	0.284411	0.340241	0.185582	0.102339	0.123309	0.178982	0.199743	0.349294	0.301969	0.191007	0.0514102	0.193784	0.299672	0.322112	0.326422	0.323668	anatomical structure morphogenesis;cell part morphogenesis;cellular component morphogenesis;cellular component organization;cellular component organization at cellular level;cellular component organization or biogenesis;cellular component organization or biogenesis at cellular level;cellular developmental process;cellular process;developmental process;mitochondrion morphogenesis;mitochondrion org…	binding;DNA binding;nucleic acid binding	cell part;cytoplasmic part;intracellular membrane-bounded organelle;intracellular non-membrane-bounded organelle;intracellular organelle;intracellular organelle part;intracellular part;membrane-bounded organelle;mitochondrial nucleoid;mitochondrial part;mitochondrion;non-membrane-bounded organelle;nucleoid;nucleus;organelle;organelle part		POLDIP2	ENSG00000004142	ENSP00000475924;ENSP00000477665	A0A087WT81;B2R846;B4DEM9;Q96JE4;Q9Y2S7	POLDIP2	Polymerase delta-interacting protein 2
0.193082	0.0992064	-0.990401	-0.202319	0.581959	-0.335997	-0.381871	0.533792	-0.0396178	0.0261133	-0.560077	0.253532	-0.129769	0.0137951	-0.152655	-0.0480266	0.990073	0.287031	anatomical structure formation involved in morphogenesis;anatomical structure morphogenesis;angiogenesis;axon guidance;biological regulation;branching morphogenesis of a tube;cell migration;cell motility;cell surface receptor linked signaling pathway;cellular component assembly;cellular component assembly at cellular level;cellular component movement;cellular component organization;cellular compo…	binding;molecular transducer activity;protein binding;protein domain specific binding;receptor activity;semaphorin receptor activity;signal transducer activity;signaling receptor activity;transmembrane signaling receptor activity	cell part;cell projection;integral to membrane;integral to plasma membrane;intracellular;intrinsic to membrane;intrinsic to plasma membrane;lamellipodium;membrane;membrane part;plasma membrane;plasma membrane part		PLXND1	ENSG00000004399	ENSP00000317128;ENSP00000423832;ENSP00000426162;ENSP00000426241;ENSP00000426540;ENSP00000427696	A7E2C6;C9JPZ6;D6RH25;H0Y9D1;H0YA64;H0YAB2;H0YAM9;Q6PJS9;Q8IZJ2;Q9BTQ2;Q9Y4D7	PLXND1	Plexin-D1
0.299075	0.202506	0.157722	0.0969305	0.170353	0.152421	0.302024	0.266321	0.406403	0.294409	0.200357	0.0770564	0.169899	0.167238	0.250062	0.0892696	0.455434	0.145565	2'-deoxyribonucleotide metabolic process;ADP biosynthetic process;ADP metabolic process;AMP metabolic process;anatomical structure development;ATP metabolic process;biosynthetic process;brain development;cellular biosynthetic process;cellular metabolic process;cellular nitrogen compound biosynthetic process;cellular nitrogen compound metabolic process;cellular process;dATP metabolic process;deoxy…	adenyl nucleotide binding;adenyl ribonucleotide binding;adenylate kinase activity;ATP binding;binding;catalytic activity;kinase activity;nucleobase-containing compound kinase activity;nucleotide binding;nucleotide kinase activity;phosphotransferase activity, phosphate group as acceptor;purine nucleotide binding;purine ribonucleoside triphosphate binding;purine ribonucleotide binding;ribonucleotid…	cell part;cytoplasmic part;cytosol;extracellular membrane-bounded organelle;extracellular organelle;extracellular region part;extracellular vesicular exosome;intracellular organelle part;intracellular part;membrane;membrane-bounded organelle;membrane-bounded vesicle;membrane-enclosed lumen;mitochondrial inner membrane;mitochondrial intermembrane space;mitochondrial membrane;mitochondrial part;org…	Purine metabolism	AK2	ENSG00000004455	ENSP00000346921;ENSP00000362548;ENSP00000446849;ENSP00000447082;ENSP00000449003;ENSP00000450008;ENSP00000450109;ENSP00000486342;ENSP00000486507	A8K6L1;B4DHH7;B4DL64;F8VPP1;F8VY04;F8VZG5;F8W1A4;G3V213;P54819;Q16856;Q5EB54;Q5TIF7;Q8TCY2;Q8TCY3	AK2	Adenylate kinase 2, mitochondrial;Adenylate kinase 2, mitochondrial, N-terminally processed
0.290242	0.36169	0.12919	0.376716	0.330555	0.402146	0.185655	0.12722	0.537189	0.198776	0.155776	0.186432	0.244297	0.151995	0.155153	0.469601	0.461895	0.252625	anatomical structure development;androgen receptor signaling pathway;biological regulation;cation transport;cellular component assembly;cellular component assembly at cellular level;cellular component organization;cellular component organization at cellular level;cellular component organization or biogenesis;cellular component organization or biogenesis at cellular level;cellular macromolecular c…	adenyl nucleotide binding;adenyl ribonucleotide binding;ATP binding;binding;binding, bridging;catalytic activity;cis-trans isomerase activity;drug binding;FK506 binding;GTP binding;guanyl nucleotide binding;guanyl ribonucleotide binding;heat shock protein binding;isomerase activity;macrolide binding;nucleotide binding;peptidyl-prolyl cis-trans isomerase activity;protein binding;protein binding, b…	axon part;axonal growth cone;cell body;cell part;cell projection part;cytoplasm;cytoplasmic part;cytoskeletal part;cytosol;endoplasmic reticulum membrane;endoplasmic reticulum part;extracellular membrane-bounded organelle;extracellular organelle;extracellular region part;extracellular vesicular exosome;growth cone;intracellular membrane-bounded organelle;intracellular organelle;intracellular orga…		FKBP4	ENSG00000004478	ENSP00000001008;ENSP00000438491;ENSP00000439703;ENSP00000442193;ENSP00000446368;ENSP00000486800	D3DUQ1;F5H120;F5H1U3;H0YFG2;H0YG86;Q02790;Q9UCP1;Q9UCV7	FKBP4	Peptidyl-prolyl cis-trans isomerase;Peptidyl-prolyl cis-trans isomerase FKBP4;Peptidyl-prolyl cis-trans isomerase FKBP4, N-terminally processed
0.292621	0.0333185	0.0394077	0.192285	0.302537	-0.26127	-0.327768	-0.314341	0.0245531	-0.633661	-0.124456	0.064239	-0.10468	0.157402	-0.336186	-0.126624	-0.0476074	0.0550339	anatomical structure development;biological regulation;biosynthetic process;blood coagulation;cell development;cell differentiation;cell proliferation;cellular biosynthetic process;cellular component organization;cellular component organization at cellular level;cellular component organization or biogenesis;cellular component organization or biogenesis at cellular level;cellular developmental pro…	androgen receptor binding;bHLH transcription factor binding;binding;catalytic activity;chromatin binding;coenzyme binding;cofactor binding;demethylase activity;DNA binding;enzyme binding;flavin adenine dinucleotide binding;histone demethylase activity;histone demethylase activity (H3-dimethyl-K4 specific);histone demethylase activity (H3-K4 specific);histone demethylase activity (H3-K9 specific);…	cell part;chromatin;chromosomal part;intracellular membrane-bounded organelle;intracellular organelle;intracellular organelle part;intracellular part;macromolecular complex;membrane-bounded organelle;nuclear chromatin;nuclear chromosome part;nuclear part;nucleoplasm;nucleoplasm part;nucleus;organelle;organelle part;protein complex;transcription factor complex		KDM1A	ENSG00000004487	ENSP00000349049;ENSP00000383042;ENSP00000473294;ENSP00000473297	A8MWP9;O60341;Q5TH94;Q5TH95;Q86VT7;Q8IXK4;Q8NDP6;Q8TAZ3;Q96AW4;R4GMP9;R4GMQ1	KDM1A	Lysine-specific histone demethylase 1A
0.0657494	-0.146793	-0.0885229	0.0389738	-0.167751	-0.111118	-0.464409	-0.221565	-0.0531247	-0.627638	-0.243572	-0.120421	-0.201215	-0.116852	-0.142767	0.0331497	-0.483984	-0.297931	cellular macromolecule metabolic process;cellular metabolic process;cellular nitrogen compound metabolic process;cellular process;macromolecule metabolic process;metabolic process;nitrogen compound metabolic process;nucleic acid metabolic process;nucleobase-containing compound metabolic process;primary metabolic process;RNA metabolic process;RNA processing	binding;DNA binding;nucleic acid binding;nucleotide binding;RNA binding	cell part;intracellular membrane-bounded organelle;intracellular organelle;intracellular part;membrane-bounded organelle;nucleus;organelle		RBM6	ENSG00000004534	ENSP00000266022;ENSP00000389763;ENSP00000392475;ENSP00000392939;ENSP00000393530;ENSP00000394336;ENSP00000396410;ENSP00000396466;ENSP00000399942;ENSP00000403865;ENSP00000406548;ENSP00000408665	B4E0G6;C9J250;C9JII0;C9JMC8;C9JSL1;E9PGM9;F8WCA5;F8WCT0;F8WF63;O60549;O75524;P78332;Q86SS3	RBM6	RNA-binding protein 6
-0.209162	-0.350768	0.235464	-0.477382	-0.400595	0.03543	-0.470934	-0.253664	-0.491455	-0.533973	-0.209315	-0.0508761	-0.529152	-0.184067	-0.267907	-0.376547	-0.184424	0.422559	cell communication;cell-cell signaling;cellular process;signaling;synaptic transmission	adenyl nucleotide binding;adenyl ribonucleotide binding;ATP binding;binding;calmodulin-dependent protein kinase activity;catalytic activity;kinase activity;nucleotide binding;phosphotransferase activity, alcohol group as acceptor;protein kinase activity;protein serine/threonine kinase activity;purine nucleotide binding;purine ribonucleoside triphosphate binding;purine ribonucleotide binding;ribon…	cell part;cytoplasmic part;cytosol;intracellular membrane-bounded organelle;intracellular organelle;intracellular part;membrane-bounded organelle;nucleus;organelle	Adipocytokine signaling pathway	CAMKK1	ENSG00000004660	ENSP00000158166;ENSP00000323118;ENSP00000371188	J3KPJ3;Q8N5S9;Q9BQH3	CAMKK1	Calcium/calmodulin-dependent protein kinase kinase 1
-0.132137	-0.48689	0.0529594	-0.336106	-0.0561099	0.046073	-0.040796	-0.245168	-0.347033	-0.682913	-0.0620456	-0.176678	0.0715108	-0.0602124	-0.0858445	-0.385	-0.611846	-0.676265	biosynthetic process;cellular biosynthetic process;cellular macromolecule biosynthetic process;cellular macromolecule metabolic process;cellular metabolic process;cellular nitrogen compound metabolic process;cellular process;cellular response to stimulus;cellular response to stress;DNA conformation change;DNA duplex unwinding;DNA geometric change;DNA metabolic process;DNA recombination;DNA repair…	3'-5' DNA helicase activity;adenyl nucleotide binding;adenyl ribonucleotide binding;ATP binding;ATPase activity;ATPase activity, coupled;ATP-dependent 3'-5' DNA helicase activity;ATP-dependent DNA helicase activity;ATP-dependent helicase activity;binding;catalytic activity;DNA binding;DNA helicase activity;DNA-dependent ATPase activity;helicase activity;hydrolase activity;hydrolase activity, acti…	cell part;intracellular membrane-bounded organelle;intracellular organelle;intracellular organelle part;intracellular part;membrane;membrane-bounded organelle;nuclear part;nucleoplasm;nucleus;organelle;organelle part		RECQL	ENSG00000004700	ENSP00000318727;ENSP00000379400;ENSP00000395449;ENSP00000416739;ENSP00000439069;ENSP00000440700;ENSP00000445555;ENSP00000446036	A8K6G2;F5GYB7;F5H2L2;F5H3W0;F5H4P4;F8WA66;F8WD97;P46063	RECQL	ATP-dependent DNA helicase Q1
-0.0207527	-0.00924206	-0.125481	-0.212087	-0.0298786	0.111425	0.196832	-0.153661	0.208972	-0.772395	0.00651741	0.0891094	-0.399009	-0.243156	-0.0721116	-0.120283	-0.0344834	-0.16766			cell part;extracellular membrane-bounded organelle;extracellular organelle;extracellular region part;extracellular vesicular exosome;membrane;membrane-bounded organelle;membrane-bounded vesicle;organelle;vesicle		VPS50	ENSG00000004766	ENSP00000251739;ENSP00000307666;ENSP00000390584;ENSP00000395433;ENSP00000405553;ENSP00000406787;ENSP00000414450;ENSP00000415809;ENSP00000443104	B3KX22;C9JA29;D1MQ00;F2Z3F0;F5H5U7;F8WDT1;H0Y7Q2;H7BZP1;Q75N07;Q8WVK3;Q96JG6;Q9H5C6	CCDC132	Coiled-coil domain-containing protein 132
0.439147	0.525242	0.500438	0.435213	0.645722	0.421361	0.393162	0.985105	0.464918	0.906938	0.172081	0.524248	0.934969	0.64103	0.372746	0.573325	1.10246	1.23478	biological regulation;regulation of biological process;regulation of multicellular organismal process;regulation of muscle contraction;regulation of muscle system process;regulation of system process	binding;identical protein binding;protein binding;protein dimerization activity;protein homodimerization activity;structural constituent of eye lens;structural molecule activity	cell part;cytoplasm;intracellular membrane-bounded organelle;intracellular organelle;intracellular part;membrane-bounded organelle;nucleus;organelle		HSPB6	ENSG00000004776	ENSP00000004982;ENSP00000467169;ENSP00000468057	K7EP04;O14551;O14558;Q6NVI3;Q96MG9	HSPB6	Heat shock protein beta-6
-1.60714	-0.155078	-0.636406	-0.892468	-0.42387	0.0400152	-0.386108	0.0972922	-0.876119	0.0037396	-0.601148	0.200834	0.0224853	0.131955	-0.882286	-0.232016	-0.41575	0.378662	biological regulation;cellular process;cellular response to stimulus;establishment of localization;establishment of protein localization;intracellular signal transduction;protein transport;regulation of biological process;regulation of cellular process;regulation of response to stimulus;regulation of signal transduction;regulation of signaling;regulation of small GTPase mediated signal transducti…	binding;enzyme activator activity;enzyme regulator activity;GTPase activator activity;GTPase regulator activity;lipid binding;nucleoside-triphosphatase regulator activity;phosphatidylinositol binding;phospholipid binding	cell part;cytoplasmic part;cytosol;intracellular;intracellular part;membrane;plasma membrane		ARHGAP33	ENSG00000004777	ENSP00000007510;ENSP00000320038;ENSP00000368227;ENSP00000465411;ENSP00000466443;ENSP00000467844	A0A0A0MQQ9;K7EK14;K7EMC2;K7EQI6;O14552;O14559;O14560;Q6ZSP6;Q96CP3;Q9NT23	ARHGAP33	Rho GTPase-activating protein 33
0.472785	0.177509	0.217815	0.396163	0.163161	-0.0458164	0.446972	0.257883	0.42082	0.386163	0.3806	0.211609	0.105259	0.219513	0.37304	0.326121	0.237445	0.143883	biosynthetic process;carboxylic acid biosynthetic process;carboxylic acid metabolic process;cellular biosynthetic process;cellular ketone metabolic process;cellular lipid metabolic process;cellular macromolecule metabolic process;cellular metabolic process;cellular process;cellular protein metabolic process;electron transport chain;fatty acid biosynthetic process;fatty acid metabolic process;gene…	acyl carrier activity;binding;calcium ion binding;carboxylic acid binding;catalytic activity;cation binding;fatty acid binding;ion binding;lipid binding;metal ion binding;monocarboxylic acid binding;NADH dehydrogenase (quinone) activity;NADH dehydrogenase (ubiquinone) activity;NADH dehydrogenase activity;oxidoreductase activity;oxidoreductase activity, acting on NADH or NADPH;oxidoreductase activ…	cell part;cytoplasmic part;intracellular organelle lumen;intracellular organelle part;intracellular part;macromolecular complex;membrane;membrane part;membrane-enclosed lumen;mitochondrial inner membrane;mitochondrial matrix;mitochondrial membrane;mitochondrial membrane part;mitochondrial part;mitochondrial respiratory chain complex I;NADH dehydrogenase complex;organelle inner membrane;organelle …	Alzheimer's disease;Huntington's disease;Oxidative phosphorylation;Parkinson's disease	NDUFAB1	ENSG00000004779	ENSP00000007516;ENSP00000454812;ENSP00000454891;ENSP00000458770;ENSP00000461693	B2R4M1;H3BNE8;H3BNK3;I3L505;O14561;Q9UNV1	NDUFAB1	Acyl carrier protein;Acyl carrier protein, mitochondrial
1.30529	-0.319198	0.355373	-0.620171	-0.524956	-0.798704	-0.184955	0.189992	-0.068764	0.293594	-2.3195	0.0081892	-0.0187373	-0.805035	0.61288	-0.0908394	0.0786102	0.346126		binding;cation binding;ion binding;metal ion binding	cell part;centriolar satellite;cytoplasm;cytoplasmic part;cytoskeletal part;intracellular organelle part;intracellular part;microtubule organizing center part;organelle part		ZMYND10	ENSG00000004838	ENSP00000231749;ENSP00000353289;ENSP00000391545;ENSP00000393687;ENSP00000415661	A6NK41;B3KU54;C9JUQ8;F2Z3M9;O14570;O75800;O75801;Q53FE6;Q8N4R6;Q8NDN6	ZMYND10	Zinc finger MYND domain-containing protein 10
0.0607007	-0.0573807	0.0696945	0.108981	0.159444	-0.0260372	-0.0878389	-0.109855	0.197701	0.0231054	0.100994	0.0435729	-0.0206542	0.0606639	-0.0959334	0.0556755	0.127797	-0.0947454	acidic amino acid transport;alcohol biosynthetic process;alcohol metabolic process;amine transport;amino acid transport;anion transport;aspartate transport;ATP biosynthetic process;ATP metabolic process;biosynthetic process;carbohydrate biosynthetic process;carbohydrate metabolic process;carboxylic acid transport;cellular biosynthetic process;cellular carbohydrate biosynthetic process;cellular ca…	acidic amino acid transmembrane transporter activity;active transmembrane transporter activity;amine transmembrane transporter activity;amino acid transmembrane transporter activity;binding;calcium ion binding;carboxylic acid transmembrane transporter activity;cation binding;ion binding;L-amino acid transmembrane transporter activity;L-aspartate transmembrane transporter activity;L-glutamate tran…	cell part;cytoplasmic part;integral to membrane;integral to plasma membrane;intracellular membrane-bounded organelle;intracellular organelle;intracellular organelle part;intracellular part;intrinsic to membrane;intrinsic to plasma membrane;membrane;membrane part;membrane-bounded organelle;mitochondrial inner membrane;mitochondrial membrane;mitochondrial part;mitochondrion;organelle;organelle inne…		SLC25A13	ENSG00000004864	ENSP00000265631;ENSP00000400101;ENSP00000473505	O14566;O14575;Q546F9;Q9NZW1;Q9UJS0;Q9UNI7;R4GN64	SLC25A13	Calcium-binding mitochondrial carrier protein Aralar2
-0.699574	-0.848383	-0.617991	-0.592586	-0.245979	0.068294	-0.519375	-0.445296	-0.431334	-0.616442	-0.114664	-0.0132823	-1.14273	-0.769536	-0.506419	-0.135429	-0.157203	-0.364299			cell part;integral to membrane;intrinsic to membrane;membrane part		ST7	ENSG00000004866	ENSP00000265437;ENSP00000325673;ENSP00000377089;ENSP00000377090;ENSP00000377092;ENSP00000377093;ENSP00000377095;ENSP00000377097;ENSP00000388698;ENSP00000390830;ENSP00000391444;ENSP00000392876;ENSP00000393040;ENSP00000402934;ENSP00000411118;ENSP00000413601;ENSP00000414031;ENSP00000416858;ENSP00000419516;ENSP00000419715;ENSP00000420052	A4D0V2;B7Z4L1;B7Z4U3;C9J2Z1;C9JCI7;C9JRQ0;C9JRW1;C9JU30;C9JWK8;C9JX79;C9JZV9;E7EMS3;E7ENZ9;E7EPD9;E7EPW5;E9PCV1;E9PF01;G3XAH9;H7BXS2;Q5CZ72;Q7LE31;Q7LE32;Q8NA32;Q8NEJ8;Q8TDI9;Q9BWX3;Q9BWX4;Q9NRC1;Q9NRC2;Q9NXZ7	ST7	Suppressor of tumorigenicity 7 protein
-0.108138	-0.265236	-0.0468798	-0.182051	0.198095	0.273198	-0.0535524	-0.0398729	-0.0551684	-0.221439	0.215841	0.163291	0.123373	0.017411	0.0743585	0.0583229	0.0518484	-0.233578	anaphase-promoting complex-dependent proteasomal ubiquitin-dependent protein catabolic process;biological regulation;catabolic process;cell cycle;cell cycle checkpoint;cell cycle process;cell division;cell proliferation;cellular catabolic process;cellular macromolecule catabolic process;cellular macromolecule metabolic process;cellular metabolic process;cellular process;cellular protein metabolic…	binding;enzyme binding;phosphatase binding;protein binding;protein phosphatase binding	anaphase-promoting complex;cell part;centrosome;cullin-RING ubiquitin ligase complex;cytoplasm;cytoplasmic part;cytoskeletal part;cytosol;intracellular membrane-bounded organelle;intracellular non-membrane-bounded organelle;intracellular organelle;intracellular organelle part;intracellular part;macromolecular complex;membrane-bounded organelle;microtubule organizing center;non-membrane-bounded or…	Cell cycle;Cell cycle - yeast;Meiosis - yeast;Oocyte meiosis;Progesterone-mediated oocyte maturation;Ubiquitin mediated proteolysis	CDC27	ENSG00000004897	ENSP00000066544;ENSP00000432105;ENSP00000432211;ENSP00000434614;ENSP00000437339;ENSP00000458904;ENSP00000459307;ENSP00000460061;ENSP00000460132;ENSP00000460279;ENSP00000460424;ENSP00000460454;ENSP00000460830;ENSP00000466424	E9PRZ6;F6QPS0;G3V1C4;G5EA36;I3L1K3;I3L225;I3L2Z8;I3L328;I3L394;I3L3G1;I3L3H6;I3L3Y5;K7EMA6;P30260;Q16349;Q96F35	CDC27	Cell division cycle protein 27 homolog
0.537365	0.240121	0.196068	0.199986	0.108752	0.0582676	0.26664	0.106241	0.27574	0.0832222	0.43094	0.0185151	0.202031	0.171436	0.223272	0.4179	0.247051	0.217203	anatomical structure morphogenesis;developmental process;metabolic process;organ morphogenesis;oxidation-reduction process	binding;carbon-sulfur lyase activity;catalytic activity;cation binding;holocytochrome-c synthase activity;ion binding;lyase activity;metal ion binding	cell part;cytoplasmic part;intracellular membrane-bounded organelle;intracellular organelle;intracellular organelle part;intracellular part;membrane;membrane-bounded organelle;mitochondrial inner membrane;mitochondrial membrane;mitochondrial part;mitochondrion;organelle;organelle inner membrane;organelle membrane;organelle part	Porphyrin and chlorophyll metabolism	HCCS	ENSG00000004961	ENSP00000326579;ENSP00000370139;ENSP00000370140	B3KUS1;P53701;Q502X8	HCCS	Cytochrome c-type heme lyase
-0.100378	-0.0166349	0.171033	0.0601397	0.115194	-0.184742	0.168681	0.162271	0.495004	0.311924	0.097198	-0.153841	-0.0956445	-0.0711586	-0.134266	-0.063056	0.136819	0.394602	anatomical structure development;anatomical structure formation involved in morphogenesis;anatomical structure morphogenesis;biological regulation;biosynthetic process;canonical Wnt receptor signaling pathway;canonical Wnt receptor signaling pathway involved in regulation of cell proliferation;cell surface receptor linked signaling pathway;cellular biosynthetic process;cellular localization;cellu…	binding;frizzled binding;G-protein-coupled receptor binding;identical protein binding;protein binding;receptor binding	apical part of cell;cell part;clathrin-coated endocytic vesicle;clathrin-coated vesicle;coated vesicle;cytoplasm;cytoplasmic membrane-bounded vesicle;cytoplasmic part;cytoplasmic vesicle;cytosol;endocytic vesicle;intracellular membrane-bounded organelle;intracellular organelle;intracellular part;membrane;membrane-bounded organelle;membrane-bounded vesicle;nucleus;organelle;plasma membrane;vesicle	Basal cell carcinoma;Melanogenesis;Notch signaling pathway;Pathways in cancer;Wnt signaling pathway	DVL2	ENSG00000004975	ENSP00000005340;ENSP00000458209;ENSP00000458465;ENSP00000459797;ENSP00000459991	D3DTN3;I3L0M7;I3L0Z8;I3L2N2;I3L2W9;O14641;Q53XM0	DVL2	Segment polarity protein dishevelled homolog DVL-2
-0.116821	0.0101099	-0.00233841	-0.101727	-0.0395284	0.0220528	-0.191245	-0.188176	-0.163666	0.00674415	-0.206729	0.0359654	-0.0833459	-0.152958	-0.0343308	-0.232483	-0.295223	0.00270581	biological regulation;biosynthetic process;catabolic process;cellular biosynthetic process;cellular catabolic process;cellular macromolecule biosynthetic process;cellular macromolecule catabolic process;cellular macromolecule metabolic process;cellular metabolic process;cellular nitrogen compound metabolic process;cellular process;cellular response to stimulus;cellular response to stress;DNA meta…	adenyl nucleotide binding;adenyl ribonucleotide binding;ATP binding;ATPase activity;ATPase activity, coupled;ATP-dependent helicase activity;ATP-dependent RNA helicase activity;binding;catalytic activity;cation binding;chromatin binding;DNA binding;helicase activity;hydrolase activity;hydrolase activity, acting on acid anhydrides;hydrolase activity, acting on acid anhydrides, in phosphorus-contai…	cell part;chromatin;chromosomal part;cytoplasm;cytoplasmic mRNA processing body;cytoplasmic part;cytosol;exon-exon junction complex;intracellular membrane-bounded organelle;intracellular non-membrane-bounded organelle;intracellular organelle;intracellular organelle part;intracellular part;macromolecular complex;membrane-bounded organelle;non-membrane-bounded organelle;nuclear part;nucleoplasm;nuc…	mRNA surveillance pathway;RNA transport	UPF1	ENSG00000005007	ENSP00000262803;ENSP00000470142	O00239;O43343;Q86Z25;Q92842;Q92900	UPF1	Regulator of nonsense transcripts 1
0.208272	-0.183434	0.100376	0.2182	-0.0413518	0.167276	0.283957	-0.227959	0.0837581	0.257086	-0.0874009	-0.169132	-0.0611997	0.00563312	0.241021	0.0830832	0.0495005	-0.430622	B cell activation;biological regulation;cell activation;cellular component assembly;cellular component organization;cellular component organization or biogenesis;cellular process;cellular response to stimulus;immune system process;leukocyte activation;lymphocyte activation;macromolecular complex assembly;macromolecular complex subunit organization;negative regulation of biological process;negativ…	binding;binding, bridging;protein binding;protein binding, bridging;SH3/SH2 adaptor activity;signaling adaptor activity	cell part;cytoplasm;cytoplasmic part;cytosol;intracellular organelle part;intracellular part;membrane;nuclear part;nucleoplasm;organelle part;plasma membrane		SKAP2	ENSG00000005020	ENSP00000005587;ENSP00000408163	A4D173;C9JQ17;O75563;Q53GP6;Q75MK6;Q75MZ4;Q9UBZ3;Q9UED8	SKAP2	Src kinase-associated phosphoprotein 2
0.369701	0.153365	0.00453854	0.216648	0.103368	-0.156487	0.17366	0.159204	0.285318	-0.015135	0.254661	0.106589	0.0157514	0.169302	0.0936532	0.208838	0.323327	0.204992	adenine transport;biological regulation;cellular metabolic process;cellular process;chromosome segregation;energy derivation by oxidation of organic compounds;energy reserve metabolic process;establishment of localization;generation of precursor metabolites and energy;metabolic process;nitrogen compound transport;nucleobase transport;nucleobase-containing compound transport;oxidation-reduction pr…	adenine transmembrane transporter activity;binding;enzyme binding;nucleobase transmembrane transporter activity;nucleobase-containing compound transmembrane transporter activity;protein binding;purine base transmembrane transporter activity;substrate-specific transmembrane transporter activity;substrate-specific transporter activity;transmembrane transporter activity;transporter activity;ubiquiti…	cell part;cytoplasmic part;cytoskeletal part;extracellular membrane-bounded organelle;extracellular organelle;extracellular region part;extracellular vesicular exosome;integral to membrane;integral to plasma membrane;intracellular membrane-bounded organelle;intracellular non-membrane-bounded organelle;intracellular organelle;intracellular organelle part;intracellular part;intrinsic to membrane;in…	Calcium signaling pathway;Huntington's disease;Parkinson's disease	SLC25A5	ENSG00000005022	ENSP00000360671	B2RCV1;O43350;P05141	SLC25A5	ADP/ATP translocase 2;ADP/ATP translocase 2, N-terminally processed
0.590036	0.127754	0.356052	0.446609	0.271512	0.203679	0.166138	0.278644	0.291874	0.215095	0.238273	-0.0595908	0.124964	0.329391	0.355175	0.312473	0.245753	-0.00163627	biological regulation;calcium ion homeostasis;calcium ion transport;cation homeostasis;cation transport;cellular calcium ion homeostasis;cellular cation homeostasis;cellular chemical homeostasis;cellular divalent inorganic cation homeostasis;cellular homeostasis;cellular ion homeostasis;cellular metal ion homeostasis;cellular process;chemical homeostasis;divalent inorganic cation homeostasis;diva…	calcium channel inhibitor activity;calcium channel regulator activity;channel inhibitor activity;channel regulator activity;ion channel inhibitor activity	calcium channel complex;cation channel complex;cell part;cytoplasmic part;integral to membrane;integral to mitochondrial inner membrane;integral to mitochondrial membrane;integral to organelle membrane;intracellular membrane-bounded organelle;intracellular organelle;intracellular organelle part;intracellular part;intrinsic to membrane;intrinsic to mitochondrial inner membrane;intrinsic to organel…		MCUB	ENSG00000005059	ENSP00000378145	A8K4Y3;Q6IAC1;Q9NWR8	CCDC109B	Calcium uniporter regulatory subunit MCUb, mitochondrial
0.334541	0.133371	0.237031	0.423344	0.261846	0.261679	0.180681	0.543609	0.261636	0.421674	0.348164	0.294677	0.252465	0.349128	0.348421	0.477729	0.523444	0.274174	biological regulation;biosynthetic process;cellular biosynthetic process;cellular macromolecule biosynthetic process;cellular macromolecule metabolic process;cellular metabolic process;cellular nitrogen compound metabolic process;cellular process;cellular response to stimulus;cellular response to stress;developmental process;DNA metabolic process;DNA repair;gene expression;macromolecule biosynthe…	binding;catalytic activity;DNA binding;DNA-directed RNA polymerase activity;LRR domain binding;nucleic acid binding;nucleotidyltransferase activity;protein binding;protein domain specific binding;RNA polymerase activity;transferase activity;transferase activity, transferring phosphorus-containing groups	cell part;DNA-directed RNA polymerase complex;DNA-directed RNA polymerase II, core complex;intracellular membrane-bounded organelle;intracellular organelle;intracellular organelle part;intracellular part;macromolecular complex;membrane-bounded organelle;nuclear DNA-directed RNA polymerase complex;nuclear part;nucleoplasm;nucleoplasm part;nucleus;organelle;organelle part;protein complex;RNA polyme…	Huntington's disease;Purine metabolism;Pyrimidine metabolism;RNA polymerase	POLR2J	ENSG00000005075	ENSP00000292614;ENSP00000377383	A5D6V8;F6S314;O43375;P52435	POLR2J	DNA-directed RNA polymerase II subunit RPB11-a
-0.0874116	-0.00623798	0.0125256	-0.0352087	0.0941501	0.116407	0.177541	0.0223048	-0.143884	-0.0600007	-0.0991302	-0.0875907	0.0135636	0.0364807	-0.183705	-0.0499315	-0.0996027	0.0357525	biological regulation;cellular macromolecule metabolic process;cellular metabolic process;cellular nitrogen compound metabolic process;cellular process;macromolecule metabolic process;metabolic process;nitrogen compound metabolic process;nucleic acid metabolic process;nucleobase-containing compound metabolic process;positive regulation of biological process;positive regulation of biosynthetic pro…	adenyl nucleotide binding;adenyl ribonucleotide binding;ATP binding;ATPase activity;ATPase activity, coupled;ATP-dependent helicase activity;ATP-dependent RNA helicase activity;binding;catalytic activity;DNA binding;helicase activity;hydrolase activity;hydrolase activity, acting on acid anhydrides;hydrolase activity, acting on acid anhydrides, in phosphorus-containing anhydrides;nucleic acid bind…	cell part;cytoplasm;intracellular non-membrane-bounded organelle;intracellular organelle;intracellular organelle part;intracellular part;non-membrane-bounded organelle;nuclear part;nucleolus;nucleoplasm;organelle;organelle part		DHX33	ENSG00000005100	ENSP00000225296;ENSP00000413779;ENSP00000458203;ENSP00000458925	B4DHF9;I3L0M5;I3L1L6;Q05BE5;Q4G149;Q5CZ73;Q9H5M9;Q9H6R0	DHX33	Putative ATP-dependent RNA helicase DHX33
-0.164194	0.0287256	-0.352446	0.875524	-1.62449	1.13418	-0.0832756	-0.852945	-0.068764	-1.23692	-0.920228	-0.576773	-1.34067	-0.674974	-0.779437	-0.300293	-1.04241	-1.50133	anatomical structure formation involved in morphogenesis;angiogenesis;cell differentiation;cellular developmental process;cellular process;developmental process		cell part;extracellular membrane-bounded organelle;extracellular organelle;extracellular region part;extracellular vesicular exosome;integral to membrane;intrinsic to membrane;membrane;membrane part;membrane-bounded organelle;membrane-bounded vesicle;organelle;plasma membrane;vesicle		THSD7A	ENSG00000005108	ENSP00000406482;ENSP00000481440	A0A087WY08;Q9UPZ6	THSD7A	Thrombospondin type-1 domain-containing protein 7A
0.0707133	0.111437	-0.150027	-0.149721	0.0207067	-0.292274	-0.0041635	-0.182575	-0.12744	-0.138248	0.16925	-0.193975	0.164817	-0.273653	0.00416899	-0.133484	0.012085	-0.132469	base-excision repair;base-excision repair, DNA ligation;biological regulation;biosynthetic process;cell cycle;cell division;cellular biosynthetic process;cellular component organization;cellular component organization at cellular level;cellular component organization or biogenesis;cellular component organization or biogenesis at cellular level;cellular macromolecule biosynthetic process;cellular …	adenyl nucleotide binding;adenyl ribonucleotide binding;ATP binding;binding;catalytic activity;cation binding;DNA binding;DNA ligase (ATP) activity;DNA ligase activity;ion binding;ligase activity;ligase activity, forming phosphoric ester bonds;metal ion binding;nucleic acid binding;nucleotide binding;purine nucleotide binding;purine ribonucleoside triphosphate binding;purine ribonucleotide bindin…	cell part;chromosomal part;cytoplasmic part;DNA ligase III-XRCC1 complex;intracellular membrane-bounded organelle;intracellular organelle;intracellular organelle part;intracellular part;macromolecular complex;membrane-bounded organelle;mitochondrion;nuclear chromosome part;nuclear part;nucleoplasm;nucleus;organelle;organelle part;protein complex;synaptonemal complex	Base excision repair	LIG3	ENSG00000005156	ENSP00000262327;ENSP00000367787;ENSP00000465288;ENSP00000466278;ENSP00000467063;ENSP00000467757;ENSP00000468479	E5KLB5;E5KLB6;K7EJR4;K7ELY6;K7ENR9;K7EQB6;K7ERZ5;P49916;Q16714;Q6NVK3	LIG3	DNA ligase 3
0.296911	-0.185021	0.306611	-0.5381	0.250331	-0.00646496	0.197979	0.165236	0.0512273	-0.205385	0.226995	-0.172741	0.380936	-0.0993998	0.46831	0.0795698	-0.109919	-0.566794					RPAP3	ENSG00000005175	ENSP00000005386;ENSP00000370024;ENSP00000401823	B4DRW9;Q6PHR5;Q9H6T3	RPAP3	RNA polymerase II-associated protein 3
0.260897	0.231818	0.132981	0.351814	-0.157365	-0.548161	0.162655	-0.246107	-0.053334	0.0146177	0.297174	0.0909142	0.0952187	-0.38015	-0.0270491	0.115611	0.298357	0.332238		binding;catalytic activity;exonuclease activity;hydrolase activity;hydrolase activity, acting on ester bonds;nuclease activity;nucleic acid binding;nucleotide binding			REXO5	ENSG00000005189	ENSP00000454262;ENSP00000455233;ENSP00000455677;ENSP00000455867;ENSP00000456030;ENSP00000456182;ENSP00000456227;ENSP00000456643;ENSP00000456666;ENSP00000457789;ENSP00000458004	H3BM72;H3BPB2;H3BQ98;H3BQP3;H3BR13;H3BRC7;H3BRG1;H3BSC5;H3BSE4;H3BUT7;H3BV93	LOC81691
0.354202	0.0663309	0.299726	-0.0905266	0.111492	0.37624	0.090235	0.0576899	0.0701101	0.218594	0.0906672	-0.257986	0.13202	-0.223711	0.119121	0.0829277	0.32591	0.102442	anatomical structure development;apoptosis;biological regulation;biosynthetic process;cell death;cellular biosynthetic process;cellular metabolic process;cellular process;cofactor biosynthetic process;cofactor metabolic process;death;developmental process;hemopoiesis;hemopoietic or lymphoid organ development;iron-sulfur cluster assembly;metabolic process;metallo-sulfur cluster assembly;negative r…	2 iron, 2 sulfur cluster binding;binding;catalytic activity;cation binding;electron carrier activity;ion binding;iron-sulfur cluster binding;metal cluster binding;metal ion binding;methyltransferase activity;transferase activity;transferase activity, transferring one-carbon groups	cell part;cytoplasm;cytoplasmic part;intracellular membrane-bounded organelle;intracellular non-membrane-bounded organelle;intracellular organelle;intracellular organelle part;intracellular part;membrane-bounded organelle;membrane-enclosed lumen;mitochondrial intermembrane space;mitochondrial part;mitochondrion;non-membrane-bounded organelle;nuclear part;nucleolus;nucleoplasm;organelle;organelle …		CIAPIN1	ENSG00000005194	ENSP00000377914;ENSP00000454480;ENSP00000455309;ENSP00000455572;ENSP00000456114;ENSP00000457042;ENSP00000457318;ENSP00000457400;ENSP00000457622;ENSP00000458000	A8K8B6;H3BPG7;H3BQ23;H3BT65;H3BTT4;H3BTZ8;H3BUG4;H3BV90;O75206;O75207;Q6FI81;Q9H0W1;Q9P1L7	CIAPIN1	Anamorsin
-1.31529	-0.691569	-0.610046	-0.397779	-0.39772	-0.1948	-0.902232	-0.4292	-0.440733	-0.635115	-1.19472	0.0228438	-1.30479	-0.55741	-1.38371	-0.776731	-0.169318	0.269876	biological regulation;macromolecule metabolic process;membrane protein ectodomain proteolysis;membrane protein intracellular domain proteolysis;membrane protein proteolysis;metabolic process;primary metabolic process;protein metabolic process;proteolysis;regulation of biological process;regulation of immune response;regulation of immune system process;regulation of response to stimulus	aspartic endopeptidase activity, intramembrane cleaving;aspartic-type endopeptidase activity;aspartic-type peptidase activity;binding;catalytic activity;endopeptidase activity;hydrolase activity;identical protein binding;peptidase activity;peptidase activity, acting on L-amino acid peptides;protein binding;protein dimerization activity;protein homodimerization activity	cell part;cytoplasmic part;cytoplasmic vesicle membrane;cytoplasmic vesicle part;endoplasmic reticulum part;endosomal part;endosome membrane;Golgi apparatus part;Golgi membrane;Golgi-associated vesicle membrane;integral to cytosolic side of endoplasmic reticulum membrane;integral to endoplasmic reticulum membrane;integral to lumenal side of endoplasmic reticulum membrane;integral to membrane;inte…		SPPL2B	ENSG00000005206	ENSP00000477658;ENSP00000478298;ENSP00000478510;ENSP00000480311;ENSP00000480813;ENSP00000482362;ENSP00000482470	A0A087WT77;A0A087WWL4;A0A087WZ50;A0A087WZ93;D6W609;O60365;Q567S3;Q8IUH9;Q8TCT7;Q9BUY6;Q9H3M4;Q9NPN2;Q9P1Z6	SPPL2B	Signal peptide peptidase-like 2B
0.158159	0.244174	0.094593	0.140705	0.149949	0.0848074	0.0598109	0.24556	0.156896	0.166215	-0.0931029	0.0722899	-0.106929	-0.110865	-0.0174928	0.328893	0.275764	0.225529			cell part;intracellular membrane-bounded organelle;intracellular organelle;intracellular part;membrane-bounded organelle;nucleus;organelle		FAM214B	ENSG00000005238	ENSP00000319897;ENSP00000367819;ENSP00000367823;ENSP00000367829;ENSP00000474335;ENSP00000474833;ENSP00000475120	B1AML4;B1AML5;D3DRN5;O60377;Q7L5A3;Q9BQ60;Q9HAI9;Q9P1Y9	FAM214B	Protein FAM214B
0.729207	0.432565	0.000733376	0.67825	0.198205	-0.240508	-0.179347	0.39764	0.225483	0.104608	0.226071	0.140152	0.247863	0.376572	0.155109	0.585271	0.275008	0.505783	cellular process;establishment of localization;establishment of localization in cell;establishment of protein localization;intracellular protein transport;intracellular transport;protein transport;transport;vesicle-mediated transport		cell part;cis-Golgi network;COPI vesicle coat;cytoplasmic part;cytoplasmic vesicle part;endoplasmic reticulum-Golgi intermediate compartment membrane;Golgi apparatus part;intracellular organelle part;intracellular part;macromolecular complex;membrane;membrane coat;membrane part;organelle membrane;organelle part;protein complex;vesicle coat		COPZ2	ENSG00000005243	ENSP00000462035;ENSP00000463413;ENSP00000463687;ENSP00000463841;ENSP00000464484;ENSP00000480707	J3KRJ9;J3QL73;J3QLS7;J3QQQ5;J3QS21;Q9P299	COPZ2	Coatomer subunit zeta-2
0.717958	0.33226	0.392982	0.328114	0.497828	0.297623	0.0229814	0.504196	0.410558	0.275534	0.196159	-0.12185	0.377985	0.548829	0.366397	0.197786	-0.139415	-0.314585	activation of phospholipase C activity;activation of protein kinase A activity;activation of protein kinase activity;behavior;biological regulation;blood coagulation;carboxylic acid metabolic process;cell cycle;cell cycle process;cell surface receptor linked signaling pathway;cellular component organization;cellular component organization at cellular level;cellular component organization or bioge…	adenyl nucleotide binding;adenyl ribonucleotide binding;AMP binding;binding;cAMP binding;cAMP-dependent protein kinase inhibitor activity;cAMP-dependent protein kinase regulator activity;cyclic nucleotide binding;enzyme binding;enzyme inhibitor activity;enzyme regulator activity;kinase binding;kinase inhibitor activity;kinase regulator activity;nucleotide binding;protein binding;protein kinase A …	cAMP-dependent protein kinase complex;cell part;cell projection;cell projection part;centrosome;cytoplasm;cytoplasmic part;cytoskeletal part;cytosol;dendritic shaft;dendritic spine;extracellular membrane-bounded organelle;extracellular organelle;extracellular region part;extracellular vesicular exosome;intracellular non-membrane-bounded organelle;intracellular organelle;intracellular organelle pa…	Apoptosis;Insulin signaling pathway	PRKAR2B	ENSG00000005249	ENSP00000265717	A4D0R9;P31323	PRKAR2B	cAMP-dependent protein kinase type II-beta regulatory subunit
0.0635636	0.204497	0.0513611	-0.0267344	-0.0422063	0.227346	0.0488446	0.0241473	0.0715578	-0.00167966	0.27609	0.0244451	0.285972	-0.0182459	0.140458	0.116122	-0.111264	-0.294131	biosynthetic process;cellular biosynthetic process;cellular component organization;cellular component organization at cellular level;cellular component organization or biogenesis;cellular component organization or biogenesis at cellular level;cellular macromolecule biosynthetic process;cellular macromolecule metabolic process;cellular metabolic process;cellular nitrogen compound metabolic process…	binding;DNA binding;histone binding;methylated histone residue binding;nucleic acid binding;nucleic acid binding transcription factor activity;protein binding;sequence-specific DNA binding transcription factor activity	cell part;histone acetyltransferase complex;intracellular membrane-bounded organelle;intracellular organelle;intracellular organelle part;intracellular part;macromolecular complex;membrane-bounded organelle;MSL complex;nuclear part;nucleoplasm;nucleoplasm part;nucleus;organelle;organelle part;protein complex		MSL3	ENSG00000005302	ENSP00000312244;ENSP00000338078;ENSP00000354562;ENSP00000370067;ENSP00000370068;ENSP00000370069;ENSP00000381538;ENSP00000401809;ENSP00000418673;ENSP00000419976	A6NCU2;A6NHW8;A6NLU8;A8K165;B4DUV8;B7Z227;C9JKR8;C9JXM9;F8WC61;H7BYE4;Q8N5Y2;Q9UG70;Q9Y5Z8	MSL3	Male-specific lethal 3 homolog
-0.310433	0.271974	0.173866	0.246563	-0.224872	-0.0741749	0.0615418	0.272811	-0.253858	0.00665355	-0.308327	-0.0632701	0.332735	0.285097	-0.178534	0.0346918	-0.508263	-0.242909	activation of immune response;activation of innate immune response;anatomical structure morphogenesis;biological regulation;biosynthetic process;cell surface receptor linked signaling pathway;cellular biosynthetic process;cellular component assembly;cellular component organization;cellular component organization at cellular level;cellular component organization or biogenesis;cellular component or…	acetyltransferase activity;activating transcription factor binding;bHLH transcription factor binding;binding;catalytic activity;cation binding;chromatin binding;core promoter proximal region DNA binding;core promoter proximal region sequence-specific DNA binding;damaged DNA binding;DNA binding;histone acetyltransferase activity;ion binding;lysine N-acetyltransferase activity;metal ion binding;mol…	cell part;chromatin;chromosomal part;condensed chromosome outer kinetochore;cytoplasm;histone acetyltransferase complex;intracellular membrane-bounded organelle;intracellular organelle;intracellular organelle part;intracellular part;macromolecular complex;membrane-bounded organelle;nuclear body;nuclear chromatin;nuclear chromosome part;nuclear part;nucleoplasm;nucleoplasm part;nucleus;organelle;o…	Adherens junction;Cell cycle;Huntington's disease;Jak-STAT signaling pathway;ko05152;Long-term potentiation;Melanogenesis;Notch signaling pathway;Pathways in cancer;Prostate cancer;Renal cell carcinoma;TGF-beta signaling pathway;Wnt signaling pathway	CREBBP	ENSG00000005339	ENSP00000262367;ENSP00000371502;ENSP00000458254;ENSP00000459490;ENSP00000460474;ENSP00000461002	D3DUC9;I3L0Q1;I3L293;I3L3I5;I3L466;O00147;Q16376;Q4LE28;Q92793	CREBBP	CREB-binding protein
-0.195458	-0.143626	-0.38669	-0.0683756	0.0290585	0.176205	0.335428	0.547785	0.0902255	0.0835874	0.472907	-0.289841	0.0528159	0.395878	0.0591683	0.433427	0.0364175	-0.194509	biological regulation;cellular component assembly;cellular component assembly at cellular level;cellular component organization;cellular component organization at cellular level;cellular component organization or biogenesis;cellular component organization or biogenesis at cellular level;cellular macromolecular complex assembly;cellular macromolecular complex subunit organization;cellular process;…	binding;core promoter proximal region DNA binding;core promoter proximal region sequence-specific DNA binding;DNA binding;nucleic acid binding;nucleic acid binding transcription factor activity;regulatory region DNA binding;regulatory region nucleic acid binding;RNA polymerase II core promoter proximal region sequence-specific DNA binding;RNA polymerase II core promoter proximal region sequence-s…	cell part;intracellular membrane-bounded organelle;intracellular non-membrane-bounded organelle;intracellular organelle;intracellular organelle part;intracellular part;macromolecular complex;membrane-bounded organelle;non-membrane-bounded organelle;nuclear part;nucleolus;nucleoplasm;nucleus;organelle;organelle part;post-mRNA release spliceosomal complex;ribonucleoprotein complex;spliceosomal comp…		GCFC2	ENSG00000005436	ENSP00000318690;ENSP00000386552;ENSP00000409340;ENSP00000415831;ENSP00000437767;ENSP00000474136;ENSP00000474481;ENSP00000475108;ENSP00000475130	A4UHQ8;A4UHQ9;C9JII4;H7C335;O95032;P16383;Q53TY0;Q6P2F2;S4R3C1;S4R461;S4R465	GCFC2	GC-rich sequence DNA-binding factor 2
0.367119	-0.0132847	0.234495	0.299159	0.0834184	0.122061	0.215933	0.0638096	0.217007	0.314352	0.0739102	-0.00223589	0.254376	0.280695	0.195202	0.128942	0.324252	0.043936					WDR54	ENSG00000005448	ENSP00000006526;ENSP00000387236;ENSP00000406606	B9A049;C9J016;D6W5I3;Q53H85;Q86V45;Q9H977	WDR54	WD repeat-containing protein 54
0.249624	0.209988	0.221915	0.121095	-0.236975	-0.0236387	0.132702	0.0848205	0.27324	-0.205817	0.557398	0.10921	0.208673	0.028671	-0.060369	-0.378416	-0.205183	-0.204071	amine metabolic process;betaine metabolic process;carboxylic acid catabolic process;carboxylic acid metabolic process;carboxylic acid transport;carnitine metabolic process;catabolic process;cellular amine metabolic process;cellular amino acid metabolic process;cellular catabolic process;cellular ketone metabolic process;cellular lipid catabolic process;cellular lipid metabolic process;cellular me…	binding;carnitine O-acyltransferase activity;carnitine O-octanoyltransferase activity;catalytic activity;O-acyltransferase activity;octanoyltransferase activity;O-octanoyltransferase activity;protein binding;receptor binding;transferase activity;transferase activity, transferring acyl groups;transferase activity, transferring acyl groups other than amino-acyl groups	cell part;cytoplasmic part;intracellular membrane-bounded organelle;intracellular organelle;intracellular organelle lumen;intracellular organelle part;intracellular part;membrane-bounded organelle;membrane-enclosed lumen;microbody;microbody lumen;microbody part;mitochondrion;organelle;organelle lumen;organelle part;peroxisomal matrix;peroxisomal part;peroxisome	Peroxisome	CROT	ENSG00000005469	ENSP00000331981;ENSP00000404867;ENSP00000411983;ENSP00000413575	A4D1D6;C9J3D7;E7EQF2;Q86V17;Q8IUW9;Q9UKG9;Q9Y6I2	CROT	Peroxisomal carnitine O-octanoyltransferase
-0.301228	-0.0921574	0.0560875	-0.102487	-0.299098	-0.0835619	0.0645449	-0.017452	-0.0304415	0.13157	-0.159321	-0.0500331	-0.0284419	-0.0208762	0.0357194	-0.0453882	-0.215593	-0.364844	biological regulation;biosynthetic process;cell activation;cell communication;cell cycle arrest;cell cycle process;cell differentiation;cellular biosynthetic process;cellular component organization;cellular component organization at cellular level;cellular component organization or biogenesis;cellular component organization or biogenesis at cellular level;cellular developmental process;cellular m…	binding;catalytic activity;cation binding;enzyme binding;histone methyltransferase activity;histone methyltransferase activity (H3-K4 specific);histone-lysine N-methyltransferase activity;ion binding;lysine N-methyltransferase activity;metal ion binding;methyltransferase activity;N-methyltransferase activity;protein binding;protein binding transcription factor activity;protein methyltransferase a…	cell part;cytoplasm;extracellular region part;histone methyltransferase complex;intercellular bridge;intracellular membrane-bounded organelle;intracellular organelle;intracellular organelle part;intracellular part;macromolecular complex;membrane;membrane-bounded organelle;methyltransferase complex;MLL5-L complex;nuclear body;nuclear part;nuclear speck;nucleoplasm;nucleoplasm part;organelle;organe…		KMT2E	ENSG00000005483	ENSP00000257745;ENSP00000312379;ENSP00000333986;ENSP00000335398;ENSP00000417156;ENSP00000417193;ENSP00000417888;ENSP00000419525;ENSP00000419883;ENSP00000420206;ENSP00000420415;ENSP00000473963;ENSP00000482147	A0A087WYW5;B6ZDE4;B6ZDM3;C9JNE1;C9JQ68;C9JYI9;E7ETZ7;F8WAU9;H7C4F3;H7C5C4;M4K8J3;Q6P5Y2;Q6PKG4;Q6T316;Q86TI3;Q86W12;Q86WG0;Q86WL2;Q8IV78;Q8IWR5;Q8IZD2;Q8NFF8;Q9NWE7;S4R363	KMT2E	Histone-lysine N-methyltransferase 2E
-0.720623	-0.464015	-0.369519	-0.601698	-0.477822	-0.157804	-0.380169	-0.555466	-0.538552	-0.189329	-0.453748	-0.252748	-0.774715	-0.5275	-0.395891	-0.38193	0.0408678	0.186592		catalytic activity;endopeptidase activity;hydrolase activity;peptidase activity;peptidase activity, acting on L-amino acid peptides;serine hydrolase activity;serine-type endopeptidase activity;serine-type peptidase activity	cell part;cytoplasmic part;Golgi apparatus;Golgi apparatus part;Golgi membrane;integral to membrane;intracellular membrane-bounded organelle;intracellular organelle;intracellular organelle part;intracellular part;intrinsic to membrane;membrane;membrane part;membrane-bounded organelle;nuclear part;nucleoplasm;nucleus;organelle;organelle membrane;organelle part;perinuclear region of cytoplasm		RHBDD2	ENSG00000005486	ENSP00000006777;ENSP00000314144;ENSP00000391232;ENSP00000403507	Q6NTF9;Q7L534;Q9H5W6;Q9HBK7;Q9UDT1;Q9UDT2	RHBDD2;WUGSC:H_RG122E10.2a	Rhomboid domain-containing protein 2
0.0849316	-0.286531	0.214719	0.123878	-0.12809	0.00320244	0.158696	0.0803301	0.153628	0.141691	0.0824256	-0.0730948	-0.0187373	0.217076	0.169611	0.122282	-0.0821743	-0.355301	biological regulation;calcium ion homeostasis;calcium ion transport;calcium ion transport into cytosol;cation homeostasis;cation transport;cellular calcium ion homeostasis;cellular cation homeostasis;cellular chemical homeostasis;cellular divalent inorganic cation homeostasis;cellular homeostasis;cellular ion homeostasis;cellular metal ion homeostasis;cellular process;chemical homeostasis;cytosol…	binding;enzyme binding;enzyme inhibitor activity;enzyme regulator activity;kinase binding;kinase inhibitor activity;kinase regulator activity;protein binding;protein kinase binding;protein kinase inhibitor activity;protein kinase regulator activity;protein tyrosine kinase inhibitor activity	cell part;cytoplasm;intracellular organelle part;intracellular part;membrane;nuclear part;nucleoplasm;organelle part		IBTK	ENSG00000005700	ENSP00000305721;ENSP00000422136;ENSP00000422762;ENSP00000424634;ENSP00000426405;ENSP00000478891	D6R9F4;E7EPI0;E9PDR5;H0Y9N7;Q2QKU2;Q2QKU3;Q2QKU4;Q5TFD7;Q5TFD9;Q8IUQ9;Q8IUY7;Q8TAI4;Q9HBI8;Q9P2D0;Q9Y3T8	IBTK	Inhibitor of Bruton tyrosine kinase
-0.123925	-0.422702	-0.379029	-0.0841184	-0.102264	-0.0707831	-0.121533	-0.132394	-0.150865	-0.350813	-0.274791	0.0260324	-0.558257	0.223916	0.0214624	-0.26981	-0.383275	-0.146642	biological regulation;biosynthetic process;cellular biosynthetic process;cellular macromolecule biosynthetic process;cellular macromolecule metabolic process;cellular metabolic process;cellular nitrogen compound metabolic process;cellular process;macromolecule biosynthetic process;macromolecule metabolic process;metabolic process;nitrogen compound metabolic process;nucleic acid metabolic process;…	binding;cation binding;DNA binding;ion binding;metal ion binding;nucleic acid binding;transition metal ion binding;zinc ion binding	cell part;intracellular;intracellular membrane-bounded organelle;intracellular organelle;intracellular part;membrane-bounded organelle;nucleus;organelle		ZNF195	ENSG00000005801	ENSP00000005082;ENSP00000344483;ENSP00000346613;ENSP00000382511;ENSP00000387998;ENSP00000390663;ENSP00000414353;ENSP00000431937;ENSP00000432552;ENSP00000432720;ENSP00000433911;ENSP00000434006;ENSP00000434361;ENSP00000434715;ENSP00000435093;ENSP00000435153;ENSP00000435741;ENSP00000435828;ENSP00000436384;ENSP00000437265;ENSP00000477630;ENSP00000482411	A0A087WT67;A8K234;B3KTK2;B4DEL0;C9JG37;C9JLY9;E9PIN4;E9PIT0;E9PIY8;E9PLF5;E9PLW9;E9PMX5;E9PNM0;E9PPF8;E9PSE6;H0YDV1;L7MNK2;O14628;Q0VAJ6;Q658N8;Q6ZNA9	ZNF195	Zinc finger protein 195
-0.284281	-0.519745	-0.309144	-0.141965	-0.230584	-0.105662	-0.389554	-0.417734	-0.488741	-0.283807	-0.340017	-0.209968	-0.349444	-0.181563	-0.290967	-0.302089	-0.457148	-0.656898	anatomical structure morphogenesis;axon guidance;axonogenesis;biological regulation;biosynthetic process;branchiomotor neuron axon guidance;cell part morphogenesis;cell projection morphogenesis;cell projection organization;cellular biosynthetic process;cellular component morphogenesis;cellular component organization;cellular component organization at cellular level;cellular component organization…	acid-amino acid ligase activity;binding;catalytic activity;cation binding;ion binding;ligase activity;ligase activity, forming carbon-nitrogen bonds;metal ion binding;small conjugating protein ligase activity;transition metal ion binding;ubiquitin-protein ligase activity;zinc ion binding	axon;cell part;cell projection;cytoskeleton;intracellular membrane-bounded organelle;intracellular non-membrane-bounded organelle;intracellular organelle;intracellular part;membrane;membrane-bounded organelle;microtubule cytoskeleton;neuron projection;non-membrane-bounded organelle;nucleus;organelle		MYCBP2	ENSG00000005810	ENSP00000349892;ENSP00000413907;ENSP00000444596;ENSP00000481482;ENSP00000483488	A0A087WY34;A0A0C4DGY7;A6NJC6;H7C3U4;O75592;Q5JSX8;Q5VZN6;Q6PIB6;Q9UQ11;Q9Y6E4	MYCBP2	E3 ubiquitin-protein ligase MYCBP2
0.1654	0.123512	0.0976839	0.333436	0.204946	-0.15539	0.128639	0.21075	0.136486	0.158886	0.0337424	-0.0311456	-0.102708	-0.0561345	0.113855	-0.0949621	0.0108032	-0.436736	biological regulation;catabolic process;cellular catabolic process;cellular macromolecule catabolic process;cellular macromolecule metabolic process;cellular metabolic process;cellular process;cellular protein metabolic process;circadian rhythm;entrainment of circadian clock;entrainment of circadian clock by photoperiod;macromolecule catabolic process;macromolecule metabolic process;macromolecule…	acid-amino acid ligase activity;catalytic activity;ligase activity;ligase activity, forming carbon-nitrogen bonds;small conjugating protein ligase activity;ubiquitin-protein ligase activity	cell part;cullin-RING ubiquitin ligase complex;cytoplasm;cytoplasmic part;cytosol;intracellular membrane-bounded organelle;intracellular organelle;intracellular organelle part;intracellular part;macromolecular complex;membrane-bounded organelle;nuclear part;nucleoplasm;nucleus;organelle;organelle part;protein complex;SCF ubiquitin ligase complex;ubiquitin ligase complex	Circadian rhythm - mammal	FBXL3	ENSG00000005812	ENSP00000347834;ENSP00000412183	B2RB04;C9J0Y7;Q9P122;Q9UKT7	FBXL3	F-box/LRR-repeat protein 3
0.415474	0.279061	-0.249963	0.122744	-0.151783	0.156628	0.452827	0.031914	0.351812	0.526886	-0.106324	0.0618911	0.656301	0.113598	0.274078	0.36054	0.192139	0.0999463	alcohol metabolic process;biological regulation;carbohydrate homeostasis;carbohydrate metabolic process;carboxylic acid metabolic process;cation homeostasis;cell communication;cell surface receptor linked signaling pathway;cellular carbohydrate metabolic process;cellular ketone metabolic process;cellular macromolecule metabolic process;cellular metabolic process;cellular process;cellular protein …	adenyl nucleotide binding;adenyl ribonucleotide binding;ATP binding;binding;catalytic activity;identical protein binding;kinase activity;nucleotide binding;phosphotransferase activity, alcohol group as acceptor;protein binding;protein dimerization activity;protein homodimerization activity;protein kinase activity;purine nucleotide binding;purine ribonucleoside triphosphate binding;purine ribonucl…	cell part;cytoplasm;cytoplasmic part;intracellular membrane-bounded organelle;intracellular organelle;intracellular organelle lumen;intracellular organelle part;intracellular part;macromolecular complex;membrane-bounded organelle;membrane-enclosed lumen;mitochondrial matrix;mitochondrial part;mitochondrial pyruvate dehydrogenase complex;mitochondrion;nuclear part;nucleoplasm;organelle;organelle l…		PDK2	ENSG00000005882	ENSP00000007708;ENSP00000420927;ENSP00000421178;ENSP00000423310;ENSP00000425265;ENSP00000425615;ENSP00000427682;ENSP00000481915	A8K3A7;B3KNW0;D6R983;D6RDN9;D6RGV8;D6RHG2;D6RJH7;Q15119;Q6P515;Q9BS05	PDK2	[Pyruvate dehydrogenase (acetyl-transferring)] kinase isozyme 2, mitochondrial
-1.13446	-0.507265	-0.834967	-0.921605	-0.497002	0.0468426	-1.20608	-0.58269	-0.549348	-0.638856	-0.662423	-0.0227427	-0.910678	-0.75559	-0.677164	-0.727297	-0.359583	0.248139	anatomical structure development;behavior;biological adhesion;biological regulation;blood coagulation;cell adhesion;cell differentiation;cell migration;cell motility;cell surface receptor linked signaling pathway;cell-matrix adhesion;cell-substrate adhesion;cellular component maintenance;cellular component maintenance at cellular level;cellular component movement;cellular component organization;c…	binding;cation binding;enzyme binding;glycoprotein binding;ion binding;metal ion binding;protease binding;protein binding;protein dimerization activity;protein heterodimerization activity	adherens junction;alpha3-beta1 integrin complex;anchoring junction;basolateral plasma membrane;cell junction;cell part;cell periphery;cell projection membrane;cell projection part;cell surface;cell-substrate adherens junction;cell-substrate junction;cytoplasmic part;excitatory synapse;external side of plasma membrane;extracellular membrane-bounded organelle;extracellular organelle;extracellular r…	Arrhythmogenic right ventricular cardiomyopathy (ARVC);Dilated cardiomyopathy;ECM-receptor interaction;Focal adhesion;Hematopoietic cell lineage;Hypertrophic cardiomyopathy (HCM);Pathways in cancer;Regulation of actin cytoskeleton;Small cell lung cancer	ITGA3	ENSG00000005884	ENSP00000007722;ENSP00000315190;ENSP00000422826;ENSP00000425980;ENSP00000426142;ENSP00000466652;ENSP00000467851	A7E246;B7ZM80;B9EGQ1;D3DTX4;D3DTX5;D6R9X8;H0YA32;H0YA49;K7EMU3;K7EQJ2;P26006	ITGA3	Integrin alpha-3;Integrin alpha-3 heavy chain;Integrin alpha-3 light chain
-0.270002	-0.282044	-0.142437	0.0948515	0.195195	-0.0146189	-0.101309	-0.247173	-0.0192244	-0.381536	0.113202	-0.261682	-0.0764527	-0.153799	-0.394677	-0.0223598	-0.734473	-0.307796	biological regulation;biosynthetic process;cellular biosynthetic process;cellular macromolecule biosynthetic process;cellular macromolecule metabolic process;cellular metabolic process;cellular nitrogen compound metabolic process;cellular process;macromolecule biosynthetic process;macromolecule metabolic process;metabolic process;nitrogen compound metabolic process;nucleic acid metabolic process;…	binding;cation binding;DNA binding;ion binding;metal ion binding;nucleic acid binding;protein binding transcription factor activity;transcription coactivator activity;transcription cofactor activity;transcription factor binding transcription factor activity	cell part;intracellular membrane-bounded organelle;intracellular organelle;intracellular part;membrane-bounded organelle;nucleus;organelle		ZFX	ENSG00000005889	ENSP00000304985;ENSP00000343384;ENSP00000368475;ENSP00000368486;ENSP00000411637;ENSP00000416298;ENSP00000438233	B9EG97;C9J682;C9JGU9;E9PEP7;O43668;P17010;Q8WYJ8	ZFX	Zinc finger X-chromosomal protein
-0.836795	-1.03699	-0.803199	-0.743083	-0.483563	-0.27152	-1.09957	-0.966377	-0.599202	-0.944483	-0.269131	-0.260295	-1.1883	-0.965684	-0.615222	-0.842912	-0.374902	-0.178584	biological regulation;blood coagulation;cell activation;cellular process;coagulation;establishment of localization;establishment of localization in cell;exocytosis;hemostasis;multicellular organismal process;platelet activation;platelet degranulation;posttranscriptional regulation of gene expression;protein stabilization;regulation of biological process;regulation of biological quality;regulation…	binding;enzyme binding;protein binding	cell part;cytoplasmic part;cytoplasmic vesicle membrane;cytoplasmic vesicle part;endocytic vesicle membrane;endosomal part;endosome;endosome membrane;extracellular membrane-bounded organelle;extracellular organelle;extracellular region part;extracellular vesicular exosome;integral to membrane;intracellular membrane-bounded organelle;intracellular organelle;intracellular organelle part;intracellul…	ko05152;Lysosome;Phagosome	LAMP2	ENSG00000005893	ENSP00000200639;ENSP00000360386;ENSP00000408411;ENSP00000431526	A8K4X5;D3DTF0;H0YCG2;P13473;Q16641;Q6Q3G8;Q96J30;Q99534;Q9UD93	LAMP2	Lysosome-associated membrane glycoprotein 2
-0.173343	-0.101401	-0.315516	-0.016058	-0.202812	0.0860405	-0.195275	-0.121925	-0.268198	0.0422189	0.0750442	-0.138332	-0.390476	-0.0559056	-0.139674	-0.185996	0.234466	0.0354407	alcohol metabolic process;alditol metabolic process;carbohydrate metabolic process;cellular carbohydrate metabolic process;cellular metabolic process;cellular process;glycerol metabolic process;lipid metabolic process;metabolic process;polyol metabolic process;primary metabolic process;small molecule metabolic process	binding;catalytic activity;cation binding;glycerophosphodiester phosphodiesterase activity;glycerophosphoinositol glycerophosphodiesterase activity;hydrolase activity;hydrolase activity, acting on ester bonds;ion binding;metal ion binding;phosphoric diester hydrolase activity;phosphoric ester hydrolase activity	cell part;cytoplasm;integral to membrane;intracellular part;intrinsic to membrane;membrane part		GDE1	ENSG00000006007	ENSP00000261386;ENSP00000454755;ENSP00000456295;ENSP00000457431	H3BNA5;H3BRL5;H3BU22;O43334;Q6PKF7;Q7KYR4;Q9NZC3	GDE1	Glycerophosphodiester phosphodiesterase 1
0.404363	0.472531	0.280809	0.362447	0.165535	0.237148	0.214242	0.319228	0.202187	0.451591	0.269712	0.0984197	0.288726	0.193416	0.381406	0.325467	0.401165	0.250872					REX1BD	ENSG00000006015	ENSP00000351422;ENSP00000398467;ENSP00000469859;ENSP00000471429	E9PAS0;M0QYI9;M0R0T3;Q8NAX4;Q96EN9;Q9NWI0	C19orf60	Uncharacterized protein C19orf60
-0.247962	1.78034	-0.156525	0.110642	-1.77649	0.498977	-0.399081	0.0408251	-0.80573	0.149547	0.443463	-0.0860982	-1.01874	0.779927	-0.114101	1.51582	-1.04241	0.526083	cellular process;cellular response to chemical stimulus;cellular response to cholesterol;cellular response to lipid;cellular response to organic substance;cellular response to stimulus;establishment of localization;lipid transport;organic substance transport;response to chemical stimulus;response to cholesterol;response to lipid;response to organic substance;response to stimulus;transport	binding;cholesterol binding;lipid binding;steroid binding;sterol binding	autophagic vacuole;cell part;cytoplasmic part;cytosol;endoplasmic reticulum part;intracellular membrane-bounded organelle;intracellular organelle;intracellular organelle part;intracellular part;membrane;membrane-bounded organelle;organelle;organelle part;perinuclear endoplasmic reticulum;plasma membrane;vacuole		OSBPL7	ENSG00000006025	ENSP00000007414;ENSP00000376295;ENSP00000463599;ENSP00000464624;ENSP00000479827	D3DTT6;J3QLK7;J3QSC2;Q6PIV6;Q9BZF2	OSBPL7	Oxysterol-binding protein-related protein 7
-0.0938146	-0.0184231	0.31666	-0.0412455	0.376113	-0.120839	-0.207887	-0.0270317	0.0155256	-0.0766346	0.263518	0.152236	0.0567794	0.047838	-0.0690789	-0.108673	0.218335	0.281283			cell part;cytoplasmic part;endoplasmic reticulum;integral to membrane;intracellular membrane-bounded organelle;intracellular organelle;intracellular part;intrinsic to membrane;membrane part;membrane-bounded organelle;organelle		TMEM98	ENSG00000006042	ENSP00000261713;ENSP00000378138;ENSP00000398446;ENSP00000406394;ENSP00000463245;ENSP00000463539;ENSP00000464537	C9J3Y0;C9J6Q8;E1P631;J3QLG7;J3QS57;J9JIC8;Q9UFK2;Q9Y2Y6	TMEM98	Transmembrane protein 98
-0.146405	0.399031	-0.0504646	-0.266534	-0.47872	-0.512083	-0.500996	0.0852191	-0.306924	0.067085	-0.36891	-0.818974	-0.628791	-0.629185	0.1381	0.249011	-0.521459	0.0828249	activation of immune response;activation of innate immune response;activation of MAPK activity;biological regulation;cell surface receptor linked signaling pathway;cellular macromolecule metabolic process;cellular metabolic process;cellular process;cellular protein metabolic process;cellular response to abiotic stimulus;cellular response to external stimulus;cellular response to mechanical stimul…	adenyl nucleotide binding;adenyl ribonucleotide binding;ATP binding;binding;catalytic activity;kinase activity;MAP kinase kinase activity;MAP kinase kinase kinase activity;molecular transducer activity;NF-kappaB-inducing kinase activity;nucleotide binding;phosphotransferase activity, alcohol group as acceptor;protein kinase activity;protein serine/threonine kinase activity;protein serine/threonin…	cell part;cytoplasm;cytoplasmic part;cytosol;intracellular part	Apoptosis;Epithelial cell signaling in Helicobacter pylori infection;Intestinal immune network for IgA production;MAPK signaling pathway;Osteoclast differentiation;T cell receptor signaling pathway	MAP3K14	ENSG00000006062	ENSP00000478552;ENSP00000480974;ENSP00000482657	A0A087WXF1;A8K2D8;D3DX67;Q8IYN1;Q99558	MAP3K14	Mitogen-activated protein kinase kinase kinase 14
-1.60281	0.573887	-0.738217	-0.615753	-0.550117	-0.358791	-1.04314	-0.530371	-0.458301	-0.692911	-0.877228	-0.204416	-0.597548	-0.935619	-0.839698	-0.398962	-0.666576	0.332718			cell part;cytoplasmic part;endoplasmic reticulum membrane;endoplasmic reticulum part;extracellular membrane-bounded organelle;extracellular organelle;extracellular region part;extracellular vesicular exosome;Golgi apparatus part;Golgi membrane;integral to membrane;intracellular organelle part;intracellular part;intrinsic to membrane;membrane;membrane part;membrane-bounded organelle;membrane-bound…		TMEM132A	ENSG00000006118	ENSP00000005286;ENSP00000405823;ENSP00000437848;ENSP00000439716;ENSP00000439717;ENSP00000442754	F5H765;H0YFB3;H0YFQ1;H0YFQ2;Q24JP5;Q69YU7;Q86VZ8;Q86W97;Q9H8K3;Q9HCI9;Q9NWY0	TMEM132A	Transmembrane protein 132A
-0.107955	-0.209058	-0.182082	-0.368301	0.0238538	0.225073	-0.0774133	-0.211032	-0.276236	-0.361431	-0.140942	-0.0344615	0.148838	-0.104934	-0.163304	-0.184054	-0.160959	-0.126997	antigen processing and presentation;antigen processing and presentation of exogenous antigen;antigen processing and presentation of exogenous peptide antigen;antigen processing and presentation of exogenous peptide antigen via MHC class II;antigen processing and presentation of peptide antigen;antigen processing and presentation of peptide antigen via MHC class II;antigen processing and presentat…	binding;clathrin binding;peptide binding;protein binding;protein transporter activity;signal sequence binding;substrate-specific transporter activity;transporter activity	AP-2 adaptor complex;AP-type membrane coat adaptor complex;cell part;clathrin adaptor complex;clathrin coated vesicle membrane;clathrin-coated endocytic vesicle membrane;coated vesicle membrane;cytoplasmic part;cytoplasmic vesicle membrane;cytoplasmic vesicle part;cytosol;endocytic vesicle membrane;intracellular membrane-bounded organelle;intracellular organelle;intracellular organelle part;intra…	Endocrine and other factor-regulated calcium reabsorption;Endocytosis;Huntington's disease	AP2B1	ENSG00000006125	ENSP00000464966;ENSP00000465357;ENSP00000465848;ENSP00000466580;ENSP00000466812;ENSP00000467382;ENSP00000468183;ENSP00000468813;ENSP00000478115;ENSP00000478471;ENSP00000479691;ENSP00000481246;ENSP00000481704;ENSP00000482315;ENSP00000482825;ENSP00000482835;ENSP00000483185;ENSP00000484708;ENSP00000487324	A0A087WU93;A0A087WXS3;A0A087WYD1;A0A087WZQ6;A0A087X253;A6NJP3;K7EJ01;K7EJX1;K7EKZ5;K7EMN7;K7EN71;K7ERB2;P21851;P63010;Q7Z451;Q96J19	AP2B1	AP-2 complex subunit beta
0.0507047	0.236018	-0.113179	-0.191799	0.0081377	0.0757651	0.0764763	-0.114736	0.0815704	0.847968	0.0881095	-0.338976	0.448139	-0.0978167	-0.352355	-0.0281038	0.491303	0.254662	biological regulation;biosynthetic process;cellular biosynthetic process;cellular macromolecule biosynthetic process;cellular macromolecule metabolic process;cellular metabolic process;cellular nitrogen compound metabolic process;cellular process;macromolecule biosynthetic process;macromolecule metabolic process;metabolic process;negative regulation of biological process;negative regulation of bi…	binding;cation binding;DNA binding;ion binding;metal ion binding;nucleic acid binding;nucleic acid binding transcription factor activity;sequence-specific DNA binding transcription factor activity	cell part;cytoplasm;cytoskeleton;intracellular membrane-bounded organelle;intracellular non-membrane-bounded organelle;intracellular organelle;intracellular organelle part;intracellular part;membrane-bounded organelle;microtubule cytoskeleton;non-membrane-bounded organelle;nuclear part;nucleoplasm;nucleus;organelle;organelle part		ZNF263	ENSG00000006194	ENSP00000219069;ENSP00000444497;ENSP00000458214;ENSP00000459998;ENSP00000460278;ENSP00000461146;ENSP00000461755;ENSP00000461861	B2R634;B4DI05;I3L0N0;I3L2X3;I3L393;I3L4C4;I3L538;I3NI39;O14978;O43387;Q96H95	ZNF263	Zinc finger protein 263
0.172158	0.0826426	-0.118557	0.357345	-0.0194907	0.129147	-0.402017	0.365662	-0.0385716	0.402699	-0.0183282	0.324022	-0.445552	0.033159	0.123198	-0.0431986	-0.0268831	0.243601	cell differentiation;cellular developmental process;cellular process;developmental process;gamete generation;male gamete generation;multicellular organismal development;multicellular organismal process;multicellular organismal reproductive process;reproductive process;spermatogenesis	catalytic activity	extracellular region		SPATA20	ENSG00000006282	ENSP00000006658;ENSP00000348878;ENSP00000422378;ENSP00000423643;ENSP00000424215;ENSP00000424538;ENSP00000425271;ENSP00000426025;ENSP00000426228;ENSP00000426608;ENSP00000427374;ENSP00000483295	D6R947;D6RBE2;D6RC70;D6RIU6;H0Y9M1;H0Y9W3;Q2TA99;Q2XUZ6;Q6P0P1;Q8TB22;Q8WVW3;Q9H747	SPATA20	Spermatogenesis-associated protein 20
-0.137529	0.0415497	-0.255748	-0.184218	0.0136714	-0.151888	-0.424388	-0.0963733	-0.0586884	-0.280507	-0.0477242	-0.0298953	-0.302208	0.0528133	-0.398828	0.0944777	-0.161498	0.118922	anatomical structure formation involved in morphogenesis;angiogenesis;biological adhesion;biological regulation;cell adhesion;cell-substrate adhesion;cellular process;developmental process;positive regulation of apoptosis;positive regulation of axon extension;positive regulation of axonogenesis;positive regulation of biological process;positive regulation of cell death;positive regulation of cell…		cell part;cell projection;cell surface;integral to membrane;intrinsic to membrane;membrane;membrane part;plasma membrane;ruffle	Cytokine-cytokine receptor interaction	TNFRSF12A	ENSG00000006327	ENSP00000326737;ENSP00000343894;ENSP00000458305;ENSP00000458898;ENSP00000460610;ENSP00000461756	D3DUA6;I3L0S4;I3L1J9;I3L3P4;I3L539;Q9HCS0;Q9NP84	TNFRSF12A	Tumor necrosis factor receptor superfamily member 12A
-0.142167	0.144749	0.0671797	-0.105598	0.0927382	-0.08885	-0.0976732	0.373021	0.128836	0.0517704	-0.473254	0.0538321	-0.152416	0.214462	0.356243	0.242404	-0.49906	0.396429	activation of JNKK activity;activation of JUN kinase activity;activation of MAPK activity;activation of MAPKK activity;activation of protein kinase activity;apoptosis;biological regulation;biosynthetic process;cell death;cellular biosynthetic process;cellular macromolecule biosynthetic process;cellular macromolecule metabolic process;cellular metabolic process;cellular nitrogen compound metabolic…	adenyl nucleotide binding;adenyl ribonucleotide binding;ATP binding;binding;catalytic activity;identical protein binding;JUN kinase kinase kinase activity;kinase activity;MAP kinase kinase activity;MAP kinase kinase kinase activity;molecular transducer activity;nucleotide binding;phosphotransferase activity, alcohol group as acceptor;protein binding;protein dimerization activity;protein homodimer…		MAPK signaling pathway	MAP3K9	ENSG00000006432	ENSP00000370649;ENSP00000451038;ENSP00000451263;ENSP00000451612;ENSP00000451921;ENSP00000480011	A0A087WW79;A3KN85;G3V347;G3V4P9;J3KPI6;P80192;Q0D2G7;Q6EH31;Q9H2N5	MAP3K9	Mitogen-activated protein kinase kinase kinase 9
0.24433	0.208279	0.0892143	0.148694	0.1315	-0.0599813	0.249583	0.119343	0.318259	0.299027	0.252111	0.0929017	0.271426	0.247316	0.238325	0.176517	0.260201	-0.0509298	actin cytoskeleton organization;actin cytoskeleton reorganization;actin filament-based process;biological regulation;cell surface receptor linked signaling pathway;cellular component organization;cellular component organization at cellular level;cellular component organization or biogenesis;cellular component organization or biogenesis at cellular level;cellular localization;cellular process;cell…	ATPase binding;binding;catalytic activity;cytoskeletal protein binding;Edg-2 lysophosphatidic acid receptor binding;endothelial differentiation G-protein coupled receptor binding;enzyme binding;GDP binding;G-protein-coupled receptor binding;GTP binding;GTPase activity;guanyl nucleotide binding;guanyl ribonucleotide binding;hydrolase activity;hydrolase activity, acting on acid anhydrides;hydrolase…	adherens junction;anchoring junction;cell division site part;cell junction;cell part;cell surface;cell-substrate adherens junction;cell-substrate junction;cleavage furrow;cytoplasmic part;cytoplasmic vesicle membrane;cytoplasmic vesicle part;extracellular membrane-bounded organelle;extracellular organelle;extracellular region part;extracellular vesicular exosome;focal adhesion;intracellular organ…	Pancreatic cancer;Pathways in cancer	RALA	ENSG00000006451	ENSP00000005257;ENSP00000388975;ENSP00000413227	A4D1W3;C9JPE8;H7C3P7;P11233	RALA	Ras-related protein Ral-A
0.64994	1.00273	-0.089411	0.827288	0.697437	0.923762	-0.782409	1.31029	-1.39069	0.190716	-1.36014	-0.418921	-1.34067	0.194965	-1.29401	-0.15224	-0.184424	0.307991	actin crosslink formation;actin cytoskeleton organization;actin filament bundle assembly;actin filament organization;actin filament-based process;biological regulation;cell surface receptor linked signaling pathway;cellular component assembly;cellular component assembly at cellular level;cellular component organization;cellular component organization at cellular level;cellular component organizat…	binding;binding, bridging;cytoskeletal adaptor activity;cytoskeletal protein binding;proline-rich region binding;protein binding;protein binding, bridging	cell part;cytoplasm;cytoplasmic part;cytoskeleton;cytosol;extracellular membrane-bounded organelle;extracellular organelle;extracellular region part;extracellular vesicular exosome;intracellular non-membrane-bounded organelle;intracellular organelle;intracellular organelle part;intracellular part;membrane;membrane-bounded organelle;membrane-bounded vesicle;non-membrane-bounded organelle;nuclear p…		BAIAP2L1	ENSG00000006453	ENSP00000005260	A4D268;Q75L21;Q75L22;Q96CV4;Q9H5F5;Q9UHR4;Q9Y2M8	BAIAP2L1	Brain-specific angiogenesis inhibitor 1-associated protein 2-like protein 1
-0.213156	-0.504116	-0.479537	-0.117671	-0.59207	-0.320656	-0.13177	-0.0501163	-0.392766	-0.029423	-0.000890255	0.209823	-0.203952	-0.457112	-0.277428	-0.150546	-0.403991	-0.264728	anatomical structure development;biological regulation;biosynthetic process;cellular biosynthetic process;cellular component organization;cellular component organization at cellular level;cellular component organization or biogenesis;cellular component organization or biogenesis at cellular level;cellular macromolecule biosynthetic process;cellular macromolecule metabolic process;cellular metabol…	binding;catalytic activity;cation binding;demethylase activity;histone binding;histone demethylase activity;histone demethylase activity (H3-K27 specific);histone demethylase activity (H3-K36 specific);histone demethylase activity (H3-K9 specific);histone demethylase activity (H4-K20 specific);ion binding;iron ion binding;metal ion binding;methylated histone residue binding;oxidoreductase activit…	cell part;intracellular membrane-bounded organelle;intracellular non-membrane-bounded organelle;intracellular organelle;intracellular organelle part;intracellular part;membrane-bounded organelle;non-membrane-bounded organelle;nuclear part;nucleolus;nucleoplasm;nucleus;organelle;organelle part		KDM7A	ENSG00000006459	ENSP00000380692;ENSP00000420143	A4D1S9;C9JJH9;C9JQU2;H9KVD6;Q6MZL8;Q6ZMT4;Q9C0E5	KDM7A	Lysine-specific demethylase 7A
0.456417	-0.0638599	0.279371	0.222803	0.266249	0.0169106	0.107506	0.0225623	0.297704	0.205413	0.268014	0.0594144	-0.0142941	0.0397136	0.326775	-0.0650759	0.222287	-0.259898	anatomical structure development;axon guidance;behavior;biological regulation;biosynthetic process;cell development;cell differentiation;cellular biosynthetic process;cellular developmental process;cellular macromolecule biosynthetic process;cellular macromolecule metabolic process;cellular metabolic process;cellular nitrogen compound metabolic process;cellular process;chemotaxis;developmental pr…	binding;core promoter proximal region DNA binding;core promoter proximal region sequence-specific DNA binding;DNA binding;nucleic acid binding;nucleic acid binding transcription factor activity;regulatory region DNA binding;regulatory region nucleic acid binding;RNA polymerase II core promoter proximal region sequence-specific DNA binding;RNA polymerase II core promoter proximal region sequence-s…	cell part;intracellular membrane-bounded organelle;intracellular organelle;intracellular part;membrane-bounded organelle;nucleus;organelle		ETV1	ENSG00000006468	ENSP00000242066;ENSP00000382293;ENSP00000384085;ENSP00000384138;ENSP00000385381;ENSP00000385551;ENSP00000385686;ENSP00000391043;ENSP00000393078;ENSP00000394710;ENSP00000405327;ENSP00000406931;ENSP00000410819;ENSP00000411626;ENSP00000413836	A4D118;B2R768;B5MCT2;B7Z2I4;B7Z618;B7Z9P2;C9J0B7;C9J4P4;C9J9L1;C9JQH6;C9JT37;C9JX69;E9PHB1;F5GXR2;F8WEH6;O75849;P50549;Q4KMQ6;Q59GA7;Q6AI30;Q9UQ71;Q9Y636	ETV1	ETS translocation variant 1
0.0453351	0.0587201	-0.170029	0.149709	-0.0820117	-0.0877337	0.0976813	-0.0416367	0.286529	-0.189741	0.383426	0.37556	-0.465301	0.357101	-0.281592	0.0167694	0.163129	0.147602	activation of protein kinase activity;activation of protein kinase C activity by G-protein coupled receptor protein signaling pathway;biological regulation;biosynthetic process;cell surface receptor linked signaling pathway;cellular biosynthetic process;cellular lipid metabolic process;cellular metabolic process;cellular process;cellular response to stimulus;ceramide biosynthetic process;ceramide…	acylglycerol kinase activity;adenyl nucleotide binding;adenyl ribonucleotide binding;ATP binding;binding;catalytic activity;ceramide kinase activity;diacylglycerol kinase activity;kinase activity;lipid kinase activity;NAD+ kinase activity;nucleotide binding;phosphotransferase activity, alcohol group as acceptor;purine nucleotide binding;purine ribonucleoside triphosphate binding;purine ribonucleo…	cell part;cytoplasmic part;intracellular membrane-bounded organelle;intracellular organelle;intracellular organelle part;intracellular part;membrane;membrane-bounded organelle;mitochondrial membrane;mitochondrial part;mitochondrion;organelle;organelle membrane;organelle part	Glycerolipid metabolism	AGK	ENSG00000006530	ENSP00000347581;ENSP00000418789;ENSP00000458417;ENSP00000418101;ENSP00000420540;ENSP00000420776;ENSP00000487274	Q53H12;Q75KN1;Q96GC3;Q9NP48;E9PC15;E9PG39;F8WDD1	AGK;AGK	Acylglycerol kinase, mitochondrial
0.409179	0.272321	0.193924	0.282995	-0.0390611	0.176206	0.0478613	0.255166	0.0396497	0.28127	-0.0687089	0.0300317	0.228922	0.276409	0.189406	0.49772	0.11204	0.247492	alcohol catabolic process;alcohol metabolic process;aldehyde catabolic process;catabolic process;cellular aldehyde metabolic process;cellular catabolic process;cellular metabolic process;cellular process;cellular response to chemical stimulus;cellular response to oxidative stress;cellular response to stimulus;cellular response to stress;ethanol catabolic process;ethanol metabolic process;lipid me…	3-chloroallyl aldehyde dehydrogenase activity;aldehyde dehydrogenase [NAD(P)+] activity;catalytic activity;oxidoreductase activity;oxidoreductase activity, acting on the aldehyde or oxo group of donors;oxidoreductase activity, acting on the aldehyde or oxo group of donors, NAD or NADP as acceptor	cell part;cytoplasm;cytoplasmic part;cytosol;extracellular membrane-bounded organelle;extracellular organelle;extracellular region part;extracellular vesicular exosome;intracellular part;membrane;membrane-bounded organelle;membrane-bounded vesicle;organelle;plasma membrane;vesicle	beta-Alanine metabolism;Drug metabolism - cytochrome P450;Glycolysis / Gluconeogenesis;Histidine metabolism;Metabolism of xenobiotics by cytochrome P450;Phenylalanine metabolism;Tyrosine metabolism	ALDH3B1	ENSG00000006534	ENSP00000473990;ENSP00000477789;ENSP00000478380;ENSP00000478486;ENSP00000478632;ENSP00000479948;ENSP00000481604;ENSP00000483988;ENSP00000484901	A0A087WTE0;A0A087WU54;A0A087WUF8;A0A087X192;A0A087X2D4;A3FMP9;P43353;Q53XL5;Q8N515;Q96CK8;Q9BUJ8	ALDH3B1	Aldehyde dehydrogenase family 3 member B1
-0.960392	-0.589684	-0.234438	-1.02293	-0.252675	-0.036952	-0.806347	-0.637168	-0.477675	-0.543188	0.0470719	-0.137526	-0.574127	-0.838868	-0.331939	-0.895151	-0.062377	-0.088557	biological regulation;biosynthetic process;cellular biosynthetic process;cellular macromolecule biosynthetic process;cellular macromolecule metabolic process;cellular metabolic process;cellular nitrogen compound metabolic process;cellular process;macromolecule biosynthetic process;macromolecule metabolic process;metabolic process;nitrogen compound metabolic process;nucleic acid metabolic process;…	binding;DNA binding;nucleic acid binding	cell part;cytoplasmic part;endoplasmic reticulum;intracellular membrane-bounded organelle;intracellular organelle;intracellular part;membrane-bounded organelle;nucleus;organelle		PHTF2	ENSG00000006576	ENSP00000248550;ENSP00000275575;ENSP00000307699;ENSP00000387355;ENSP00000400958;ENSP00000403042;ENSP00000403620;ENSP00000408035	A0JP04;A0JP05;A4D1C2;B3KQZ2;E9PEE3;G5E9H7;Q6NW35;Q8N3S3;Q8TBW4;Q9H099	PHTF2	Putative homeodomain transcription factor 2
0.135367	-0.319198	-0.307591	0.102295	0.0821004	-0.213741	0.580161	0.251393	-1.09851	0.302105	0.671569	-0.711703	0.44521	0.310443	-0.509739	0.278395	-0.184424	-0.154352	biological regulation;cell chemotaxis;cell communication;cell migration;cell motility;cell-cell signaling;cellular component movement;cellular component organization;cellular component organization or biogenesis;cellular process;cellular response to chemical stimulus;cellular response to stimulus;chemotaxis;defense response;immune response;immune system process;inflammatory response;locomotion;po…	binding;chemokine activity;chemokine receptor binding;cytokine activity;cytokine receptor binding;G-protein-coupled receptor binding;protein binding;receptor binding	extracellular region part;extracellular space	Chemokine signaling pathway;Cytokine-cytokine receptor interaction	CCL26	ENSG00000006606	ENSP00000005180;ENSP00000378365	A0N0Q5;Q52LV8;Q9Y258	CCL26	C-C motif chemokine 26
-0.219964	-0.25061	-0.316073	0.255342	0.0788655	0.157977	0.116017	-0.217714	-0.321745	-0.139229	0.167079	0.0662189	-0.229065	-0.161678	-0.361495	-0.104428	0.25941	-0.127078	actin cytoskeleton organization;actin cytoskeleton reorganization;actin filament-based process;axon guidance;biological adhesion;biological regulation;cell adhesion;cell differentiation;cell maturation;cell surface receptor linked signaling pathway;cellular component assembly;cellular component organization;cellular component organization at cellular level;cellular component organization or bioge…	enzyme regulator activity;GTPase regulator activity;guanyl-nucleotide exchange factor activity;nucleoside-triphosphatase regulator activity;Rac guanyl-nucleotide exchange factor activity;Ras guanyl-nucleotide exchange factor activity;Rho guanyl-nucleotide exchange factor activity;small GTPase regulator activity	cell part;cytoplasm;cytoplasmic part;cytoskeleton;cytosol;extrinsic to membrane;intracellular non-membrane-bounded organelle;intracellular organelle;intracellular part;membrane part;non-membrane-bounded organelle;organelle	Adherens junction	FARP2	ENSG00000006607	ENSP00000264042;ENSP00000362384;ENSP00000388167;ENSP00000393376;ENSP00000403437;ENSP00000411353;ENSP00000412772;ENSP00000415474;ENSP00000486597	B7Z6J8;C9JVQ5;C9JWM9;F5GZ84;H7C210;H7C3E4;H7C3M7;H7C447;O94887;Q53QM5;Q8WU27;Q9UFE7	FARP2	FERM, RhoGEF and pleckstrin domain-containing protein 2
0.303548	0.157805	0.354109	0.201328	0.227597	0.284351	0.691322	0.318026	0.454961	0.180054	0.475111	0.451369	0.183144	-0.129141	0.477818	0.0956669	0.722466	0.417734	amine biosynthetic process;amine metabolic process;apoptotic mitochondrial changes;biosynthetic process;carboxylic acid biosynthetic process;carboxylic acid metabolic process;cellular amine metabolic process;cellular amino acid biosynthetic process;cellular amino acid metabolic process;cellular biosynthetic process;cellular component organization;cellular component organization at cellular level;…	binding;catalytic activity;gamma-glutamylcyclotransferase activity;identical protein binding;protein binding;protein dimerization activity;protein homodimerization activity;transferase activity;transferase activity, transferring acyl groups;transferase activity, transferring amino-acyl groups	cell part;cytoplasmic part;cytosol;extracellular membrane-bounded organelle;extracellular organelle;extracellular region part;extracellular vesicular exosome;intracellular part;membrane-bounded organelle;membrane-bounded vesicle;organelle;vesicle	Glutathione metabolism	GGCT	ENSG00000006625	ENSP00000005374;ENSP00000275428;ENSP00000386610;ENSP00000386686;ENSP00000387235;ENSP00000387809;ENSP00000390094;ENSP00000408015	A0A0B4J1Y4;B2RDN0;B8ZZK2;B8ZZN4;B8ZZR8;H7BZK5;O75223;Q9BS37	GGCT	Gamma-glutamylcyclotransferase
0.327385	0.0156698	0.337559	0.298986	0.0777526	0.27859	0.170792	0.426889	-0.127808	0.0831764	-0.0514827	-0.0951295	0.385808	0.169764	0.301049	0.109514	-0.159603	-0.597695	biological regulation;biosynthetic process;cell cycle;cell cycle process;cellular biosynthetic process;cellular macromolecule biosynthetic process;cellular macromolecule metabolic process;cellular metabolic process;cellular nitrogen compound metabolic process;cellular process;DNA metabolic process;DNA replication;G1/S transition of mitotic cell cycle;macromolecule biosynthetic process;macromolecu…	binding;cation binding;enzyme activator activity;enzyme regulator activity;ion binding;metal ion binding;nucleic acid binding;transition metal ion binding;zinc ion binding	cell part;intracellular organelle part;intracellular part;nuclear part;nucleoplasm;organelle part	Cell cycle	DBF4	ENSG00000006634	ENSP00000265728;ENSP00000389397;ENSP00000407116;ENSP00000414083	A4D1D8;A8K954;B4DXK0;F8WF77;O75226;Q75MS6;Q75N01;Q9UBU7;Q9Y2M6	DBF4	Protein DBF4 homolog A
0.0976965	0.121741	-0.31342	0.152418	0.365455	0.193434	0.360331	0.518179	0.137045	0.116046	-0.107912	0.0666599	0.393457	-0.102716	-0.198675	0.807715	0.656878	0.371001	biological regulation;blood coagulation;calcium ion homeostasis;cation homeostasis;cell activation;cell surface receptor linked signaling pathway;cellular calcium ion homeostasis;cellular cation homeostasis;cellular chemical homeostasis;cellular divalent inorganic cation homeostasis;cellular homeostasis;cellular ion homeostasis;cellular metal ion homeostasis;cellular process;cellular response to …	enzyme regulator activity;G-protein coupled receptor activity;GTPase regulator activity;guanyl-nucleotide exchange factor activity;icosanoid receptor activity;molecular transducer activity;nucleoside-triphosphatase regulator activity;prostanoid receptor activity;receptor activity;signal transducer activity;signaling receptor activity;thromboxane A2 receptor activity;thromboxane receptor activity;…	acrosomal vesicle;cell part;cytoplasmic membrane-bounded vesicle;cytoplasmic part;cytoplasmic vesicle;integral to membrane;integral to plasma membrane;intracellular membrane-bounded organelle;intracellular organelle;intracellular part;intrinsic to membrane;intrinsic to plasma membrane;membrane;membrane part;membrane-bounded organelle;membrane-bounded vesicle;organelle;plasma membrane;plasma membr…	Calcium signaling pathway;Neuroactive ligand-receptor interaction	TBXA2R	ENSG00000006638	ENSP00000364336;ENSP00000393333;ENSP00000468145	K7ER80;O75228;P21731;Q6DK52;Q9UCY1;Q9UCY2	TBXA2R	Thromboxane A2 receptor
-0.116843	-0.363803	-0.0529594	-0.215781	-0.143573	0.0285845	-0.297257	-0.232003	0.118863	-0.357318	0.241095	-0.231933	-0.200716	-0.455727	0.168291	-0.0307188	0.311493	-0.095844	adult somatic muscle development;anatomical structure development;cell fate determination;cellular developmental process;cellular process;developmental process;multicellular organismal development;multicellular organismal process;muscle structure development;myoblast cell fate determination;somatic muscle development		cell part;intracellular membrane-bounded organelle;intracellular organelle;intracellular part;membrane-bounded organelle;nucleus;organelle		IFRD1	ENSG00000006652	ENSP00000005558;ENSP00000384477;ENSP00000391379;ENSP00000397314;ENSP00000397592;ENSP00000402177;ENSP00000402453;ENSP00000403203;ENSP00000413893;ENSP00000435635;ENSP00000437250;ENSP00000439188;ENSP00000483255	B7Z5G1;C9J311;C9J7U6;C9JA65;C9JFH1;C9JK78;C9JLG5;C9JNM6;E9PMY4;H0YEE3;O00458;O75234;Q5U013;Q9BVE4	IFRD1	Interferon-related developmental regulator 1
-0.521745	0.407518	0.0475121	-0.414496	0.0311742	0.16477	0.340095	-0.0404012	-0.0756834	0.0989459	-0.158798	-0.0537257	-0.428722	0.0801446	-0.368383	0.127659	-0.0475426	-0.115008	aerobic respiration;biosynthetic process;cellular biosynthetic process;cellular component assembly;cellular component assembly at cellular level;cellular component organization;cellular component organization at cellular level;cellular component organization or biogenesis;cellular component organization or biogenesis at cellular level;cellular macromolecular complex assembly;cellular macromolecul…	catalytic activity;farnesyltranstransferase activity;prenyltransferase activity;protoheme IX farnesyltransferase activity;transferase activity;transferase activity, transferring alkyl or aryl (other than methyl) groups	cell part;cytochrome complex;cytoplasmic part;integral to membrane;intracellular membrane-bounded organelle;intracellular organelle;intracellular organelle part;intracellular part;intrinsic to membrane;macromolecular complex;membrane;membrane part;membrane-bounded organelle;mitochondrial inner membrane;mitochondrial membrane;mitochondrial part;mitochondrion;organelle;organelle inner membrane;orga…	Oxidative phosphorylation;Porphyrin and chlorophyll metabolism	COX10	ENSG00000006695	ENSP00000261643;ENSP00000397750;ENSP00000462190;ENSP00000462512	B2R6U5;B4DJ50;H7C101;J3KRW4;J3KSJ3;O15334;Q12887;Q969F7	COX10	Protoheme IX farnesyltransferase, mitochondrial
-0.173838	0.593692	0.0915046	0.0120974	-0.607908	0.233145	-0.107179	0.403395	-0.0443108	0.0624235	-0.0164175	0.140933	-0.128362	-0.129762	0.152416	-0.175728	0.367714	0.217659	biological regulation;biosynthetic process;cellular biosynthetic process;cellular macromolecule biosynthetic process;cellular macromolecule metabolic process;cellular metabolic process;cellular nitrogen compound metabolic process;cellular process;developmental process;macromolecule biosynthetic process;macromolecule metabolic process;metabolic process;multicellular organismal development;multicel…	binding;DNA binding;nucleic acid binding;nucleic acid binding transcription factor activity;sequence-specific distal enhancer binding RNA polymerase II transcription factor activity;sequence-specific DNA binding RNA polymerase II transcription factor activity;sequence-specific DNA binding transcription factor activity	cell part;cytoplasm;intracellular membrane-bounded organelle;intracellular organelle;intracellular organelle part;intracellular part;membrane-bounded organelle;nuclear part;nucleoplasm;nucleus;organelle;organelle part	Basal transcription factors	GTF2IRD1	ENSG00000006704	ENSP00000265755;ENSP00000397566;ENSP00000408477;ENSP00000417909;ENSP00000418383	E9PFE2;H7C4Q8;O95444;Q6DSU6;Q75MX7;Q86UM3;Q8WVC4;Q9UHK8;Q9UHL9;Q9UI91	GTF2IRD1	General transcription factor II-I repeat domain-containing protein 1
0.252225	0.132652	0.129268	0.145795	0.113801	0.127295	0.122223	0.116797	0.148872	0.0466583	0.109625	0.177447	-0.0735164	0.300987	0.0673423	0.0308237	0.0689878	0.116457	biological regulation;biosynthetic process;cell fate commitment;cell fate commitment involved in formation of primary germ layers;cell surface receptor linked signaling pathway;cellular biosynthetic process;cellular component assembly;cellular component assembly at cellular level;cellular component organization;cellular component organization at cellular level;cellular component organization or b…	basal RNA polymerase II transcription machinery binding;basal transcription machinery binding;binding;chromatin binding;enzyme binding;protein binding;RNA polymerase binding;RNA polymerase core enzyme binding;RNA polymerase II core binding	Cdc73/Paf1 complex;cell part;cytoplasm;intracellular organelle part;intracellular part;macromolecular complex;membrane;nuclear part;nucleoplasm part;organelle part;protein complex;transcription elongation factor complex		PAF1	ENSG00000006712	ENSP00000221265;ENSP00000396412;ENSP00000468874;ENSP00000469742	B4DGJ5;M0QX35;M0QYC7;O75239;Q8N7H5;Q9H166;Q9NUU9	PAF1	RNA polymerase II-associated factor 1 homolog
0.121495	0.0412617	0.248458	0.50827	0.286227	0.0699759	0.113066	0.112016	0.240361	-0.172608	0.228114	-0.0318103	0.411994	0.315981	0.202302	0.189969	-0.221785	-0.342997	biological regulation;cellular component organization;cellular component organization at cellular level;cellular component organization or biogenesis;cellular component organization or biogenesis at cellular level;cellular membrane fusion;cellular membrane organization;cellular process;establishment of localization;establishment of localization in cell;establishment of protein localization;establ…	binding;cation binding;enzyme binding;GTPase binding;ion binding;metal ion binding;protein binding;transition metal ion binding;zinc ion binding	cell part;CORVET complex;cytoplasmic membrane-bounded vesicle;cytoplasmic part;cytoplasmic vesicle;cytoskeleton;cytosol;early endosome;endosomal part;endosome;Golgi apparatus part;Golgi-associated vesicle;HOPS complex;intracellular membrane-bounded organelle;intracellular non-membrane-bounded organelle;intracellular organelle;intracellular organelle part;intracellular part;late endosome;lysosomal…		VPS41	ENSG00000006715	ENSP00000265745;ENSP00000309457;ENSP00000379297;ENSP00000391980;ENSP00000395410;ENSP00000398584;ENSP00000407835;ENSP00000411919;ENSP00000412974	C9J2U9;C9J3F8;C9JU58;C9JZ11;E9PF36;H7BXH3;H7BZX6;H7C0K2;P49754;Q86TP8;Q99851;Q99852	VPS41	Vacuolar protein sorting-associated protein 41 homolog
-0.395148	-0.45147	-0.167808	-0.475781	-0.388011	0.0790405	-0.314282	-0.346364	-0.148934	-0.419654	-0.253024	-0.0662999	-0.228191	-0.360113	-0.292647	-0.399239	-0.302431	-0.117759	cellular component organization;cellular component organization at cellular level;cellular component organization or biogenesis;cellular component organization or biogenesis at cellular level;cellular macromolecule metabolic process;cellular metabolic process;cellular nitrogen compound metabolic process;cellular process;macromolecule metabolic process;metabolic process;mitochondrial RNA 3'-end pr…	3'-tRNA processing endoribonuclease activity;binding;catalytic activity;cation binding;endonuclease activity;endonuclease activity, active with either ribo- or deoxyribonucleic acids and producing 5'-phosphomonoesters;endoribonuclease activity;endoribonuclease activity, producing 5'-phosphomonoesters;hydrolase activity;hydrolase activity, acting on ester bonds;ion binding;metal ion binding;nuclea…	cell part;cytoplasmic part;intracellular membrane-bounded organelle;intracellular organelle;intracellular organelle part;intracellular part;membrane-bounded organelle;mitochondrion;nuclear part;nucleoplasm;nucleus;organelle;organelle part	RNA transport	ELAC2	ENSG00000006744	ENSP00000337445;ENSP00000379291;ENSP00000405223;ENSP00000406192;ENSP00000463321;ENSP00000463594;ENSP00000463740;ENSP00000463884;ENSP00000464358;ENSP00000477044;ENSP00000477093;ENSP00000477482	B4DPL9;E7ES68;G5E9D5;H7C2I4;J3QL08;J3QLK4;J3QQT1;J3QRS2;Q6IA94;Q9BQ52;Q9HAS8;Q9HAS9;Q9NVT1;V9GYS7;V9GYU5;V9GZ72	ELAC2	Zinc phosphodiesterase ELAC protein 2
-1.04461	-1.04038	-1.02326	-0.789453	-0.272662	0.102592	-0.588637	-0.706316	-0.774798	-0.936929	0.0387778	-0.271719	-0.687116	-0.774008	-0.310252	-0.746421	-0.372628	0.22595	cellular lipid metabolic process;cellular macromolecule metabolic process;cellular metabolic process;cellular process;cellular protein metabolic process;glycolipid metabolic process;glycosphingolipid metabolic process;lipid metabolic process;macromolecule metabolic process;macromolecule modification;membrane lipid metabolic process;metabolic process;post-translational protein modification;primary…	arylsulfatase activity;binding;catalytic activity;cation binding;hydrolase activity;hydrolase activity, acting on ester bonds;ion binding;metal ion binding;sulfuric ester hydrolase activity	cell part;cytoplasmic part;endoplasmic reticulum lumen;endoplasmic reticulum part;extracellular membrane-bounded organelle;extracellular organelle;extracellular region part;extracellular vesicular exosome;intracellular membrane-bounded organelle;intracellular organelle;intracellular organelle lumen;intracellular organelle part;intracellular part;lysosome;lytic vacuole;membrane-bounded organelle;m…		ARSD	ENSG00000006756	ENSP00000370546;ENSP00000409180;ENSP00000453789	H0YMY1;H7C327;P51689;Q9UHJ8	ARSD	Arylsulfatase D
-0.217956	-0.243909	-0.0357828	-0.048171	-0.192938	-0.0202217	-0.17867	0.0139182	-0.142354	-0.244618	0.00850439	0.159059	-0.192988	-0.0844586	-0.31532	-0.0651093	0.0396385	0.0318205	adiponectin-mediated signaling pathway;anatomical structure development;biological regulation;carboxylic acid metabolic process;cell surface receptor linked signaling pathway;cellular ketone metabolic process;cellular lipid metabolic process;cellular metabolic process;cellular process;cellular response to chemical stimulus;cellular response to cytokine stimulus;cellular response to endogenous sti…	binding;hormone binding;receptor activity	cell part;integral to membrane;intrinsic to membrane;membrane;membrane part;plasma membrane	Adipocytokine signaling pathway	ADIPOR2	ENSG00000006831	ENSP00000349616	Q53YY5;Q86V24;Q9H737	ADIPOR2	Adiponectin receptor protein 2
0.594798	-0.319198	0.647554	1.54975	-0.78799	-1.36574	0.406625	-1.36528	-1.1683	0.915082	0.37238	-0.432727	-0.156241	-0.942538	-0.213091	-1.14973	-2.38606	-0.633115	biological regulation;cellular macromolecule metabolic process;cellular metabolic process;cellular process;cellular protein metabolic process;macromolecule metabolic process;macromolecule modification;metabolic process;negative regulation of axon extension;negative regulation of axonogenesis;negative regulation of biological process;negative regulation of cell development;negative regulation of c…	adenyl nucleotide binding;adenyl ribonucleotide binding;ATP binding;binding;catalytic activity;cyclin-dependent protein kinase activity;kinase activity;nucleotide binding;phosphotransferase activity, alcohol group as acceptor;protein kinase activity;protein serine/threonine kinase activity;purine nucleotide binding;purine ribonucleoside triphosphate binding;purine ribonucleotide binding;ribonucle…	cell part;cytoplasm;intracellular membrane-bounded organelle;intracellular organelle;intracellular part;membrane-bounded organelle;nucleus;organelle		CDKL3	ENSG00000006837	ENSP00000265334;ENSP00000427738;ENSP00000427836;ENSP00000427964;ENSP00000428498;ENSP00000428500;ENSP00000428689;ENSP00000430496;ENSP00000430777	B4DX41;D3DQA0;D3DQA1;E5RFT9;E5RGK4;E5RI54;E7ET86;H0YAP8;H0YB17;Q8IVW4;Q9P114	CDKL3	Cyclin-dependent kinase-like 3
0.291901	0.257217	0.338998	0.250463	0.000284672	0.543483	0.101259	0.55639	0.386301	0.125874	0.137151	0.160747	0.231913	0.324882	0.300479	0.396606	0.282321	0.872575	anatomical structure development;biological regulation;cell cycle process;cell surface receptor linked signaling pathway;cellular component organization;cellular component organization at cellular level;cellular component organization or biogenesis;cellular component organization or biogenesis at cellular level;cellular macromolecule metabolic process;cellular metabolic process;cellular process;c…	adenyl nucleotide binding;adenyl ribonucleotide binding;ATP binding;binding;catalytic activity;cytoskeletal protein binding;gamma-tubulin binding;kinase activity;microtubule binding;nucleotide binding;phosphotransferase activity, alcohol group as acceptor;protein binding;protein kinase activity;protein serine/threonine kinase activity;purine nucleotide binding;purine ribonucleoside triphosphate b…	cell part;cell projection;centrosome;cytoplasm;cytoplasmic part;cytoskeletal part;cytoskeleton;cytosol;gamma-tubulin complex;intracellular non-membrane-bounded organelle;intracellular organelle;intracellular organelle part;intracellular part;macromolecular complex;microtubule;microtubule cytoskeleton;microtubule organizing center;microtubule organizing center part;neuron projection;non-membrane-b…		MARK4	ENSG00000007047	ENSP00000262891;ENSP00000300843;ENSP00000465414;ENSP00000465613;ENSP00000466702;ENSP00000466843;ENSP00000480702;ENSP00000484974	K7EK17;K7EKG8;K7EN95;Q6IPE9;Q8NG37;Q96GZ3;Q96JG7;Q96L34;Q96SQ2;Q9BYD8	MARK4	MAP/microtubule affinity-regulating kinase 4
0.520988	0.605915	0.515418	0.752816	0.47995	0.371222	0.375655	0.229676	0.462101	0.662115	0.233465	0.55435	0.123281	0.351367	0.246638	0.392072	0.610339	0.735757	cell cycle;cell division;cellular process		cell part;cytoplasm;cytoplasmic part;cytoskeletal part;intracellular organelle part;intracellular part;membrane;microtubule organizing center;midbody;organelle part;plasma membrane		CCDC124	ENSG00000007080	ENSP00000408730;ENSP00000471455;ENSP00000472520	M0R2F5;Q96CT7	CCDC124	Coiled-coil domain-containing protein 124
0.0127957	0.123746	0.0493917	0.0447979	0.117821	0.0144377	0.0374129	-0.0310314	0.224074	0.0825193	0.099339	-0.0894713	0.0221992	-0.0315745	0.144741	-0.0161104	-0.0115318	0.119123	acrosome assembly;actin cytoskeleton organization;actin filament-based process;adult behavior;adult locomotory behavior;alcohol metabolic process;ameboidal cell migration;amine metabolic process;anatomical structure development;anatomical structure formation involved in morphogenesis;anatomical structure morphogenesis;axon cargo transport;axonogenesis;behavior;biological regulation;brain morphoge…	binding;carbohydrate binding;cytoskeletal protein binding;dynactin binding;dynein binding;enzyme binding;glycosaminoglycan binding;heparin binding;identical protein binding;microtubule binding;pattern binding;phospholipase binding;phosphoprotein binding;polysaccharide binding;protein binding;protein dimerization activity;protein homodimerization activity;tubulin binding	astral microtubule;axon;cell body;cell cortex;cell leading edge;cell part;cell projection;cell projection part;centrosome;chromosomal part;cilium;cytoplasmic microtubule;cytoplasmic part;cytoskeletal part;cytosol;envelope;extracellular membrane-bounded organelle;extracellular organelle;extracellular region part;extracellular vesicular exosome;growth cone;intracellular non-membrane-bounded organel…	Ether lipid metabolism	PAFAH1B1	ENSG00000007168	ENSP00000380378;ENSP00000460258;ENSP00000460591;ENSP00000461087	B2R7Q7;I3L384;I3L3N5;I3L495;P43034;Q8WZ88;Q8WZ89	PAFAH1B1	Platelet-activating factor acetylhydrolase IB subunit alpha
-0.211694	-0.117564	-0.277216	0.0585995	0.030087	-0.0809059	-0.427571	-0.00337481	0.140577	-0.244362	-0.284899	-0.111892	-0.248407	0.0335214	-0.085916	0.013258	-0.0556374	0.260951			extracellular region		KIAA0100	ENSG00000007202	ENSP00000436773;ENSP00000446443;ENSP00000463618;ENSP00000466636;ENSP00000467716;ENSP00000467944	A6NCX3;J3QLM5;K7EMT1;K7EQ86;K7EQR3;Q08E86;Q14667;Q3SYN5;Q49A07;Q5H9T4;Q6WG74;Q6ZP51;Q96HH8	KIAA0100	Protein KIAA0100
0.9103	0.499562	0.20269	0.874428	-0.0853324	0.125283	0.452881	0.234518	-0.0427687	0.792225	0.10144	0.335282	0.981263	0.420847	0.540869	0.680342	0.543771	0.236718	cellular process;establishment of localization;transport;vesicle-mediated transport		cell part;cytoplasmic part;endoplasmic reticulum;Golgi apparatus;intracellular membrane-bounded organelle;intracellular organelle;intracellular part;membrane-bounded organelle;organelle		TRAPPC6A	ENSG00000007255	ENSP00000006275;ENSP00000468182;ENSP00000468363;ENSP00000468612	K7ERB1;K7ERQ4;O75865;Q9BQ45;Q9P092	TRAPPC6A	Trafficking protein particle complex subunit 6A
-0.202134	-0.139288	-0.669573	-0.0547051	-0.211961	0.0622005	-0.441792	-0.577622	0.0197728	-0.787786	-0.323275	-0.192852	-0.629965	-0.478971	-0.202009	-0.179277	-0.400743	0.0212009	biological regulation;negative regulation of biological process;negative regulation of cell growth;negative regulation of cellular process;negative regulation of growth;regulation of biological process;regulation of cell growth;regulation of cellular component organization;regulation of cellular process;regulation of growth		cell part;integral to membrane;intrinsic to membrane;membrane part		ST7L	ENSG00000007341	ENSP00000345312;ENSP00000350734;ENSP00000353972;ENSP00000358678;ENSP00000358680;ENSP00000358683;ENSP00000413718;ENSP00000417140;ENSP00000436499;ENSP00000436544	A8K4S7;H0Y7M0;Q49AH6;Q5TEH7;Q5TEI4;Q5U5K6;Q6N067;Q7Z2Z0;Q7Z3C2;Q8N7P8;Q8TDW1;Q8TDW2;Q8TDW3;Q8TDW4;Q9NXF3	ST7L	Suppressor of tumorigenicity 7 protein-like
-0.211904	-0.209573	0.0260663	0.28672	-0.1634	-0.294284	-0.00141883	0.125861	0.0715277	-0.077141	0.41578	-0.213161	-0.175977	-0.512584	0.219577	-0.492653	-0.100108	-0.350628	ameboidal cell migration;anatomical structure development;anatomical structure morphogenesis;anterior/posterior pattern specification;astrocyte differentiation;axis specification;axon guidance;biological regulation;biosynthetic process;blood vessel development;carbohydrate homeostasis;cell cycle process;cell development;cell differentiation;cell fate commitment;cell fate determination;cell fate s…	acid-amino acid ligase activity;AT DNA binding;binding;catalytic activity;chromatin binding;core promoter binding;core promoter proximal region DNA binding;core promoter proximal region sequence-specific DNA binding;core promoter sequence-specific DNA binding;DNA binding;double-stranded DNA binding;enzyme binding;histone acetyltransferase binding;kinase binding;ligase activity;ligase activity, fo…	cell part;chromatin;chromosomal part;cytoplasm;intracellular membrane-bounded organelle;intracellular organelle;intracellular organelle part;intracellular part;membrane-bounded organelle;nuclear chromatin;nuclear chromosome part;nuclear part;nucleoplasm;nucleus;organelle;organelle part	Maturity onset diabetes of the young	PAX6	ENSG00000007372	ENSP00000241001;ENSP00000368401;ENSP00000368403;ENSP00000368406;ENSP00000368410;ENSP00000368418;ENSP00000368424;ENSP00000368427;ENSP00000388132;ENSP00000397384;ENSP00000404100;ENSP00000404356;ENSP00000431585;ENSP00000480026	B1B1I8;B1B1I9;B1B1J0;E9PKM0;P26367;Q6N006;Q99413	PAX6	Paired box protein Pax-6
0.475059	0.311046	0.220444	0.333035	0.230472	0.190649	0.187074	0.585002	0.336623	0.44701	-0.15969	-0.196322	0.28807	0.392411	0.23536	0.359553	0.335144	-0.015548	cellular macromolecule metabolic process;cellular metabolic process;cellular nitrogen compound metabolic process;cellular process;macromolecule metabolic process;macromolecule modification;metabolic process;nitrogen compound metabolic process;nucleic acid metabolic process;nucleobase-containing compound metabolic process;primary metabolic process;pseudouridine synthesis;RNA metabolic process;RNA …	binding;catalytic activity;intramolecular transferase activity;isomerase activity;nucleic acid binding;pseudouridine synthase activity;RNA binding			RPUSD1	ENSG00000007376	ENSP00000007264;ENSP00000454616;ENSP00000455026;ENSP00000455862;ENSP00000456231;ENSP00000456545;ENSP00000456692;ENSP00000457527;ENSP00000457722;ENSP00000458059	D3DU66;H3BMZ6;H3BQN8;H3BRG3;H3BS55;H3BSG4;H3BU91;H3BUN6;H3BVD0;Q9UJJ7	RPUSD1	RNA pseudouridylate synthase domain-containing protein 1
-0.375249	-0.300215	0.0685644	-0.378096	-0.245533	0.0743151	-0.491762	-0.243313	-0.168299	0.0017364	-0.306201	-0.0950313	-0.505668	-0.246633	-0.426921	-0.596479	-0.653268	0.285765	biological regulation;cell migration;cell motility;cell proliferation;cellular component movement;cellular process;establishment of localization;establishment of protein localization;locomotion;macromolecule metabolic process;metabolic process;negative regulation of biological process;negative regulation of cellular process;negative regulation of protein secretion;negative regulation of protein t…	catalytic activity;endopeptidase activity;hydrolase activity;peptidase activity;peptidase activity, acting on L-amino acid peptides;serine hydrolase activity;serine-type endopeptidase activity;serine-type peptidase activity	cell part;cytoplasmic part;endoplasmic reticulum membrane;endoplasmic reticulum part;Golgi apparatus part;Golgi membrane;integral to membrane;intracellular organelle part;intracellular part;intrinsic to membrane;membrane;membrane part;organelle membrane;organelle part		RHBDF1	ENSG00000007384	ENSP00000262316;ENSP00000394427;ENSP00000406397;ENSP00000408915;ENSP00000411508;ENSP00000412218	A0A0A6YYT0;A2IDA2;B8ZZ07;F6XBT0;F8WBS4;F8WCF7;H0Y6L9;Q04842;Q1W6H2;Q4TT59;Q96CC6;Q96S34;Q9H6E1	RHBDF1	Inactive rhomboid protein 1
-0.0657728	0.290094	-0.0478973	-0.116345	-0.000907421	-0.0121078	0.0787289	-0.083792	0.106991	-0.0636084	-0.3829	0.0101647	0.073627	-0.412718	-0.454168	-0.081502	-0.108028	-0.0623195	biological regulation;cellular component assembly;cellular component assembly at cellular level;cellular component organization;cellular component organization at cellular level;cellular component organization or biogenesis;cellular component organization or biogenesis at cellular level;cellular macromolecular complex assembly;cellular macromolecular complex subunit organization;cellular process;…	binding;identical protein binding;mRNA binding;nucleic acid binding;protein binding;RNA binding	cell part;intracellular organelle part;intracellular part;macromolecular complex;nuclear part;organelle part;ribonucleoprotein complex;small nuclear ribonucleoprotein complex;U1 snRNP		LUC7L	ENSG00000007392	ENSP00000293872;ENSP00000337507;ENSP00000380882;ENSP00000380885;ENSP00000390953;ENSP00000393551;ENSP00000406695;ENSP00000407781;ENSP00000409977;ENSP00000413033;ENSP00000414508;ENSP00000414860;ENSP00000485761	A8MYV2;B8ZZ08;B8ZZ09;B8ZZ10;B8ZZ12;B8ZZ13;F2Z322;F8WBC1;H7C2U4;Q96S32;Q9NPH4;Q9NQ29	LUC7L	Putative RNA-binding protein Luc7-like 1
0.274362	0.420003	0.185749	0.363946	0.448361	0.330265	0.209423	0.264251	0.440071	0.447882	0.152977	0.137072	0.476589	0.509074	0.410049	0.349916	0.259383	0.695282	cellular macromolecule metabolic process;cellular metabolic process;cellular nitrogen compound metabolic process;cellular process;macromolecule metabolic process;maturation of SSU-rRNA;metabolic process;ncRNA metabolic process;ncRNA processing;nitrogen compound metabolic process;nucleic acid metabolic process;nucleobase-containing compound metabolic process;primary metabolic process;RNA metabolic…				TSR3	ENSG00000007520	ENSP00000007390;ENSP00000455722	H3BQD4;Q6PJT8;Q9UJK0	TSR3	Ribosome biogenesis protein TSR3 homolog
-0.124501	0.579357	0.0334454	0.261408	-0.161701	-0.213741	-0.212193	0.478409	0.488454	0.0785806	-0.663452	0.675877	-0.467722	0.194965	0.0983067	0.836229	0.189034	0.214882	biosynthetic process;carbohydrate metabolic process;cellular biosynthetic process;cellular lipid metabolic process;cellular macromolecule metabolic process;cellular metabolic process;cellular process;cellular protein metabolic process;C-terminal protein amino acid modification;C-terminal protein lipidation;glycerolipid biosynthetic process;glycerolipid metabolic process;glycerophospholipid biosyn…	acetylglucosaminyltransferase activity;catalytic activity;phosphatidylinositol N-acetylglucosaminyltransferase activity;transferase activity;transferase activity, transferring glycosyl groups;transferase activity, transferring hexosyl groups;UDP-glycosyltransferase activity	cell part;cytoplasmic part;endoplasmic reticulum membrane;endoplasmic reticulum part;glycosylphosphatidylinositol-N-acetylglucosaminyltransferase (GPI-GnT) complex;integral to membrane;intracellular organelle part;intracellular part;intrinsic to membrane;macromolecular complex;membrane;membrane part;organelle membrane;organelle part;protein complex	Glycosylphosphatidylinositol(GPI)-anchor biosynthesis	PIGQ	ENSG00000007541	ENSP00000026218;ENSP00000293874;ENSP00000326674;ENSP00000386554;ENSP00000386760;ENSP00000387820;ENSP00000409341;ENSP00000410434;ENSP00000413753;ENSP00000439374;ENSP00000439650	A2IDE1;B8ZZ29;B8ZZ31;B8ZZC7;D3DU52;E7ERP4;H0YFM9;H7C336;J3QTH6;O14927;Q96G00;Q96S22;Q9BRB3;Q9UJH4	PIGQ	Phosphatidylinositol N-acetylglucosaminyltransferase subunit Q
-0.412121	-0.3369	-1.10488	-0.122672	0.127424	-0.164273	-0.0168746	-0.0116422	-0.63862	0.215948	0.0881095	-0.426045	-0.243804	-0.0363605	-0.598624	-0.334765	-0.230718	-0.060396		binding;chromatin binding;DNA binding;nucleic acid binding	cell part;intracellular membrane-bounded organelle;intracellular organelle;intracellular part;membrane-bounded organelle;nucleus;organelle		CRAMP1	ENSG00000007545	ENSP00000293925;ENSP00000380559;ENSP00000399172	A8MZL1;B1AJY1;H7C194;Q8NDN1;Q96RY5;Q9P2C1	CRAMP1L	Protein cramped-like
-0.090193	0.186038	0.437836	0.307936	-0.192939	0.318272	0.379696	0.0643065	-0.224883	-0.0278876	0.317932	-0.226276	0.505925	-0.21623	-0.0272241	0.155321	0.600837	0.79219	biological regulation;biosynthetic process;cellular biosynthetic process;cellular macromolecule metabolic process;cellular metabolic process;cellular nitrogen compound metabolic process;cellular process;cellular response to stimulus;female pregnancy;gene expression;hippo signaling cascade;intracellular signal transduction;macromolecule metabolic process;metabolic process;multi-organism process;ni…	binding;DNA binding;nucleic acid binding;nucleic acid binding transcription factor activity;protein binding;RNA polymerase II transcription factor binding;sequence-specific DNA binding transcription factor activity;transcription factor binding	cell part;intracellular membrane-bounded organelle;intracellular organelle;intracellular organelle part;intracellular part;macromolecular complex;membrane-bounded organelle;nuclear part;nucleoplasm;nucleoplasm part;nucleus;organelle;organelle part;protein complex;transcription factor complex		TEAD3	ENSG00000007866	ENSP00000345772;ENSP00000384577;ENSP00000416400	B5MCM0;H7C4A7;O95910;Q5BJG7;Q8N6Y4;Q99594	TEAD3	Transcriptional enhancer factor TEF-5
0.194439	0.418554	0.0282459	0.425896	-0.0372186	-0.0311499	-0.330043	0.0772107	-0.0410569	0.034415	-0.152169	0.144388	0.279418	0.381757	-0.133237	0.249265	-0.121506	0.190912			cell part;cytoplasmic part;extracellular membrane-bounded organelle;extracellular organelle;extracellular region part;extracellular vesicular exosome;intracellular organelle part;intracellular part;membrane;membrane-bounded organelle;membrane-bounded vesicle;mitochondrial inner membrane;mitochondrial membrane;mitochondrial part;organelle;organelle inner membrane;organelle membrane;organelle part;…		DNAJC11	ENSG00000007923	ENSP00000294401;ENSP00000366800;ENSP00000410194;ENSP00000415871	B1AK20;Q4VWF5;Q5TH61;Q5VZN0;Q6PK20;Q6PK70;Q8NDM2;Q96CL7;Q9NVH1	DNAJC11	DnaJ homolog subfamily C member 11
-0.786631	0.395825	0.454909	0.492421	-0.0680981	-0.596211	-0.150141	0.162006	-0.961849	0.599986	0.37238	-0.242764	-0.0891266	0.366576	0.17992	0.111653	-0.184424	-0.443144	anatomical structure development;biological regulation;cellular component movement;cellular macromolecule metabolic process;cellular metabolic process;cellular process;cellular protein metabolic process;chemical homeostasis;cholesterol homeostasis;developmental process;homeostatic process;lipid homeostasis;macromolecule metabolic process;macromolecule modification;metabolic process;negative regul…	acid-amino acid ligase activity;binding;catalytic activity;cation binding;cytoskeletal protein binding;ion binding;ligase activity;ligase activity, forming carbon-nitrogen bonds;metal ion binding;protein binding;small conjugating protein ligase activity;transition metal ion binding;ubiquitin-protein ligase activity;zinc ion binding	cell part;cytoplasm;cytoskeleton;extrinsic to membrane;intracellular;intracellular non-membrane-bounded organelle;intracellular organelle;intracellular part;membrane;membrane part;non-membrane-bounded organelle;organelle;plasma membrane		MYLIP	ENSG00000007944	ENSP00000008686;ENSP00000349298	A6NHZ0;Q5TIA4;Q5TIA5;Q8WY64;Q9BU73;Q9NRL9;Q9UHE7	MYLIP	E3 ubiquitin-protein ligase MYLIP
-0.028609	0.786597	0.389889	0.645173	0.146027	0.201296	0.241242	0.649269	0.668202	0.738759	0.205079	-0.163082	0.0211554	0.455201	0.442955	0.84776	0.00694132	0.467783	biological regulation;biosynthetic process;cell cycle;cellular biosynthetic process;cellular macromolecule metabolic process;cellular metabolic process;cellular nitrogen compound metabolic process;cellular process;cellular response to stimulus;induction of apoptosis;induction of apoptosis by intracellular signals;induction of programmed cell death;intracellular signal transduction;macromolecule m…	binding;core promoter binding;DNA binding;nucleic acid binding;nucleic acid binding transcription factor activity;protein binding;regulatory region DNA binding;regulatory region nucleic acid binding;sequence-specific DNA binding transcription factor activity;transcription factor binding;transcription regulatory region DNA binding	cell part;intracellular organelle part;intracellular part;macromolecular complex;nuclear part;nucleoplasm;nucleoplasm part;organelle part;protein complex;transcription factor complex	Bladder cancer;Cell cycle;Chronic myeloid leukemia;Glioma;Melanoma;Non-small cell lung cancer;Pancreatic cancer;Pathways in cancer;Prostate cancer;Small cell lung cancer	E2F2	ENSG00000007968	ENSP00000355249	B2R9W1;Q14209;Q7Z6H1	E2F2	Transcription factor E2F2
0.284716	0.0976191	0.314431	0.0259914	0.273138	0.233259	0.397823	0.232569	0.25463	0.209506	0.398338	0.000440121	0.233636	0.106024	0.320748	0.224586	0.435801	0.261887	activation of immune response;activation of innate immune response;anaphase-promoting complex-dependent proteasomal ubiquitin-dependent protein catabolic process;antigen processing and presentation;antigen processing and presentation of exogenous antigen;antigen processing and presentation of exogenous peptide antigen;antigen processing and presentation of exogenous peptide antigen via MHC class …	catalytic activity;endopeptidase activity;hydrolase activity;peptidase activity;peptidase activity, acting on L-amino acid peptides;threonine-type endopeptidase activity;threonine-type peptidase activity	cell part;cytoplasm;cytoplasmic part;cytosol;extracellular membrane-bounded organelle;extracellular organelle;extracellular region part;extracellular vesicular exosome;intracellular membrane-bounded organelle;intracellular organelle;intracellular organelle part;intracellular part;macromolecular complex;membrane-bounded organelle;membrane-bounded vesicle;nuclear part;nucleoplasm;nucleus;organelle;…	Proteasome	PSMB1	ENSG00000008018	ENSP00000262193	B5BU76;P20618;Q9BWA8	PSMB1	Proteasome subunit beta type-1
-0.432641	-0.428269	-0.13736	-0.256248	-0.0894418	0.0500898	-0.142282	-0.157799	-0.590335	0.219837	0.0277591	-0.0576596	-0.0987687	-0.239288	-0.378018	-0.181293	-0.00021553	0.043752	anatomical structure development;biological regulation;biosynthetic process;cell differentiation;cellular biosynthetic process;cellular component organization;cellular component organization at cellular level;cellular component organization or biogenesis;cellular component organization or biogenesis at cellular level;cellular developmental process;cellular macromolecule biosynthetic process;cellu…	binding;chromatin binding;DNA binding;nucleic acid binding	cell part;ESC/E(Z) complex;histone methyltransferase complex;intracellular membrane-bounded organelle;intracellular organelle;intracellular organelle part;intracellular part;macromolecular complex;membrane-bounded organelle;methyltransferase complex;nuclear part;nucleoplasm;nucleoplasm part;nucleus;organelle;organelle part;PcG protein complex;protein complex		JARID2	ENSG00000008083	ENSP00000341280;ENSP00000380478	A8K9Z6;B7Z5S5;B7Z8L0;Q5U5L5;Q86X63;Q92833	JARID2	Protein Jumonji
0.0484893	-0.266086	0.237004	-0.124292	-0.269773	-0.412723	-0.497679	0.118418	-0.182584	0.15548	0.286223	0.0507317	-0.0955529	0.332469	-0.231001	-0.15497	-0.249716	-0.149172	biological regulation;cell migration;cell motility;cellular component movement;cellular macromolecule metabolic process;cellular metabolic process;cellular process;cellular protein metabolic process;locomotion;macromolecule metabolic process;macromolecule modification;metabolic process;neuron migration;phosphate-containing compound metabolic process;phosphorus metabolic process;phosphorylation;po…	adenyl nucleotide binding;adenyl ribonucleotide binding;ATP binding;binding;catalytic activity;cyclin-dependent protein kinase activity;enzyme binding;GTPase binding;kinase activity;nucleotide binding;phosphotransferase activity, alcohol group as acceptor;protein binding;protein kinase activity;protein serine/threonine kinase activity;purine nucleotide binding;purine ribonucleoside triphosphate b…	cell part;cell projection cytoplasm;cell projection membrane;cell projection part;cytoplasm;cytoplasmic part;dendrite cytoplasm;dendrite terminus;dendritic growth cone;growth cone;intracellular membrane-bounded organelle;intracellular organelle;intracellular organelle part;intracellular part;leading edge membrane;membrane part;membrane-bounded organelle;nuclear part;nucleoplasm;nucleus;organelle;…		CDKL5	ENSG00000008086	ENSP00000369325;ENSP00000369332;ENSP00000485184;ENSP00000485244;ENSP00000485359;ENSP00000485581;ENSP00000485625	A0A096LNR9;A0A096LP32;A0A096LPG3;A0A096LPI4;G9B9X4;O76039;Q14198;Q5H985;Q8IYC7;Q9UJL6	CDKL5	Cyclin-dependent kinase-like 5
0.0749938	0.335667	0.0637188	-0.396206	-0.063776	0.0560188	-0.0572689	-0.385617	0.448843	-0.406846	0.286681	-0.141743	0.0174828	0.354164	0.0914826	0.466031	0.237599	-0.111162	ATP metabolic process;biosynthetic process;cellular biosynthetic process;cellular metabolic process;cellular nitrogen compound biosynthetic process;cellular nitrogen compound metabolic process;cellular process;coenzyme biosynthetic process;coenzyme metabolic process;cofactor biosynthetic process;cofactor metabolic process;heterocycle biosynthetic process;heterocycle metabolic process;metabolic pr…	adenyl nucleotide binding;adenyl ribonucleotide binding;ATP binding;binding;catalytic activity;cation binding;ion binding;kinase activity;metal ion binding;NAD+ kinase activity;nucleotide binding;phosphotransferase activity, alcohol group as acceptor;purine nucleotide binding;purine ribonucleoside triphosphate binding;purine ribonucleotide binding;ribonucleotide binding;transferase activity;trans…	cell part;cytoplasmic part;cytosol;intracellular part	Nicotinate and nicotinamide metabolism	NADK	ENSG00000008130	ENSP00000339727;ENSP00000341679;ENSP00000344340;ENSP00000367890;ENSP00000462589;ENSP00000462999;ENSP00000464096;ENSP00000464137	A0A0A0MR98;A6NNN3;A8K296;B7Z434;F5GXR5;J3KSP9;J3KTI3;J3QR86;J3QRC0;O95544;Q5QPS4;Q9H2P2;Q9H931	NADK	NAD kinase
0.164962	0.0599556	-0.109995	-0.100632	-0.219508	0.00328779	0.0106218	0.132368	-0.196254	0.0615256	-0.23888	0.118859	0.166374	-0.0478914	-0.0456119	0.248647	-0.313158	0.347944	biological regulation;cellular process;establishment of cell polarity;establishment of epithelial cell polarity;establishment of localization;establishment of localization in cell;establishment or maintenance of cell polarity;Golgi vesicle transport;intracellular transport;positive regulation of biological process;positive regulation of catalytic activity;positive regulation of cell adhesion;posi…	ARF guanyl-nucleotide exchange factor activity;binding;enzyme regulator activity;GTPase regulator activity;guanyl-nucleotide exchange factor activity;lipid binding;nucleoside-triphosphatase regulator activity;phosphatidylinositol binding;phosphatidylinositol-3,4,5-trisphosphate binding;phospholipid binding;small GTPase regulator activity	cell part;cell projection;cytoplasmic part;cytosol;extrinsic to internal side of plasma membrane;extrinsic to membrane;extrinsic to plasma membrane;intracellular part;membrane;membrane part;plasma membrane;plasma membrane part;ruffle		CYTH3	ENSG00000008256	ENSP00000297044;ENSP00000379967	A4D2N8;O43739	CYTH3	Cytohesin-3
-0.542705	-0.915842	-0.867019	-0.905926	-0.887526	-0.798704	-1.23558	-0.129479	-0.49407	-0.150013	-0.289751	0.0280409	-0.590643	-0.278966	-0.631045	-1.49964	-0.506352	-0.0481527	adult behavior;adult locomotory behavior;anatomical structure development;axon ensheathment;behavior;biological adhesion;biological regulation;cell adhesion;cellular process;central nervous system development;developmental process;ensheathment of neurons;locomotory behavior;multicellular organismal process;myelination;myelination in peripheral nervous system;negative regulation of biological proc…	binding;catalytic activity;cation binding;endopeptidase activity;hydrolase activity;integrin binding;ion binding;metal ion binding;metalloendopeptidase activity;metallopeptidase activity;peptidase activity;peptidase activity, acting on L-amino acid peptides;protein binding;protein complex binding;receptor binding;transition metal ion binding;zinc ion binding	axon;cell part;cell projection;integral to membrane;intrinsic to membrane;membrane part;neuron projection		ADAM22	ENSG00000008277	ENSP00000265727;ENSP00000381260;ENSP00000381261;ENSP00000381262;ENSP00000381267;ENSP00000391334;ENSP00000396233;ENSP00000412085;ENSP00000413899	E7EPF1;E9PF78;F8WAD8;H7C0Q9;H7C3I4;O75075;O75076;Q9P0K1;Q9P0K2;Q9UIA1;Q9UKK2	ADAM22	Disintegrin and metalloproteinase domain-containing protein 22
-0.486611	-0.62758	-0.458254	-0.542831	-0.0130563	-0.105811	-0.409142	-0.612442	-0.305037	-0.616565	0.100117	-0.196018	-0.797257	-0.868392	-0.288496	-0.50676	0.0754805	-0.168012	cell communication;cell-cell signaling;cellular process;signaling;synaptic transmission	transporter activity	cell part;clathrin-coated vesicle;coated vesicle;cytoplasmic membrane-bounded vesicle;cytoplasmic part;cytoplasmic vesicle;cytoplasmic vesicle membrane;cytoplasmic vesicle part;extracellular membrane-bounded organelle;extracellular organelle;extracellular region part;extracellular vesicular exosome;integral to membrane;integral to organelle membrane;integral to plasma membrane;integral to synapti…		SYPL1	ENSG00000008282	ENSP00000011473;ENSP00000388336;ENSP00000417473;ENSP00000419070	A4D0R2;C9JYN0;H7C4J8;Q16563;Q96AR8	SYPL1	Synaptophysin-like protein 1
-0.329596	0.153636	0.0295181	0.195611	-0.428093	0.139595	0.151164	-0.240119	0.0752017	0.411369	0.028831	-0.0845895	-0.354604	0.0630138	0.0137506	0.136076	-0.301577	0.0942004	cellular metabolic process;cellular process;electron transport chain;establishment of localization;generation of precursor metabolites and energy;metabolic process;oxidation-reduction process;transmembrane transport;transport	binding;catalytic activity;cation binding;ferric-chelate reductase activity;ion binding;metal ion binding;oxidoreductase activity;oxidoreductase activity, oxidizing metal ions;oxidoreductase activity, oxidizing metal ions, NAD or NADP as acceptor;transmembrane electron transfer carrier;transmembrane transporter activity;transporter activity	cell part;integral to membrane;intrinsic to membrane;membrane part		CYB561	ENSG00000008283	ENSP00000354028;ENSP00000376701;ENSP00000376702;ENSP00000400350;ENSP00000442773;ENSP00000462325;ENSP00000462543;ENSP00000462545;ENSP00000463162;ENSP00000463680;ENSP00000464012;ENSP00000464193;ENSP00000464215;ENSP00000464470;ENSP00000464520	B2RE96;B7Z775;D3DU11;F5H757;J3KSL5;J3QKN3;J3QLS0;J3QR25;J3QRF9;J3QRH5;J3QS09;J3QS47;P49447;Q5BJG9;Q9BU05;Q9BWR9	CYB561	Cytochrome b561
-0.74527	-0.612453	-0.325476	-0.60931	-0.241859	-0.0204849	-0.661348	-0.655179	-0.743956	-0.75463	-0.410758	-0.199179	-0.311537	-0.473374	-0.535097	-0.573108	-0.744877	-0.530787	activation of JUN kinase activity;activation of MAPK activity;biological regulation;cell differentiation;cellular component assembly;cellular component organization;cellular component organization or biogenesis;cellular developmental process;cellular macromolecule metabolic process;cellular metabolic process;cellular process;cellular protein metabolic process;developmental process;endosome transp…	binding;binding, bridging;cytoskeletal protein binding;enzyme binding;JUN kinase binding;kinase binding;kinesin binding;MAP-kinase scaffold activity;protein binding;protein complex scaffold;protein kinase binding;receptor signaling complex scaffold activity;signaling adaptor activity;structural molecule activity	acrosomal vesicle;cell part;cytoplasm;cytoplasmic membrane-bounded vesicle;cytoplasmic part;cytoplasmic vesicle;cytosol;extracellular membrane-bounded organelle;extracellular organelle;extracellular region part;extracellular vesicular exosome;integral to membrane;intracellular membrane-bounded organelle;intracellular organelle;intracellular part;intrinsic to membrane;membrane part;membrane-bounde…		SPAG9	ENSG00000008294	ENSP00000262013;ENSP00000349636;ENSP00000423165;ENSP00000423346;ENSP00000426061;ENSP00000426900;ENSP00000429343;ENSP00000430205;ENSP00000484908	A0A087X2D8;A6H8U5;A8MSX0;B4DHH2;D6RHI8;H0Y981;H0YBE9;H0YBS5;O60271;O60905;Q3KQU8;Q3MKM7;Q86WC7;Q86WC8;Q8IZX7;Q96II0;Q9H811	SPAG9	C-Jun-amino-terminal kinase-interacting protein 4
-1.32636	-0.187492	-0.737181	-0.466641	-0.235449	-0.237588	-0.934412	-0.349965	-0.635804	-0.281675	-1.40477	0.263529	-1.11827	-0.492651	-0.0618796	-0.837312	-0.560291	-0.247597	anatomical structure formation involved in morphogenesis;axonal fasciculation;biological adhesion;biological regulation;cell adhesion;cell migration;cell motility;cell projection assembly;cell projection organization;cell recognition;cell surface receptor linked signaling pathway;cell-cell adhesion;cellular component assembly;cellular component assembly at cellular level;cellular component assemb…	binding;calcium ion binding;cation binding;G-protein coupled receptor activity;ion binding;metal ion binding;molecular transducer activity;receptor activity;signal transducer activity;signaling receptor activity;transmembrane signaling receptor activity	cell part;integral to membrane;intrinsic to membrane;membrane;membrane part;plasma membrane		CELSR3	ENSG00000008300	ENSP00000164024	O75092;Q9NYQ7	CELSR3	Cadherin EGF LAG seven-pass G-type receptor 3
-1.27645	-0.978707	-0.751541	-0.65466	-0.645597	-0.0293169	-0.925479	-1.12353	-1.25463	-0.895173	-0.653944	-0.230563	-0.881234	-1.58961	-0.84489	-0.907976	-0.292033	-0.356743	acetyl-CoA metabolic process;amine catabolic process;amine metabolic process;aspartate family amino acid catabolic process;aspartate family amino acid metabolic process;carboxylic acid catabolic process;carboxylic acid metabolic process;catabolic process;cellular amine metabolic process;cellular amino acid catabolic process;cellular amino acid metabolic process;cellular catabolic process;cellular…	catalytic activity;oxidoreductase activity;oxidoreductase activity, acting on the CH-NH group of donors;oxidoreductase activity, acting on the CH-NH group of donors, NAD or NADP as acceptor;saccharopine dehydrogenase (NAD+, L-glutamate-forming) activity;saccharopine dehydrogenase (NADP+, L-lysine-forming) activity;saccharopine dehydrogenase activity	cell part;cytoplasmic part;intracellular membrane-bounded organelle;intracellular organelle;intracellular organelle lumen;intracellular organelle part;intracellular part;membrane-bounded organelle;membrane-enclosed lumen;mitochondrial matrix;mitochondrial part;mitochondrion;organelle;organelle lumen;organelle part	Lysine biosynthesis;Lysine degradation	AASS	ENSG00000008311	ENSP00000351834;ENSP00000377040;ENSP00000394180;ENSP00000403768;ENSP00000414001	F8WAH1;F8WE53;H7C0C6;O95462;Q9UDR5	AASS	Alpha-aminoadipic semialdehyde synthase, mitochondrial;Lysine ketoglutarate reductase;Saccharopine dehydrogenase
0.468008	0.31267	0.079505	0.395082	0.108884	-0.154751	0.256866	0.348459	0.51699	0.230075	0.288417	0.100502	0.20991	0.555825	0.287005	0.535494	0.647331	0.313199					SS18L2	ENSG00000008324	ENSP00000011691;ENSP00000401115	B2R5L1;Q9UHA2	SS18L2	SS18-like protein 2
0.48965	0.35344	0.315572	0.40089	0.0600071	0.246676	0.269121	0.633375	0.234852	0.271225	-0.0750794	0.275734	0.566225	0.533551	0.808136	0.189269	0.359019	0.130348		catalytic activity;hydrolase activity;peptidase activity			MPND	ENSG00000008382	ENSP00000262966;ENSP00000353015;ENSP00000469057;ENSP00000469230;ENSP00000470987;ENSP00000471189;ENSP00000471715;ENSP00000471735	M0QXC4;M0QXK5;M0R044;M0R0F2;M0R189;Q8N594;Q96SJ0;Q9Y2P1;Q9Y2P2;W4VSR2	MPND	MPN domain-containing protein
-0.00245547	-0.248405	-0.153576	-0.295694	-0.0497737	-0.199095	-0.0481412	-0.366737	0.0265396	-0.314608	0.131544	-0.179274	-0.269875	-0.286388	-0.0348105	-0.215493	0.0825167	-0.0873716	amine metabolic process;carboxylic acid metabolic process;cell differentiation;cellular amine metabolic process;cellular amino acid metabolic process;cellular component assembly;cellular component organization;cellular component organization or biogenesis;cellular developmental process;cellular ketone metabolic process;cellular metabolic process;cellular modified amino acid metabolic process;cell…	amine binding;amino acid binding;antioxidant activity;binding;carboxylic acid binding;catalytic activity;glutathione binding;glutathione peroxidase activity;glutathione transferase activity;modified amino acid binding;oxidoreductase activity;oxidoreductase activity, acting on peroxide as acceptor;peptide binding;peroxidase activity;transferase activity;transferase activity, transferring alkyl or …	apical part of cell;cell part;cytoplasmic part;endoplasmic reticulum;endoplasmic reticulum membrane;endoplasmic reticulum part;integral to membrane;intracellular membrane-bounded organelle;intracellular organelle;intracellular organelle part;intracellular part;intrinsic to membrane;membrane;membrane part;membrane-bounded organelle;microbody;microbody membrane;microbody part;mitochondrial inner me…	Drug metabolism - cytochrome P450;Glutathione metabolism;Metabolism of xenobiotics by cytochrome P450	MGST1	ENSG00000008394	ENSP00000010404;ENSP00000379510;ENSP00000379512;ENSP00000379513;ENSP00000437988;ENSP00000438308;ENSP00000440443;ENSP00000442557;ENSP00000442767;ENSP00000442970	A8K533;F5GX73;F5H613;F5H6X2;F5H760;F5H7F6;G5EA53;P10620	MGST1	Microsomal glutathione S-transferase 1
0.135367	-0.40707	-0.343233	0.167608	0.261071	-0.117279	-0.000155687	-0.471074	0.31689	-0.225096	0.113368	0.218663	0.0212293	-0.395272	-0.286018	-0.376997	0.0474491	0.10385	alcohol biosynthetic process;alcohol metabolic process;biological regulation;biosynthetic process;blue light signaling pathway;carbohydrate biosynthetic process;carbohydrate homeostasis;carbohydrate metabolic process;cellular biosynthetic process;cellular carbohydrate biosynthetic process;cellular carbohydrate metabolic process;cellular macromolecule biosynthetic process;cellular macromolecule me…	binding;blue light photoreceptor activity;carbon-carbon lyase activity;catalytic activity;core promoter binding;core promoter sequence-specific DNA binding;DNA binding;DNA photolyase activity;double-stranded DNA binding;enzyme binding;hormone receptor binding;lyase activity;molecular transducer activity;nuclear hormone receptor binding;nucleic acid binding;nucleotide binding;phosphatase binding;p…	cell part;cytoplasmic part;intracellular membrane-bounded organelle;intracellular organelle;intracellular part;membrane-bounded organelle;mitochondrion;nucleus;organelle	Circadian rhythm - mammal	CRY1	ENSG00000008405	ENSP00000008527;ENSP00000447738	H0YHT0;Q16526	CRY1	Cryptochrome-1
0.19691	0.559208	0.2425	0.388936	-0.0387988	0.297362	0.247152	0.569573	0.00633693	0.401131	-0.41685	0.260503	0.499328	0.441296	0.0903583	0.457826	-0.0593538	0.239228	anatomical structure development;astrocyte differentiation;biological regulation;biosynthetic process;cell differentiation;cell differentiation in hindbrain;cellular biosynthetic process;cellular developmental process;cellular macromolecule biosynthetic process;cellular macromolecule metabolic process;cellular metabolic process;cellular nitrogen compound metabolic process;cellular process;central…	binding;DNA binding;nucleic acid binding;nucleic acid binding transcription factor activity;sequence-specific distal enhancer binding RNA polymerase II transcription factor activity;sequence-specific DNA binding RNA polymerase II transcription factor activity;sequence-specific DNA binding transcription factor activity	cell part;intracellular membrane-bounded organelle;intracellular organelle;intracellular organelle part;intracellular part;membrane-bounded organelle;nuclear part;nucleoplasm;nucleus;organelle;organelle part		NFIX	ENSG00000008441	ENSP00000351354;ENSP00000353219;ENSP00000380781;ENSP00000465094;ENSP00000465616;ENSP00000466389;ENSP00000466605;ENSP00000466735;ENSP00000467512;ENSP00000467536;ENSP00000467785;ENSP00000468707;ENSP00000468794	B4DM25;C9JWJ8;K7EJB0;K7EKH0;K7EMQ5;K7EN08;K7EPU2;K7ESG9;O60413;Q0VG09;Q12859;Q13050;Q13052;Q14938;Q5U094;Q9UPH1;Q9Y6R8;X6R5U1	NFIX	Nuclear factor 1;Nuclear factor 1 X-type
-0.854738	-0.258628	-0.395611	-0.441236	-0.422127	0.00623989	-0.613275	-0.460493	-0.547313	-0.445939	-0.309835	-0.00242472	-0.512973	-0.517002	-0.453952	-0.45853	-0.271758	0.00217175	alcohol metabolic process;amine metabolic process;amino sugar metabolic process;aminoglycan biosynthetic process;aminoglycan metabolic process;biosynthetic process;carbohydrate biosynthetic process;carbohydrate metabolic process;carboxylic acid metabolic process;cellular biosynthetic process;cellular carbohydrate metabolic process;cellular ketone metabolic process;cellular macromolecule metabolic…	beta-galactoside alpha-2,3-sialyltransferase activity;catalytic activity;sialyltransferase activity;transferase activity;transferase activity, transferring glycosyl groups	cell part;cytoplasmic part;extracellular membrane-bounded organelle;extracellular organelle;extracellular region part;extracellular vesicular exosome;Golgi apparatus;Golgi apparatus part;Golgi cisterna membrane;Golgi membrane;integral to Golgi membrane;integral to membrane;integral to organelle membrane;intracellular membrane-bounded organelle;intracellular organelle;intracellular organelle part;…	Glycosaminoglycan biosynthesis - keratan sulfate;Glycosphingolipid biosynthesis - ganglio series;Glycosphingolipid biosynthesis - globo series;Mucin type O-Glycan biosynthesis	ST3GAL1	ENSG00000008513	ENSP00000414073;ENSP00000427720;ENSP00000427786;ENSP00000428540;ENSP00000429638;ENSP00000429936;ENSP00000430135;ENSP00000430515	E5RG72;E5RGI3;E5RGL4;E5RH34;E5RHV6;O60677;Q11201;Q9UN51	ST3GAL1	CMP-N-acetylneuraminate-beta-galactosamide-alpha-2,3-sialyltransferase 1
-1.53752	-0.0143433	-0.644626	-0.63719	0.00909662	-0.567821	-1.26893	0.126851	-0.349534	-0.321359	-1.4484	0.24142	-1.03644	-0.215163	-0.376924	0.114661	-0.0262766	0.311338	anatomical structure development;anatomical structure morphogenesis;ascending thin limb development;biological adhesion;biological regulation;blood vessel development;branching morphogenesis of a tube;calcium ion homeostasis;calcium ion transmembrane transport;calcium ion transport;calcium-independent cell-matrix adhesion;cartilage condensation;cartilage development;cation homeostasis;cation tran…	binding;calcium channel activity;carbohydrate binding;cation channel activity;cation transmembrane transporter activity;channel activity;enzyme binding;ion channel activity;ion channel binding;ion transmembrane transporter activity;kinase binding;passive transmembrane transporter activity;protein binding;protein domain specific binding;protein kinase binding;substrate-specific channel activity;su…	basolateral plasma membrane;cell part;cell projection;cell projection membrane;cell projection part;cilium;cilium membrane;cilium part;cytoplasm;cytoplasmic part;cytoplasmic vesicle membrane;cytoplasmic vesicle part;extracellular membrane-bounded organelle;extracellular organelle;extracellular region part;extracellular vesicular exosome;Golgi apparatus part;Golgi membrane;Golgi-associated vesicle…		PKD1	ENSG00000008710	ENSP00000262304;ENSP00000399501;ENSP00000455753;ENSP00000456670;ENSP00000456672;ENSP00000457132;ENSP00000457162;ENSP00000457984;ENSP00000461391	H3BQF4;H3BSE8;H3BSE9;H3BTE0;H3BTG3;H3BV77;I3L4N0;P98161;Q15140;Q15141	PKD1	Polycystin-1
-1.4496	0.5288	1.25851	0.642863	-0.16506	1.13418	0.596102	-0.390154	-0.653727	2.11672	-0.438143	-0.0818863	-1.39725	0.0429623	2.29095	0.83516	0.0786102	1.12468	anatomical structure morphogenesis;behavior;behavioral defense response;behavioral fear response;behavioral interaction between organisms;biological regulation;cell part morphogenesis;cell projection morphogenesis;cell projection organization;cellular chemical homeostasis;cellular component assembly;cellular component assembly at cellular level;cellular component morphogenesis;cellular component …	beta-amyloid binding;binding;binding, bridging;cytoskeletal protein binding;enzyme activator activity;enzyme binding;enzyme regulator activity;kinase activator activity;kinase binding;kinase regulator activity;kinesin binding;MAP-kinase scaffold activity;protein binding;protein complex scaffold;protein kinase activator activity;protein kinase binding;protein kinase regulator activity;signaling ad…	cell body;cell part;cytoplasm;intracellular part;macromolecular complex;neuronal cell body;protein complex	MAPK signaling pathway	MAPK8IP2	ENSG00000008735	ENSP00000330572	Q13387;Q96G62;Q99771;Q9NZ59;Q9UKQ4	MAPK8IP2	C-Jun-amino-terminal kinase-interacting protein 2
0.198142	0.506636	0.252186	-0.0606003	0.0286155	0.582375	0.404756	0.701673	0.178125	0.399101	0.195453	0.195173	0.524925	0.153026	0.451725	0.385523	0.35054	0.677612	androgen receptor signaling pathway;biological regulation;biosynthetic process;cellular biosynthetic process;cellular component assembly;cellular component organization;cellular component organization or biogenesis;cellular macromolecule metabolic process;cellular metabolic process;cellular nitrogen compound metabolic process;cellular process;cellular response to stimulus;developmental process;ge…	acetyltransferase activity;binding;catalytic activity;histone acetyltransferase activity;hormone receptor binding;ligand-dependent nuclear receptor transcription coactivator activity;lysine N-acetyltransferase activity;N-acetyltransferase activity;N-acyltransferase activity;nuclear hormone receptor binding;protein binding;protein binding transcription factor activity;receptor activity;receptor bi…	cell part;intracellular membrane-bounded organelle;intracellular organelle;intracellular organelle part;intracellular part;macromolecular complex;mediator complex;membrane-bounded organelle;nuclear part;nucleoplasm;nucleoplasm part;nucleus;organelle;organelle part;protein complex		MED24	ENSG00000008838	ENSP00000348610;ENSP00000377684;ENSP00000377685;ENSP00000377686;ENSP00000392276;ENSP00000393464;ENSP00000435760;ENSP00000438630;ENSP00000438767;ENSP00000439148;ENSP00000440100;ENSP00000443344;ENSP00000462539;ENSP00000462646;ENSP00000463043;ENSP00000463480;ENSP00000463484;ENSP00000463528;ENSP00000463724;ENSP00000463751;ENSP00000464225;ENSP00000482676	A0A0B4J1W0;A8K4S5;B3KMR9;B4DDR8;B9TX62;B9TX75;E9PFL1;F5GY88;F5H0M2;F5H2D6;F5H3E6;F5H5K2;H0Y4Q9;H0YEG1;J3KSL1;J3KSU0;J3KTL3;J3QLC0;J3QLC2;J3QLF8;J3QLV7;J3QRH9;O75448;Q14143;Q9NNY5	MED24	Mediator of RNA polymerase II transcription subunit 24
0.104922	0.570244	0.549744	0.504062	0.244924	0.270095	0.407899	0.428715	0.469828	0.385862	0.240764	0.321365	0.405441	0.135951	0.141574	0.560618	0.184698	0.450098	biological regulation;cellular process;cellular response to stimulus;intracellular signal transduction;regulation of biological process;regulation of cellular process;regulation of response to stimulus;regulation of signal transduction;regulation of signaling;regulation of small GTPase mediated signal transduction;response to stimulus;signal transduction;small GTPase mediated signal transduction	binding;GTP binding;guanyl nucleotide binding;guanyl ribonucleotide binding;nucleotide binding;purine nucleotide binding;purine ribonucleoside triphosphate binding;purine ribonucleotide binding;ribonucleotide binding	cell part;cytoplasmic part;cytosol;intracellular;intracellular part;membrane;plasma membrane	Ubiquitin mediated proteolysis	RHOBTB2	ENSG00000008853	ENSP00000251822;ENSP00000427926;ENSP00000429141;ENSP00000430785	A8K9Z8;D3DSR8;E5RI44;E9PBU2;E9PEI7;O94825;Q8N4A8;Q9BYZ6;Q9BZK6	RHOBTB2	Rho-related BTB domain-containing protein 2
-1.21827	-1.19852	-0.656801	-0.881734	-0.0862455	0.071661	-0.407626	-0.504682	-0.338853	-0.504003	-0.529116	-0.0292392	-0.530636	-0.48142	-0.51478	-0.803352	-0.209516	-0.279665			cell part;extracellular membrane-bounded organelle;extracellular organelle;extracellular region part;extracellular vesicular exosome;membrane;membrane-bounded organelle;membrane-bounded vesicle;organelle;vesicle		HEATR5B	ENSG00000008869	ENSP00000233099;ENSP00000408222	B5MDU8;H7C2X3;Q7Z3B2;Q9NVL7;Q9P2D3	HEATR5B	HEAT repeat-containing protein 5B
-0.858674	-0.749669	-0.670597	-0.880846	-0.428053	-0.106582	-0.555846	-0.683465	-0.428012	-0.573526	-0.321799	-0.154808	-0.651148	-0.904004	-0.317467	-0.788623	-0.359719	-0.434542	biological regulation;cellular macromolecule metabolic process;cellular metabolic process;cellular process;cellular protein metabolic process;cellular response to chemical stimulus;cellular response to organic substance;cellular response to stimulus;cellular response to stress;cellular response to topologically incorrect protein;cellular response to unfolded protein;cotranslational protein target…	protein transporter activity;receptor activity;substrate-specific transporter activity;transporter activity	aggresome;cell part;cytoplasmic part;cytoskeleton;cytosol;endoplasmic reticulum;endoplasmic reticulum membrane;endoplasmic reticulum part;inclusion body;integral to membrane;intermediate filament cytoskeleton;intracellular membrane-bounded organelle;intracellular non-membrane-bounded organelle;intracellular organelle;intracellular organelle part;intracellular part;intrinsic to membrane;membrane;m…	Protein export;Protein processing in endoplasmic reticulum	SEC62	ENSG00000008952	ENSP00000337688;ENSP00000418342;ENSP00000419319;ENSP00000420304;ENSP00000420331	D3DNQ0;F8WCJ7;F8WDG8;F8WF48;O00682;O00729;Q99442	SEC62	Translocation protein SEC62
0.261376	0.298551	0.159294	0.337054	0.0127664	-0.0410023	0.248988	0.374048	0.235034	0.38598	0.197757	0.0125241	0.146448	0.239895	0.261803	0.290985	0.130774	0.0110075	biosynthetic process;catabolic process;cellular biosynthetic process;cellular catabolic process;cellular component disassembly;cellular component disassembly at cellular level;cellular component organization;cellular component organization at cellular level;cellular component organization or biogenesis;cellular component organization or biogenesis at cellular level;cellular macromolecular complex…	binding;nucleic acid binding;RNA binding;structural constituent of ribosome;structural molecule activity	cell part;cytoplasm;cytoplasmic part;cytosol;cytosolic small ribosomal subunit;extracellular membrane-bounded organelle;extracellular organelle;extracellular region part;extracellular vesicular exosome;intracellular non-membrane-bounded organelle;intracellular organelle;intracellular organelle part;intracellular part;macromolecular complex;membrane;membrane-bounded organelle;membrane-bounded vesi…	Ribosome	RPS20	ENSG00000008988	ENSP00000009589;ENSP00000427788;ENSP00000427860;ENSP00000428104;ENSP00000428146;ENSP00000429049;ENSP00000429333;ENSP00000429374;ENSP00000478703	B2R4F4;B4DW28;E5RIP1;E5RJX2;G3XAN0;P17075;P60866;Q5M8S9	RPS20	40S ribosomal protein S20
0.257669	-0.05583	0.174591	-0.0310392	0.224787	0.173892	0.177355	-0.0239875	0.197639	-0.0750973	0.259799	0.0798144	0.340956	0.109088	0.252895	0.0829325	0.110919	-0.0655515	anatomical structure development;biological regulation;catabolic process;cellular catabolic process;cellular macromolecule catabolic process;cellular macromolecule metabolic process;cellular metabolic process;cellular nitrogen compound metabolic process;cellular process;developmental process;developmental process involved in reproduction;gonad development;macromolecule catabolic process;macromole…	binding;DNA binding;nucleic acid binding	cell part;CRD-mediated mRNA stability complex;cytoplasm;cytoplasmic part;Golgi apparatus;intracellular membrane-bounded organelle;intracellular organelle;intracellular organelle part;intracellular part;macromolecular complex;membrane;membrane-bounded organelle;mitochondrial inner membrane;mitochondrial membrane;mitochondrial part;organelle;organelle inner membrane;organelle membrane;organelle par…		CSDE1	ENSG00000009307	ENSP00000261443;ENSP00000342408;ENSP00000351329;ENSP00000358543;ENSP00000407724;ENSP00000431297;ENSP00000431562;ENSP00000431770;ENSP00000432958;ENSP00000435185;ENSP00000437159;ENSP00000481762	A8K281;E9PGZ0;E9PJK7;E9PKN4;E9PLD4;E9PLT0;E9PNG3;G5E9Q2;O75534;O94961;Q5TF04;Q5TF05;Q68DF1;Q68DI9;Q9Y2S4	CSDE1	Cold shock domain-containing protein E1
0.0205424	-0.175096	0.0223894	0.0202227	0.0963931	0.049159	-0.0267713	-0.0491998	-0.154577	0.12416	0.02807	0.086184	0.0160117	-0.0883601	-0.000346661	-0.0104456	-0.0471125	-0.260689	cellular macromolecule metabolic process;cellular metabolic process;cellular process;cellular protein metabolic process;macromolecule metabolic process;macromolecule modification;metabolic process;primary metabolic process;protein metabolic process;protein modification by small protein conjugation;protein modification by small protein conjugation or removal;protein modification process;protein po…	acid-amino acid ligase activity;catalytic activity;ligase activity;ligase activity, forming carbon-nitrogen bonds;small conjugating protein ligase activity;ubiquitin-protein ligase activity	cell part;cytoplasm;intracellular;intracellular membrane-bounded organelle;intracellular organelle;intracellular part;macromolecular complex;membrane-bounded organelle;nucleus;organelle;proteasome complex;protein complex	Ubiquitin mediated proteolysis	UBE3C	ENSG00000009335	ENSP00000309198;ENSP00000373755;ENSP00000397432;ENSP00000481584	A4D235;A6NCP3;H7C0Y1;Q15386;Q8TC15;Q96CR4;Q9UDU3	UBE3C	Ubiquitin-protein ligase E3C
-0.610316	-0.363365	-0.381433	-0.25618	-0.107857	0.0117149	-0.255901	-0.365551	-0.0778906	-0.333842	-0.148635	-0.15452	-0.52366	-0.33354	-0.124471	-0.0890045	-0.395596	-0.331653	biosynthetic process;cellular biosynthetic process;cellular macromolecule biosynthetic process;cellular macromolecule metabolic process;cellular metabolic process;cellular nitrogen compound metabolic process;cellular process;cellular response to stimulus;cellular response to stress;DNA biosynthetic process;DNA metabolic process;DNA repair;DNA replication;DNA-dependent DNA replication;error-prone …	3'-5' exonuclease activity;4 iron, 4 sulfur cluster binding;binding;catalytic activity;cation binding;DNA binding;DNA polymerase activity;DNA-directed DNA polymerase activity;exonuclease activity;hydrolase activity;hydrolase activity, acting on ester bonds;ion binding;iron-sulfur cluster binding;metal cluster binding;metal ion binding;nuclease activity;nucleic acid binding;nucleotide binding;nucl…	cell part;DNA polymerase complex;intracellular membrane-bounded organelle;intracellular non-membrane-bounded organelle;intracellular organelle;intracellular organelle part;intracellular part;macromolecular complex;membrane-bounded organelle;non-membrane-bounded organelle;nuclear part;nucleolus;nucleoplasm;nucleus;organelle;organelle part;protein complex;zeta DNA polymerase complex		REV3L	ENSG00000009413	ENSP00000351697;ENSP00000357792;ENSP00000357795;ENSP00000391605;ENSP00000393184;ENSP00000400600;ENSP00000402003;ENSP00000482892	A0A087WZU4;F2Z3A1;H0Y5T4;O43214;O60673;Q5TC33	REV3L	DNA polymerase zeta catalytic subunit
0.113736	0.211958	0.234264	-0.0656891	0.0266209	-0.0791554	-0.193247	0.413163	-0.0480797	0.0478933	0.236989	0.016027	-0.139637	0.213266	-0.0374589	0.283869	0.145966	-0.236154					FAM76A	ENSG00000009780	ENSP00000010299;ENSP00000234549;ENSP00000363060;ENSP00000363065;ENSP00000393171;ENSP00000395150;ENSP00000436176	B1AJQ5;B4DWT3;E9PQL1;O95565;O95566;Q8N7J5;Q8TAV0	FAM76A	Protein FAM76A
-0.750422	-0.167194	-0.265182	-0.711444	-0.162652	0.424821	-0.598395	-0.287919	-0.715566	-0.132069	-0.515818	-0.0841937	-0.379882	-0.699469	-0.364529	-0.507404	-0.307519	0.229425	carbohydrate metabolic process;cellular carbohydrate metabolic process;cellular macromolecule metabolic process;cellular metabolic process;cellular process;cellular protein metabolic process;glycosylation;macromolecule glycosylation;macromolecule metabolic process;macromolecule modification;metabolic process;primary metabolic process;protein glycosylation;protein metabolic process;protein modific…	binding;catalytic activity;cation binding;dolichyl-phosphate-mannose-protein mannosyltransferase activity;ion binding;mannosyltransferase activity;metal ion binding;transferase activity;transferase activity, transferring glycosyl groups;transferase activity, transferring hexosyl groups	cell part;cytoplasmic part;endoplasmic reticulum membrane;endoplasmic reticulum part;integral to membrane;intracellular organelle part;intracellular part;intrinsic to membrane;membrane;membrane part;organelle membrane;organelle part	Other types of O-glycan biosynthesis	POMT2	ENSG00000009830	ENSP00000261534;ENSP00000450630;ENSP00000451115;ENSP00000451651;ENSP00000451730;ENSP00000451967;ENSP00000452060	G3V4X9;H0YJA9;H0YJJ4;H0YJK9;H0YJQ7;Q9NSG6;Q9P1W0;Q9P1W2;Q9UKY4	POMT2	Protein O-mannosyl-transferase 2
0.565539	0.378006	-0.00363445	-0.184669	0.385658	0.027267	0.315712	-0.0459354	0.485465	0.153158	0.335727	0.160168	0.194758	0.307175	0.22633	0.464375	0.612792	-0.114067	cellular component organization;cellular component organization or biogenesis;cellular process;endosome transport;establishment of localization;establishment of localization in cell;establishment of protein localization;intracellular transport;membrane organization;multivesicular body sorting pathway;non-lytic viral release;non-lytic virus budding;protein transport;release of virus from host;repr…	binding;protein binding;protein C-terminus binding	cell part;cytoplasmic part;cytosol;endosomal part;endosome membrane;extracellular membrane-bounded organelle;extracellular organelle;extracellular region part;extracellular vesicular exosome;intracellular organelle part;intracellular part;membrane;membrane-bounded organelle;membrane-bounded vesicle;organelle;organelle membrane;organelle part;vesicle	Endocytosis	VTA1	ENSG00000009844	ENSP00000356593;ENSP00000356602;ENSP00000395767;ENSP00000481525	A0A087WY55;B4DW55;E1P594;E7ETQ7;Q5TGM0;Q5TGM1;Q6IAE8;Q9H0R2;Q9H3K9;Q9NP79;Q9P0Q0	VTA1	Vacuolar protein sorting-associated protein VTA1 homolog
-1.03456	-0.804625	-0.70352	0.549754	-0.177032	1.95618	-0.305249	-0.181567	0.0832388	-0.425955	-1.83407	1.03676	0.359774	-0.483107	-1.33465	-1.37095	2.81558	1.79984	anatomical structure morphogenesis;biological regulation;biosynthetic process;carbohydrate homeostasis;carbohydrate mediated signaling;cellular biosynthetic process;cellular chemical homeostasis;cellular glucose homeostasis;cellular homeostasis;cellular macromolecule biosynthetic process;cellular macromolecule metabolic process;cellular metabolic process;cellular nitrogen compound metabolic proce…	binding;carbohydrate response element binding;DNA binding;nucleic acid binding;nucleic acid binding transcription factor activity;protein binding;protein dimerization activity;protein heterodimerization activity;regulatory region DNA binding;regulatory region nucleic acid binding;sequence-specific DNA binding transcription factor activity;transcription factor binding;transcription regulatory regi…	cell part;cytoplasm;cytoplasmic part;cytosol;intracellular membrane-bounded organelle;intracellular organelle;intracellular organelle part;intracellular part;macromolecular complex;membrane-bounded organelle;nuclear part;nucleoplasm;nucleoplasm part;nucleus;organelle;organelle part;protein complex;transcription factor complex		MLXIPL	ENSG00000009950	ENSP00000320886;ENSP00000343767;ENSP00000346629;ENSP00000392636;ENSP00000395172;ENSP00000402615;ENSP00000406296;ENSP00000412330	A0A0C4DG26;C5HU02;C5HU03;C5HU04;C9JDF5;H7C1V3;Q96E48;Q9BY03;Q9BY04;Q9BY05;Q9BY06;Q9NP71;Q9Y2P3	MLXIPL	Carbohydrate-responsive element-binding protein
-0.0221374	0.168873	0.0925484	-0.0873852	0.0549674	0.16302	0.229338	0.202652	-0.135543	0.0325019	-0.172646	0.0804143	0.472249	0.303519	-0.0556378	0.104193	-0.320181	-0.324648	anatomical structure morphogenesis;biological regulation;biosynthetic process;cellular biosynthetic process;cellular component organization;cellular component organization at cellular level;cellular component organization or biogenesis;cellular component organization or biogenesis at cellular level;cellular macromolecule biosynthetic process;cellular macromolecule metabolic process;cellular metab…	acetylcholine receptor regulator activity;adenyl nucleotide binding;adenyl ribonucleotide binding;ATP binding;binding;catalytic activity;cation binding;chromatin binding;histone acetyl-lysine binding;histone binding;histone kinase activity;ion binding;kinase activity;metal ion binding;non-membrane spanning protein tyrosine kinase activity;nucleotide binding;phosphotransferase activity, alcohol gr…	cell part;centromeric heterochromatin;chromatin;chromosomal part;chromosome;condensed chromosome;heterochromatin;intracellular membrane-bounded organelle;intracellular non-membrane-bounded organelle;intracellular organelle;intracellular organelle part;intracellular part;membrane-bounded organelle;non-membrane-bounded organelle;nucleus;organelle;organelle part		BAZ1B	ENSG00000009954	ENSP00000342434;ENSP00000385442	B9EGK3;D3DXE9;O95039;O95247;O95277;Q6P1K4;Q86UJ6;Q9UIG0	BAZ1B	Tyrosine-protein kinase BAZ1B
-0.432917	-0.0258389	0.189844	-0.0770288	-0.16898	-0.2326	0.0888574	-0.112571	0.300759	0.16662	-0.0211568	0.0488315	0.293731	-0.323764	-0.228231	0.170426	0.15261	0.285091	axon guidance;biological regulation;cellular component assembly;cellular component organization;cellular component organization at cellular level;cellular component organization or biogenesis;cellular component organization or biogenesis at cellular level;cellular process;chemotaxis;cytoskeleton organization;locomotion;macromolecular complex assembly;macromolecular complex subunit organization;mi…	binding;enzyme binding;GTPase binding;protein binding;Ran GTPase binding;Ras GTPase binding;small GTPase binding	cell part;cytoplasmic part;cytoskeletal part;cytosol;intracellular membrane-bounded organelle;intracellular organelle;intracellular organelle part;intracellular part;macromolecular complex;membrane-bounded organelle;microtubule associated complex;nucleus;organelle;organelle part;protein complex		RANBP9	ENSG00000010017	ENSP00000011619	A0PJA2;B2R8E1;O94764;Q6P3T7;Q7LBR2;Q7Z7F9;Q96S59	RANBP9	Ran-binding protein 9
0.282471	-0.115664	0.201876	-0.247083	-0.230862	-0.179593	-0.238822	-0.266063	0.121758	-0.247024	0.0376916	-0.282614	0.0749769	-0.405184	-0.519116	0.218644	-0.227864	-0.196749	biological regulation;biosynthetic process;cellular biosynthetic process;cellular macromolecule biosynthetic process;cellular macromolecule metabolic process;cellular metabolic process;cellular nitrogen compound metabolic process;cellular process;cellular response to stimulus;cellular response to stress;DNA biosynthetic process;DNA metabolic process;DNA repair;error-free translesion synthesis;mac…	binding;cation binding;DNA binding;ion binding;K63-linked polyubiquitin binding;metal ion binding;nucleic acid binding;polyubiquitin binding;protein binding;small conjugating protein binding;ubiquitin binding	cell part;chromosome;intracellular membrane-bounded organelle;intracellular non-membrane-bounded organelle;intracellular organelle;intracellular organelle part;intracellular part;membrane-bounded organelle;non-membrane-bounded organelle;nuclear body;nuclear part;nuclear speck;nucleoplasm;nucleoplasm part;nucleus;organelle;organelle part		SPRTN	ENSG00000010072	ENSP00000008440;ENSP00000295050;ENSP00000355604;ENSP00000375731	B1AKT0;B1AKT1;B5MEF7;Q5TE78;Q6UWW6;Q96BC5;Q96KA0;Q9H040	SPRTN	SprT-like domain-containing protein Spartan
0.13132	-0.0633588	-0.0786772	0.210952	0.0288463	0.0830326	0.187007	0.147297	-0.27933	0.154795	-0.226147	0.00879717	-0.0429845	0.243874	0.180578	0.0137167	0.129997	-0.00380969		catalytic activity;methyltransferase activity;transferase activity;transferase activity, transferring one-carbon groups			METTL13	ENSG00000010165	ENSP00000354920;ENSP00000355393;ENSP00000356711	A6NFK0;A8K6S5;O94940;Q53EZ6;Q5TGP9;Q5TGQ0;Q8N2P8;Q8N6R0;Q96J11;Q96SQ0;Q9Y2Z1;Q9Y3M6	METTL13	Methyltransferase-like protein 13
0.242282	-0.0122204	0.384014	0.379828	0.167657	-0.22	0.375802	0.752349	0.144451	0.413366	-0.015738	-0.103077	0.0851521	0.313407	0.167469	0.40666	0.279142	-0.216205		adenyl nucleotide binding;adenyl ribonucleotide binding;ATP binding;binding;catalytic activity;cation binding;ion binding;kinase activity;metal ion binding;nucleotide binding;phosphotransferase activity, alcohol group as acceptor;protein kinase activity;protein serine/threonine kinase activity;protein serine/threonine/tyrosine kinase activity;protein tyrosine kinase activity;purine nucleotide bin…	cell part;cytoplasm;intracellular membrane-bounded organelle;intracellular organelle;intracellular part;membrane-bounded organelle;nucleus;organelle		DYRK4	ENSG00000010219	ENSP00000010132;ENSP00000438769;ENSP00000439168;ENSP00000439697;ENSP00000441755;ENSP00000441996;ENSP00000444842	A0A0A0MTH5;A8K8F7;F5GWS4;F5H3D3;F5H4X6;H0YFI4;Q8NEF2;Q92631;Q9NR20	DYRK4	Dual specificity tyrosine-phosphorylation-regulated kinase 4
-0.193168	-0.41197	-0.235765	-0.196287	-0.232521	-0.293715	-0.270508	-0.479791	-0.262293	-0.248451	-0.128244	-0.147796	-0.443637	-0.496913	-0.1293	-0.338888	-0.15707	-0.253893	attachment of spindle microtubules to chromosome;attachment of spindle microtubules to kinetochore;biological regulation;cell cycle checkpoint;cell cycle process;cell division;cellular component organization;cellular component organization at cellular level;cellular component organization or biogenesis;cellular component organization or biogenesis at cellular level;cellular process;chromosome org…	binding;carbohydrate binding;cation binding;cytoskeletal protein binding;DNA binding;glycosaminoglycan binding;heparin binding;ion binding;metal ion binding;microtubule binding;nucleic acid binding;nucleic acid binding transcription factor activity;pattern binding;polysaccharide binding;protein binding;sequence-specific DNA binding transcription factor activity;transition metal ion binding;tubuli…	cell part;chromosomal part;condensed chromosome kinetochore;cytoskeletal part;intracellular membrane-bounded organelle;intracellular non-membrane-bounded organelle;intracellular organelle;intracellular organelle part;intracellular part;kinetochore;macromolecular complex;membrane-bounded organelle;microtubule;non-membrane-bounded organelle;nuclear part;nucleolus;nucleus;organelle;organelle part;pr…		ZNF207	ENSG00000010244	ENSP00000322777;ENSP00000340029;ENSP00000378165;ENSP00000378168;ENSP00000378172;ENSP00000461914;ENSP00000462193;ENSP00000462284;ENSP00000463040;ENSP00000464366;ENSP00000464495	A8K6Y6;E1P660;E1P661;E1P662;H0Y3M2;J3KRB6;J3KRW6;J3KS31;J3KTL1;J3QRS9;J3QS27;O43670;Q53XS9;Q96HW5;Q9BUQ7;X6R4W8	ZNF207	BUB3-interacting and GLEBS motif-containing protein ZNF207
0.339856	0.248846	0.0118389	0.148977	0.00996923	0.144819	0.029238	0.202264	0.230536	0.333783	0.16473	0.121509	0.159115	0.212174	0.103605	0.149803	0.345313	0.115346	aerobic respiration;cellular metabolic process;cellular process;cellular respiration;electron transport chain;energy derivation by oxidation of organic compounds;generation of precursor metabolites and energy;metabolic process;mitochondrial electron transport, ubiquinol to cytochrome c;oxidation-reduction process;oxidative phosphorylation;phosphate-containing compound metabolic process;phosphorus…	binding;catalytic activity;cation binding;cation transmembrane transporter activity;enzyme binding;hydrogen ion transmembrane transporter activity;inorganic cation transmembrane transporter activity;ion binding;ion transmembrane transporter activity;metal ion binding;monovalent inorganic cation transmembrane transporter activity;oxidoreductase activity;oxidoreductase activity, acting on diphenols…	cell part;cytoplasmic part;intracellular membrane-bounded organelle;intracellular organelle;intracellular organelle part;intracellular part;macromolecular complex;membrane;membrane part;membrane-bounded organelle;mitochondrial inner membrane;mitochondrial membrane;mitochondrial membrane part;mitochondrial part;mitochondrial respiratory chain;mitochondrial respiratory chain complex III;mitochondri…	Alzheimer's disease;Cardiac muscle contraction;Huntington's disease;Oxidative phosphorylation;Parkinson's disease	UQCRC1	ENSG00000010256	ENSP00000203407;ENSP00000388660;ENSP00000393696	B2R7R8;F8WEF1;F8WER5;P31930;Q96DD2	UQCRC1	Cytochrome b-c1 complex subunit 1, mitochondrial
0.184207	-0.07096	0.141523	0.0896826	0.131952	-0.261047	-0.229869	-0.107181	0.175944	-0.24814	0.260615	0.250243	-0.357762	-0.0907233	-0.0174432	0.0420914	0.121337	0.19696			cell part;cytoplasmic part;endosomal part;endosome membrane;integral to membrane;intracellular membrane-bounded organelle;intracellular organelle;intracellular organelle part;intracellular part;intrinsic to membrane;late endosome membrane;lysosomal membrane;membrane;membrane part;membrane-bounded organelle;organelle;organelle membrane;organelle part;vacuolar membrane;vacuolar part		STARD3NL	ENSG00000010270	ENSP00000009041;ENSP00000379334;ENSP00000394000;ENSP00000395455;ENSP00000402028;ENSP00000411933	A4D1X0;C9J3F5;C9JJ39;C9JKL2;C9JPX5;O95772	STARD3NL	MLN64 N-terminal domain homolog
-0.959358	-1.16021	-0.712087	-1.30339	-0.0879989	-0.269085	-1.16254	-1.0727	-0.468808	-1.22216	-0.184848	-0.315728	-1.16551	-0.958677	-0.665954	-1.11996	-0.237051	-0.00457835	anatomical structure development;anatomical structure formation involved in morphogenesis;biological adhesion;biological regulation;blood coagulation;brain development;cell activation;cell adhesion;cell development;cell junction assembly;cell junction organization;cell-cell junction assembly;cell-cell junction organization;cellular component assembly;cellular component assembly at cellular level;…		adherens junction;anchoring junction;apical plasma membrane;cell junction;cell part;cell-substrate adherens junction;cell-substrate junction;clathrin coated vesicle membrane;clathrin-coated endocytic vesicle membrane;coated vesicle membrane;cytoplasmic part;cytoplasmic vesicle membrane;cytoplasmic vesicle part;endocytic vesicle membrane;external side of plasma membrane;extracellular membrane-boun…	Hematopoietic cell lineage	CD9	ENSG00000010278	ENSP00000009180;ENSP00000371955;ENSP00000371958;ENSP00000371959;ENSP00000440985;ENSP00000478288;ENSP00000482643	A0A087WU13;A0A087WZG3;A6NNI4;D3DUQ9;F5GXT1;G8JLH6;P21926;Q5J7W6;Q96ES4	CD9	CD9 antigen;Tetraspanin
-0.0583646	-0.251934	-0.225054	-0.0919952	-0.186886	-0.267767	-0.294212	-0.472546	-0.0579026	-0.403785	-0.190288	-0.126485	-0.416687	-0.202998	-0.286024	-0.359629	-0.288576	0.115668	cell cycle;cell cycle process;cell division;cellular component organization;cellular component organization at cellular level;cellular component organization or biogenesis;cellular component organization or biogenesis at cellular level;cellular macromolecule metabolic process;cellular metabolic process;cellular nitrogen compound metabolic process;cellular process;chromosome condensation;chromosom…	binding;histone binding;protein binding	cell part;chromosomal part;chromosome;condensed chromosome;condensin complex;condensin core heterodimer;cytoplasm;cytoplasmic part;cytosol;intracellular membrane-bounded organelle;intracellular non-membrane-bounded organelle;intracellular organelle;intracellular organelle part;intracellular part;macromolecular complex;membrane;membrane-bounded organelle;non-membrane-bounded organelle;nuclear part…	Cell cycle - yeast	NCAPD2	ENSG00000010292	ENSP00000325017;ENSP00000371895;ENSP00000438495;ENSP00000444377	D3DUR4;E7EN77;F5GZK7;F5H431;Q15021;Q8N6U3	NCAPD2	Condensin complex subunit 1
-0.241197	0.0229087	-0.147606	-0.53346	-0.259494	-0.172434	-0.175617	-0.0278523	-0.487593	0.0891116	-0.234609	0.0766883	-0.677121	-0.805035	0.0618649	-0.507553	-0.452913	0.294735			cell part;cytoskeletal part;intermediate filament;intracellular organelle part;intracellular part;macromolecular complex;organelle part;protein complex		IFFO1	ENSG00000010295	ENSP00000337593;ENSP00000349364;ENSP00000380052;ENSP00000390721;ENSP00000432493;ENSP00000436261;ENSP00000482285;ENSP00000482340	A0A087WZ16;E9PPX7;F8W8H2;Q0D2I5;Q24JT6;Q7L5J9;Q7Z5X4;Q9BQ46	IFFO1	Intermediate filament family orphan 1
0.0573642	0.73525	0.791944	0.248584	-0.78799	0.850389	-0.474981	-0.0116422	0.286331	-0.850453	0.599502	-0.169692	0.334899	0.358464	0.268926	0.0726595	-0.1488	0.381992		binding;cation binding;ion binding;metal ion binding;transition metal ion binding;zinc ion binding	cell part;cytoplasmic part;cytoskeletal part;intracellular membrane-bounded organelle;intracellular organelle;intracellular organelle part;intracellular part;membrane-bounded organelle;microtubule organizing center;nuclear part;nucleoplasm;nucleus;organelle;organelle part		PHF7	ENSG00000010318	ENSP00000246282;ENSP00000333024;ENSP00000417712;ENSP00000420521;ENSP00000478693;ENSP00000480003;ENSP00000483724	A0A087WUI3;A0A087X0X8;H7C4N0;H7C5Q8;K4DI82;Q9BWX1	PHF7	PHD finger protein 7
-0.401662	0.493176	-0.266425	0.25815	0.240579	0.158227	-0.547389	-0.0403535	-0.525402	0.178116	-0.551672	-0.275744	-0.303714	-0.276904	-0.0480313	-0.22177	-0.000560284	0.110809	actin cytoskeleton organization;actin filament-based process;alcohol metabolic process;amine transport;apoptosis;biological regulation;carbohydrate metabolic process;catecholamine secretion;catecholamine transport;cell death;cellular carbohydrate metabolic process;cellular component organization;cellular component organization at cellular level;cellular component organization or biogenesis;cellul…	binding;G-protein coupled amine receptor activity;G-protein coupled receptor activity;identical protein binding;lipid binding;molecular transducer activity;phosphatidylinositol binding;phospholipid binding;protein binding;receptor activity;signal transducer activity;signaling receptor activity;transmembrane signaling receptor activity	cell part;cytoplasmic part;cytosol;early endosome;endosome;intracellular membrane-bounded organelle;intracellular organelle;intracellular part;membrane;membrane-bounded organelle;organelle;plasma membrane;recycling endosome		NISCH	ENSG00000010322	ENSP00000339958;ENSP00000392484;ENSP00000417812;ENSP00000418232	C9J245;C9J715;Q6PGP3;Q6PIB4;Q7L8M3;Q7Z2X6;Q9UES6;Q9UEU4;Q9UFW3;Q9Y2I1	NISCH	Nischarin
0.526557	0.0267982	-0.26409	0.0892386	0.180037	0.00865126	0.200517	-0.210546	0.681622	0.31718	0.509358	-0.18975	0.56042	0.717386	0.238905	0.364062	1.02788	0.0359118	anatomical structure development;anatomical structure formation involved in morphogenesis;anatomical structure morphogenesis;biological regulation;body morphogenesis;cell projection assembly;cell projection organization;cellular component assembly;cellular component assembly at cellular level;cellular component assembly involved in morphogenesis;cellular component organization;cellular component …		cell part;cytoplasm;cytoskeleton;extracellular membrane-bounded organelle;extracellular organelle;extracellular region part;extracellular vesicular exosome;intracellular non-membrane-bounded organelle;intracellular organelle;intracellular part;membrane-bounded organelle;membrane-bounded vesicle;non-membrane-bounded organelle;organelle;vesicle		FUZ	ENSG00000010361	ENSP00000313309;ENSP00000366296;ENSP00000431388;ENSP00000431420;ENSP00000431731;ENSP00000432148;ENSP00000433164;ENSP00000433492;ENSP00000435177;ENSP00000469856;ENSP00000470155;ENSP00000470863;ENSP00000471319;ENSP00000471793	B2RD86;B5MDH0;E9PK12;E9PKJ4;E9PLA3;E9PS25;G5E9A4;M0QYI7;M0QYX9;M0QZY8;M0R0M0;M0R1D4;Q6PJY0;Q9BT04;Q9H613	FUZ	Protein fuzzy homolog
-0.781909	-0.646362	-0.50493	-0.702353	-0.370342	-0.0713692	-0.474909	-0.553961	-0.429436	-0.411899	-0.573543	-0.23591	-0.419384	-0.720146	-0.782112	-0.804369	-0.290813	-0.408748	amine metabolic process;aminoglycan catabolic process;aminoglycan metabolic process;carbohydrate catabolic process;carbohydrate metabolic process;catabolic process;cellular catabolic process;cellular metabolic process;cellular process;chondroitin sulfate catabolic process;chondroitin sulfate metabolic process;glycosaminoglycan catabolic process;glycosaminoglycan metabolic process;macromolecule ca…	binding;catalytic activity;cation binding;hydrolase activity;hydrolase activity, acting on ester bonds;iduronate-2-sulfatase activity;ion binding;metal ion binding;sulfuric ester hydrolase activity	cell part;cytoplasmic part;intracellular organelle lumen;intracellular organelle part;intracellular part;lysosomal lumen;membrane-enclosed lumen;organelle lumen;organelle part;vacuolar lumen;vacuolar part	Glycosaminoglycan degradation;Lysosome	IDS	ENSG00000010404	ENSP00000339801;ENSP00000359470;ENSP00000390241;ENSP00000418264;ENSP00000428980;ENSP00000429745	D3DWT4;E5RHJ1;H0YB91;O60597;P22304;Q14604;Q9BRM3	IDS	Iduronate 2-sulfatase;Iduronate 2-sulfatase 14 kDa chain;Iduronate 2-sulfatase 42 kDa chain
0.577783	0.381242	0.0994549	0.155313	0.0451283	-0.519845	0.0502532	0.483123	0.377212	-0.396505	0.158	0.444417	0.264717	0.654396	0.167487	0.221105	0.351876	0.504389	cell migration;cell motility;cellular component movement;cellular metabolic process;cellular process;cobalamin metabolic process;cofactor metabolic process;defense response;digestion;endothelial cell migration;heterocycle metabolic process;immune response;immune system process;innate immune response;locomotion;macromolecule metabolic process;metabolic process;multicellular organismal process;nitr…	binding;calcium ion binding;catalytic activity;cation binding;endopeptidase activity;hydrolase activity;ion binding;metal ion binding;peptidase activity;peptidase activity, acting on L-amino acid peptides;serine hydrolase activity;serine-type endopeptidase activity;serine-type peptidase activity	extracellular membrane-bounded organelle;extracellular organelle;extracellular region;extracellular region part;extracellular space;extracellular vesicular exosome;membrane-bounded organelle;membrane-bounded vesicle;organelle;vesicle	Neuroactive ligand-receptor interaction;Pancreatic secretion;Protein digestion and absorption	PRSS3	ENSG00000010438	ENSP00000340889;ENSP00000354280;ENSP00000368715;ENSP00000401249;ENSP00000401828	A8CED1;A8CED3;A9Z1Y4;B1AN99;E7ES07;F8W7P3;P15951;P35030;Q15665;Q5VXV0;Q6ISJ4;Q9UQV3	PRSS3	Trypsin-3
-0.364707	-0.186748	-0.0151172	-0.284568	0.0193648	-0.411187	0.10623	0.192716	-0.488667	0.261532	-0.0787272	-0.83846	-0.217283	0.0675862	-0.0533829	0.00700808	0.164725	-0.0344775	biological regulation;biosynthetic process;cellular biosynthetic process;cellular macromolecule biosynthetic process;cellular macromolecule metabolic process;cellular metabolic process;cellular nitrogen compound metabolic process;cellular process;macromolecule biosynthetic process;macromolecule metabolic process;metabolic process;nitrogen compound metabolic process;nucleic acid metabolic process;…	binding;cation binding;ion binding;metal ion binding;nucleic acid binding	cell part;intracellular membrane-bounded organelle;intracellular organelle;intracellular part;membrane-bounded organelle;nucleus;organelle		ZNF200	ENSG00000010539	ENSP00000380077;ENSP00000380079;ENSP00000380080;ENSP00000395723;ENSP00000405786;ENSP00000458508;ENSP00000458777	D3DUB7;D3DUB8;I3L1E4;O15361;P98182;Q5XKM5;Q7Z5V1	ZNF200	Zinc finger protein 200
0.427547	0.210723	0.0854154	0.413148	0.0336189	0.363486	0.500636	0.290745	0.463843	0.635991	0.195075	-0.00289774	0.348994	0.366077	0.679994	0.506037	0.269294	0.650618					LRRC23	ENSG00000010626	ENSP00000007969;ENSP00000317464;ENSP00000390932;ENSP00000392623;ENSP00000394566;ENSP00000396049;ENSP00000397192;ENSP00000402554;ENSP00000408066;ENSP00000412744;ENSP00000479128	A8K8C6;C9JEW3;C9JKE8;C9JQN5;D3DUT1;E9PDZ4;F2Z299;Q53EV4;Q8N6K6;Q92977;Q99620	LRRC23	Leucine-rich repeat-containing protein 23
-0.579656	-0.433657	-0.358407	-0.542169	-0.460104	-0.0195689	-0.436119	-0.738077	-0.418098	-1.21997	0.0389557	-0.146352	-0.306314	-0.852788	-0.802157	-0.835582	-0.327029	-0.133042	antigen processing and presentation;antigen processing and presentation of peptide antigen;antigen processing and presentation of peptide antigen via MHC class I;biological regulation;biosynthetic process;BMP signaling pathway;cation homeostasis;cell communication;cell surface receptor linked signaling pathway;cellular cation homeostasis;cellular chemical homeostasis;cellular component assembly;c…	antigen binding;binding;peptide antigen binding;peptide binding;protein binding;receptor binding	apical part of cell;basal part of cell;cell part;cytoplasmic part;cytoplasmic vesicle;early endosome;endosome;external side of plasma membrane;integral to membrane;integral to plasma membrane;intracellular membrane-bounded organelle;intracellular organelle;intracellular part;intrinsic to membrane;intrinsic to plasma membrane;macromolecular complex;membrane;membrane part;membrane-bounded organelle…		HFE	ENSG00000010704	ENSP00000259699;ENSP00000311698;ENSP00000312342;ENSP00000313776;ENSP00000315936;ENSP00000337819;ENSP00000380217;ENSP00000417404;ENSP00000417534;ENSP00000419725;ENSP00000420559;ENSP00000420802	B2CKL0;F8W7W8;H7C4K4;O75929;O75930;O75931;Q17RT0;Q30201;Q6B0J5;Q96KU5;Q96KU6;Q96KU7;Q96KU8;Q9HC64;Q9HC68;Q9HC70;Q9HC83	HFE	Hereditary hemochromatosis protein
-0.299943	0.528799	-0.0482216	0.294414	0.162779	0.0358725	0.279543	-0.0116422	-0.463043	0.159651	0.154731	-0.093936	0.125652	0.0616987	0.0064373	0.0505991	0.238267	0.50036	anatomical structure morphogenesis;anterior/posterior pattern specification;biological regulation;biosynthetic process;cellular biosynthetic process;cellular component organization;cellular component organization at cellular level;cellular component organization or biogenesis;cellular component organization or biogenesis at cellular level;cellular macromolecule biosynthetic process;cellular macro…	binding;DNA binding;nucleic acid binding;nucleic acid binding transcription factor activity;sequence-specific DNA binding transcription factor activity	cell part;chromocenter;chromosomal part;intracellular membrane-bounded organelle;intracellular organelle;intracellular organelle part;intracellular part;membrane-bounded organelle;nuclear part;nucleoplasm;nucleus;organelle;organelle part		SCMH1	ENSG00000010803	ENSP00000318094;ENSP00000337352;ENSP00000354656;ENSP00000354996;ENSP00000361676;ENSP00000361677;ENSP00000361678;ENSP00000380356;ENSP00000380359;ENSP00000386079;ENSP00000403974;ENSP00000479881	A0A087WW29;B4DRQ8;Q5VT76;Q6IAJ4;Q8WU48;Q96GD3;Q9UKM5;Q9UKM6	SCMH1	Polycomb protein SCMH1
0.13243	0.253747	0.0529699	0.236162	0.00125933	0.0444517	-0.00462317	0.172116	0.021735	-0.0259182	-0.00986624	0.286389	0.132158	0.1184	-0.0612741	0.223738	-0.0245523	0.170994	activated T cell proliferation;activation of immune response;activation of innate immune response;anatomical structure development;anatomical structure morphogenesis;antigen receptor-mediated signaling pathway;axon guidance;behavior;biological regulation;blood coagulation;calcium ion transport;cation transport;cell activation;cell differentiation;cell migration;cell motility;cell part morphogenes…	adenyl nucleotide binding;adenyl ribonucleotide binding;ATP binding;binding;catalytic activity;cation binding;ephrin receptor binding;glycoprotein binding;growth factor receptor binding;ion binding;kinase activity;metal ion binding;non-membrane spanning protein tyrosine kinase activity;nucleotide binding;phosphotransferase activity, alcohol group as acceptor;protein binding;protein kinase activit…	actin filament;cell part;cytoplasmic part;cytoskeletal part;cytosol;endosome;extrinsic to internal side of plasma membrane;extrinsic to membrane;extrinsic to plasma membrane;intracellular membrane-bounded organelle;intracellular organelle;intracellular organelle part;intracellular part;macromolecular complex;membrane;membrane part;membrane-bounded organelle;mitochondrion;nucleus;organelle;organel…	Adherens junction;Axon guidance;Fc epsilon RI signaling pathway;Focal adhesion;Measles;Natural killer cell mediated cytotoxicity;Osteoclast differentiation;Pathogenic Escherichia coli infection;Prion diseases;T cell receptor signaling pathway;Viral myocarditis	FYN	ENSG00000010810	ENSP00000229471;ENSP00000346671;ENSP00000357656;ENSP00000357667;ENSP00000357671;ENSP00000427993;ENSP00000428042;ENSP00000428045;ENSP00000428493;ENSP00000428695;ENSP00000428983;ENSP00000429294;ENSP00000429590;ENSP00000429813;ENSP00000429866;ENSP00000429992;ENSP00000430364;ENSP00000430455;ENSP00000440646	B5BU57;E1P557;E5RFM0;E5RFM4;E5RFM6;E5RFS5;E5RGM6;E5RGT0;E5RH71;E5RHF7;E5RHX7;E5RI25;E5RIX5;E5RJX7;E5RK23;H0UI48;P06241;Q16248;Q5R3A6;Q5R3A7;Q8N5D7	FYN	Tyrosine-protein kinase Fyn
-0.350743	-0.730453	-0.251683	-0.342875	-0.15056	-0.16198	-0.235696	-0.246418	-0.444273	-0.324745	-0.0293155	0.0926118	0.0741115	-0.76393	-0.461967	-0.269436	-0.352024	-0.144615	biological regulation;biosynthetic process;cellular biosynthetic process;cellular macromolecule biosynthetic process;cellular macromolecule metabolic process;cellular metabolic process;cellular nitrogen compound metabolic process;cellular process;macromolecule biosynthetic process;macromolecule metabolic process;metabolic process;nitrogen compound metabolic process;nucleic acid metabolic process;…	binding;cation binding;DNA binding;ion binding;metal ion binding;nucleic acid binding	cell part;intracellular organelle part;intracellular part;nuclear part;nucleoplasm;organelle part		HIVEP2	ENSG00000010818	ENSP00000012134;ENSP00000356575;ENSP00000356576	P31629;Q02646;Q5THT5;Q9NS05	HIVEP2	Transcription factor HIVEP2
0.223297	-0.0393381	0.158332	0.0773487	0.133085	-0.0798635	-0.000633955	-0.0262258	0.0745218	0.224693	0.13736	0.0713744	0.231752	0.425729	0.00859594	0.189807	0.0533361	-0.0675714	biological regulation;biosynthetic process;cellular biosynthetic process;cellular macromolecule biosynthetic process;cellular macromolecule metabolic process;cellular metabolic process;cellular nitrogen compound metabolic process;cellular process;cellular protein metabolic process;gene expression;macromolecule biosynthetic process;macromolecule metabolic process;macromolecule modification;metabol…	binding;DNA binding;nucleic acid binding;RNA binding;translation elongation factor activity;translation factor activity, nucleic acid binding	cell part;cytoplasm;elongin complex;extracellular region part;extracellular space;integral to membrane;intracellular membrane-bounded organelle;intracellular organelle;intracellular organelle part;intracellular part;intrinsic to membrane;macromolecular complex;membrane part;membrane-bounded organelle;nuclear part;nucleoplasm;nucleoplasm part;nucleus;organelle;organelle part;protein complex;transc…		ELOA	ENSG00000011007	ENSP00000395574;ENSP00000476781;ENSP00000484196	A0A024RAC6;B2R7Q8;Q14241;Q8IXH1	TCEB3	Transcription elongation factor B polypeptide 3
0.307925	0.326018	0.318712	0.308972	0.199115	0.38136	0.382568	0.474713	0.322128	0.702129	0.175837	0.199141	0.301265	0.466491	0.432934	0.319077	0.555088	0.599324	carboxylic acid metabolic process;cellular ketone metabolic process;cellular lipid metabolic process;cellular metabolic process;cellular process;fatty acid metabolic process;lipid metabolic process;metabolic process;monocarboxylic acid metabolic process;organic acid metabolic process;oxoacid metabolic process;primary metabolic process;small molecule metabolic process	catalytic activity;hydrolase activity	cell part;cytoplasm;extracellular membrane-bounded organelle;extracellular organelle;extracellular region part;extracellular vesicular exosome;intracellular part;membrane-bounded organelle;membrane-bounded vesicle;organelle;vesicle	Glycerophospholipid metabolism	LYPLA2	ENSG00000011009	ENSP00000363625;ENSP00000363626;ENSP00000363627;ENSP00000363629;ENSP00000363638;ENSP00000388003;ENSP00000409004	O95372;Q5QPN5;Q5QPN9;Q5QPQ0;Q5QPQ1;Q5QPQ2;Q5QPQ3;Q7Z4Z2	LYPLA2	Acyl-protein thioesterase 2
-2.38587	-0.762141	-0.535813	-1.18129	-0.128915	-0.374206	-1.24316	-0.661456	-0.704952	-1.10353	-1.19495	-0.648509	-1.00394	-0.485966	-0.622499	-1.23571	-0.599462	-0.42402	anion transport;biological regulation;cell volume homeostasis;cellular homeostasis;cellular process;cellular response to stimulus;chloride transport;establishment of localization;homeostatic process;inorganic anion transport;ion transmembrane transport;ion transport;regulation of biological process;regulation of biological quality;regulation of cellular process;response to abiotic stimulus;respon…	active transmembrane transporter activity;adenyl nucleotide binding;adenyl ribonucleotide binding;anion channel activity;anion transmembrane transporter activity;antiporter activity;ATP binding;binding;channel activity;chloride channel activity;gated channel activity;ion channel activity;ion transmembrane transporter activity;nucleotide binding;passive transmembrane transporter activity;purine nu…	cell part;cytoplasmic part;endosomal part;endosome membrane;integral to membrane;intracellular organelle part;intracellular part;intrinsic to membrane;lysosomal membrane;membrane;membrane part;organelle membrane;organelle part;vacuolar membrane;vacuolar part		CLCN6	ENSG00000011021	ENSP00000234488;ENSP00000308367;ENSP00000365679;ENSP00000365680	A8K1T4;B4DGT7;F8W9R3;O60818;O60819;O60820;O60821;P51797;P78520;P78521;Q17R81;Q5SNW2;Q5SNW3;Q5SNW4;Q5SNX1;Q5SNX2;Q5SNX3;Q99427;Q99428;Q99429	CLCN6	Chloride transport protein 6
-1.12767	-0.448684	-0.535357	-1.09313	-0.363964	-0.27249	-0.98318	-0.598197	-0.878221	-0.596817	-0.84743	-0.271553	-0.988724	-0.950233	-0.604988	-0.889554	-0.97783	-0.0212219	cell differentiation;cellular component organization;cellular component organization or biogenesis;cellular developmental process;cellular membrane organization;cellular process;collagen catabolic process;collagen metabolic process;developmental process;endocytosis;establishment of localization;macromolecule metabolic process;membrane invagination;membrane organization;metabolic process;multicell…	binding;carbohydrate binding;collagen binding;protein binding	adherens junction;anchoring junction;cell junction;cell part;cell-substrate adherens junction;cell-substrate junction;focal adhesion;integral to membrane;intrinsic to membrane;membrane;membrane part	ko05152;Phagosome	MRC2	ENSG00000011028	ENSP00000307513;ENSP00000400445;ENSP00000461968;ENSP00000463968	A6H8K4;D3DU08;E7EME3;J3KRF1;J3QQZ6;Q7LGE7;Q9UBG0;Q9Y5P9	MRC2	C-type mannose receptor 2
-0.416429	-0.629219	-0.197167	-0.114936	0.201203	0.084095	-0.588796	-0.865017	-0.353067	-0.181943	0.267306	-0.190356	0.450748	-0.83584	-0.434426	-0.994812	0.400538	-0.35775			adherens junction;anchoring junction;cell junction;cell part;cell-substrate adherens junction;cell-substrate junction;focal adhesion;integral to membrane;intrinsic to membrane;membrane;membrane part;plasma membrane		TSPAN9	ENSG00000011105	ENSP00000011898;ENSP00000384488;ENSP00000412908;ENSP00000444799	B5MD23;D3DUQ7;E9PHL0;O75954;Q53FV2;Q6FGJ8	TSPAN9	Tetraspanin;Tetraspanin-9
-0.179227	-0.14162	0.0299435	-0.180944	0.215728	0.17268	-0.161003	0.0456412	-0.249396	-0.159772	0.0688863	0.0146728	0.129627	-0.234719	0.00940561	0.0783653	-0.179534	-0.213505	biological regulation;developmental process;multicellular organismal development;multicellular organismal process;regulation of anatomical structure morphogenesis;regulation of biological process;regulation of branching involved in salivary gland morphogenesis;regulation of developmental process;regulation of morphogenesis of a branching structure;regulation of multicellular organismal developmen…		cell part;intracellular membrane-bounded organelle;intracellular organelle;intracellular part;membrane-bounded organelle;nucleus;organelle		BTBD7	ENSG00000011114	ENSP00000298896;ENSP00000335615;ENSP00000451010;ENSP00000479193;ENSP00000481899;ENSP00000486274;ENSP00000347246;ENSP00000450704;ENSP00000450778;ENSP00000451408	A8K5V7;Q69Z05;Q7Z308;Q86TS0;Q9HAA4;Q9NVM0;Q9P203;G3V2J4;G3V3T2;H0YJ41;H3BLV3	BTBD7;BTBD7	BTB/POZ domain-containing protein 7
0.473535	0.205223	-0.0874085	0.303207	-0.094758	0.464331	-0.447481	0.466405	-0.0153248	0.01386	0.278106	0.304239	-0.0579081	0.15683	-0.192208	-0.260765	0.539515	0.620759	biological regulation;cell communication;cell-cell signaling;cellular process;chordate embryonic development;developmental process;embryo development;embryo development ending in birth or egg hatching;establishment of localization;establishment of protein localization;in utero embryonic development;negative regulation of catalytic activity;negative regulation of molecular function;protein transpo…	beta-amyloid binding;binding;enzyme binding;enzyme inhibitor activity;enzyme regulator activity;protein binding	cell part;cytoplasmic part;intracellular part;perinuclear region of cytoplasm		APBA3	ENSG00000011132	ENSP00000315136	O60483;O96018;Q9UPZ2	APBA3	Amyloid beta A4 precursor protein-binding family A member 3
0.292468	0.346383	0.363279	-0.0830374	0.403706	-0.399608	-0.281511	0.234114	-0.203414	0.111224	0.0929976	0.502422	-0.0187373	0.707171	-0.0204458	0.314417	0.678072	0.242896	anatomical structure formation involved in morphogenesis;anatomical structure morphogenesis;branching morphogenesis of a tube;cell part morphogenesis;cell projection assembly;cell projection morphogenesis;cell projection organization;cellular component assembly;cellular component assembly at cellular level;cellular component assembly involved in morphogenesis;cellular component morphogenesis;cell…		cell part;centriole;centrosome;cytoplasm;cytoplasmic part;cytoskeletal part;cytosol;intracellular non-membrane-bounded organelle;intracellular organelle;intracellular organelle part;intracellular part;membrane;microtubule organizing center;microtubule organizing center part;non-membrane-bounded organelle;organelle;organelle part		MKS1	ENSG00000011143	ENSP00000316631;ENSP00000376827;ENSP00000376828;ENSP00000442096;ENSP00000462129;ENSP00000462179;ENSP00000462411;ENSP00000462423;ENSP00000462460;ENSP00000463826	B7WNX4;F5H885;H0Y2S2;J3KRR3;J3KRV5;J3KSB7;J3KSC6;J3KSF4;J3QQP4;J9PBQ5;Q284T0;Q96G13;Q9NXB0	MKS1	Meckel syndrome type 1 protein
-0.106127	0.00171757	-0.048769	-0.0108242	0.131789	-0.0566263	0.123768	0.0109808	-0.0909941	0.0123785	0.0677943	-0.0812402	-0.0661912	0.0594642	-0.151286	0.105205	-0.0716133	-0.0658643	acylglycerol catabolic process;acylglycerol metabolic process;biological regulation;biosynthetic process;carboxylic acid biosynthetic process;carboxylic acid metabolic process;catabolic process;cell differentiation;cellular biosynthetic process;cellular catabolic process;cellular developmental process;cellular ketone metabolic process;cellular lipid catabolic process;cellular lipid metabolic proc…	1-acylglycerol-3-phosphate O-acyltransferase activity;acylglycerol O-acyltransferase activity;catalytic activity;hydrolase activity;lysophosphatidic acid acyltransferase activity;lysophospholipid acyltransferase activity;O-acyltransferase activity;peptidase activity;transferase activity;transferase activity, transferring acyl groups;transferase activity, transferring acyl groups other than amino-…	cell part;cytoplasm;cytoplasmic part;cytosol;intracellular membrane-bounded organelle;intracellular organelle;intracellular part;lipid particle;membrane-bounded organelle;nucleus;organelle		ABHD5	ENSG00000011198	ENSP00000013894;ENSP00000390849;ENSP00000391582;ENSP00000392159;ENSP00000412014	B2R9K0;C9J1D1;C9JBM3;F8W7B5;H7BZY9;Q8WTS1;Q9Y369	ABHD5	1-acylglycerol-3-phosphate O-acyltransferase ABHD5
-0.8915	-0.653199	-0.449678	-0.699673	-0.587178	-0.49738	-0.909118	-0.569774	-0.980227	-0.72382	-0.70797	-0.23711	-0.443235	-0.528602	-0.627435	-0.652546	-0.900252	-0.441495		binding;catalytic activity;cation binding;DEAD/H-box RNA helicase binding;DNA binding;enzyme binding;ion binding;kinase activity;metal ion binding;nucleic acid binding;protein binding;transferase activity;transferase activity, transferring phosphorus-containing groups	cell part;cytoplasm;intracellular membrane-bounded organelle;intracellular organelle;intracellular organelle part;intracellular part;membrane-bounded organelle;nuclear matrix;nuclear part;nucleoplasm;nucleus;organelle;organelle part		AKAP8L	ENSG00000011243	ENSP00000380557;ENSP00000470067;ENSP00000470906;ENSP00000470912;ENSP00000470952;ENSP00000471958;ENSP00000472188;ENSP00000477434	B4DJ74;B5BU90;M0QYT7;M0R008;M0R010;M0R1L5;M0R1Y5;O94792;Q96J58;Q9NRQ0;Q9UGM0;Q9ULX6;V9GZ50	AKAP8L	A-kinase anchor protein 8-like
-0.297593	-0.951466	-1.38856	-0.0695601	-0.540723	-0.311352	-1.24066	-0.736008	-0.068764	-0.589391	0.213235	0.0538321	-0.62642	-0.0923169	-0.670054	-0.661155	-0.676821	-0.282618	anatomical structure development;biological regulation;biosynthetic process;cellular biosynthetic process;cellular component organization;cellular component organization at cellular level;cellular component organization or biogenesis;cellular component organization or biogenesis at cellular level;cellular macromolecule biosynthetic process;cellular macromolecule metabolic process;cellular metabol…	binding;cation binding;ion binding;metal ion binding;transition metal ion binding;zinc ion binding	cell part;intracellular membrane-bounded organelle;intracellular organelle;intracellular part;membrane-bounded organelle;nucleus;organelle		MBTD1	ENSG00000011258	ENSP00000365561;ENSP00000386072;ENSP00000403946;ENSP00000467622;ENSP00000468304	K7EQ11;Q05BQ5;Q6ZVU7;Q9NXU1	MBTD1	MBT domain-containing protein 1
0.471691	0.334	0.0396204	0.0606518	-0.0560174	0.249616	0.0646679	0.102961	0.0106704	-0.0402062	-0.0511746	0.124507	0.332039	0.298988	0.212157	0.147947	-0.0385733	-0.407362	cellular macromolecule metabolic process;cellular metabolic process;cellular nitrogen compound metabolic process;cellular process;macromolecule metabolic process;maturation of SSU-rRNA;maturation of SSU-rRNA from tricistronic rRNA transcript (SSU-rRNA, 5.8S rRNA, LSU-rRNA);metabolic process;ncRNA metabolic process;ncRNA processing;nitrogen compound metabolic process;nucleic acid metabolic process…		cell part;intracellular membrane-bounded organelle;intracellular non-membrane-bounded organelle;intracellular organelle;intracellular organelle part;intracellular part;macromolecular complex;membrane-bounded organelle;non-membrane-bounded organelle;nuclear part;nucleolar part;nucleolus;nucleus;organelle;organelle part;preribosome;protein complex;Pwp2p-containing subcomplex of 90S preribosome;ribo…	Ribosome biogenesis in eukaryotes	UTP18	ENSG00000011260	ENSP00000225298;ENSP00000441335;ENSP00000462614;ENSP00000463499;ENSP00000464095;ENSP00000464194	F6VJE8;J3KSR7;J3QLD6;J3QR85;J3QRG0;Q9H4N6;Q9Y5J1	UTP18	U3 small nucleolar RNA-associated protein 18 homolog
-0.0712869	-0.101546	0.0616941	0.0856905	-0.227676	-0.231442	-0.1532	-0.0370777	-0.304949	0.0578821	-0.165411	-0.24213	-0.134913	-0.027427	-0.170095	-0.201191	-0.212439	-0.347919	apoptosis;biological regulation;catabolic process;cell death;cellular catabolic process;cellular macromolecule catabolic process;cellular macromolecule metabolic process;cellular metabolic process;cellular process;cellular protein metabolic process;death;macromolecule catabolic process;macromolecule metabolic process;macromolecule modification;metabolic process;modification-dependent macromolecul…	binding;catalytic activity;cation binding;ion binding;ligase activity;metal ion binding;transition metal ion binding;zinc ion binding	cell part;cytoplasm;intracellular membrane-bounded organelle;intracellular organelle;intracellular organelle part;intracellular part;membrane-bounded organelle;nuclear part;nucleoplasm;nucleus;organelle;organelle part		RNF216	ENSG00000011275	ENSP00000374550;ENSP00000374552;ENSP00000396829;ENSP00000404602;ENSP00000409837	C9JIV3;F8W6D1;F8WDI8;Q6Y691;Q75ML7;Q7Z2H7;Q7Z7C1;Q8NHW7;Q9NWF9;Q9NYT1	RNF216	E3 ubiquitin-protein ligase RNF216
-0.6987	-0.385112	-0.33009	-0.58917	-0.36073	-0.0259361	-0.296138	-0.452548	-0.651378	-0.338064	-0.347184	-0.252967	-0.383734	-0.335192	-0.486254	-0.495483	-0.327682	-0.0976255	cellular component assembly;cellular component assembly at cellular level;cellular component biogenesis;cellular component organization;cellular component organization at cellular level;cellular component organization or biogenesis;cellular component organization or biogenesis at cellular level;cellular macromolecular complex assembly;cellular macromolecular complex subunit organization;cellular …		cell part;centrosome;cytoplasmic part;cytoskeletal part;intracellular membrane-bounded organelle;intracellular non-membrane-bounded organelle;intracellular organelle;intracellular organelle part;intracellular part;membrane;membrane-bounded organelle;microtubule organizing center;midbody;mitochondrial inner membrane;mitochondrial membrane;mitochondrial part;mitochondrion;non-membrane-bounded organ…		TTC19	ENSG00000011295	ENSP00000261647;ENSP00000465082;ENSP00000465627;ENSP00000465754;ENSP00000466261;ENSP00000468372	A8MZ52;B3KP62;B4DN65;K7EJA1;K7EKH7;K7EKS0;K7ELX2;K7ERR1;Q2M248;Q6DKK2;Q7L3U8;Q9H6G3;Q9NXB2	TTC19	Tetratricopeptide repeat protein 19, mitochondrial
0.0805047	0.0558233	0.0806351	-0.050148	-0.0591054	0.123363	0.053057	0.0284932	0.0320203	0.0856264	-0.00799322	0.112588	0.146631	0.0436637	0.118238	-0.101286	0.160636	0.123618	alternative nuclear mRNA splicing, via spliceosome;biological regulation;cellular macromolecule metabolic process;cellular metabolic process;cellular nitrogen compound metabolic process;cellular process;gene expression;macromolecule metabolic process;metabolic process;mRNA metabolic process;mRNA processing;negative regulation of biological process;negative regulation of cell differentiation;negat…	binding;nucleic acid binding;nucleotide binding;poly-pyrimidine tract binding;pre-mRNA binding;RNA binding;single-stranded RNA binding	cell part;extracellular membrane-bounded organelle;extracellular organelle;extracellular region part;extracellular vesicular exosome;intracellular membrane-bounded organelle;intracellular non-membrane-bounded organelle;intracellular organelle;intracellular organelle part;intracellular part;membrane;membrane-bounded organelle;membrane-bounded vesicle;non-membrane-bounded organelle;nuclear part;nuc…		PTBP1	ENSG00000011304	ENSP00000014112;ENSP00000342332;ENSP00000349428;ENSP00000408096;ENSP00000465451;ENSP00000465652;ENSP00000465825;ENSP00000466250;ENSP00000468565;ENSP00000478097;ENSP00000478414;ENSP00000478974;ENSP00000486218	A0A087WTS6;A0A087WU68;A0A087WUW5;A0A0D9SF20;A6NLN1;K7EK45;K7EKJ7;K7EKX4;K7ELW5;K7ES59;P26599;Q9BUQ0	PTBP1	Polypyrimidine tract-binding protein 1
0.236579	-0.0233073	0.125225	0.125256	0.114062	0.0943809	-0.0832756	0.293703	0.275602	0.281576	0.253294	0.471161	0.346913	0.444943	0.165845	-0.0908394	0.315275	0.849365	anatomical structure development;apoptosis;biological regulation;biosynthetic process;cell death;cellular biosynthetic process;cellular macromolecule biosynthetic process;cellular macromolecule metabolic process;cellular metabolic process;cellular nitrogen compound metabolic process;cellular process;death;developmental process;macromolecule biosynthetic process;macromolecule metabolic process;met…	binding;cation binding;ion binding;metal ion binding;nucleic acid binding;transition metal ion binding;zinc ion binding	cell part;chromatin remodeling complex;cytoplasm;intracellular organelle part;intracellular part;macromolecular complex;nBAF complex;nuclear part;organelle part;protein complex;SWI/SNF-type complex		DPF1	ENSG00000011332	ENSP00000347716;ENSP00000390223;ENSP00000391884;ENSP00000397354;ENSP00000399015;ENSP00000408201;ENSP00000411569;ENSP00000412098;ENSP00000416347;ENSP00000465123;ENSP00000483226	B3KSY8;C8C3P2;C9IZH8;C9JGC1;E9PDV3;F8WEC4;J3KQY6;K7EJD5;Q08AJ0;Q92782	DPF1	Zinc finger protein neuro-d4
-0.258412	-0.41099	0.10092	0.0857162	-0.239453	-0.0169401	0.0184228	-0.455249	0.196426	-0.320632	-0.421234	-0.0837369	-0.515893	-0.443147	-0.908142	-0.28601	-0.0919123	-0.215011	amine metabolic process;amino acid activation;carboxylic acid metabolic process;cellular amine metabolic process;cellular amino acid metabolic process;cellular ketone metabolic process;cellular macromolecule metabolic process;cellular metabolic process;cellular nitrogen compound metabolic process;cellular process;gene expression;leucyl-tRNA aminoacylation;macromolecule metabolic process;metabolic…	adenyl nucleotide binding;adenyl ribonucleotide binding;aminoacyl-tRNA editing activity;aminoacyl-tRNA ligase activity;ATP binding;binding;carboxylic ester hydrolase activity;catalytic activity;hydrolase activity;hydrolase activity, acting on ester bonds;leucine-tRNA ligase activity;ligase activity;ligase activity, forming aminoacyl-tRNA and related compounds;ligase activity, forming carbon-oxyge…	cell part;cytoplasmic part;intracellular membrane-bounded organelle;intracellular organelle;intracellular organelle lumen;intracellular organelle part;intracellular part;membrane-bounded organelle;membrane-enclosed lumen;mitochondrial matrix;mitochondrial part;mitochondrion;organelle;organelle lumen;organelle part	Aminoacyl-tRNA biosynthesis;Valine, leucine and isoleucine biosynthesis	LARS2	ENSG00000011376	ENSP00000265537;ENSP00000401388;ENSP00000406611;ENSP00000408576;ENSP00000412893	C9IZR7;C9JYR8;E9PHM2;Q15031	LARS2	Probable leucine--tRNA ligase, mitochondrial
0.0152628	-0.127219	-0.162899	-0.109209	-0.0489278	0.115418	-0.0941055	0.0636456	-0.0996859	-0.0370896	0.100754	-0.177891	0.205005	-0.23472	-0.113164	0.0209093	-0.276739	-0.495811	adaptive immune response;biological regulation;biosynthetic process;cell activation;cell chemotaxis;cell migration;cell motility;cell surface receptor linked signaling pathway;cellular biosynthetic process;cellular component assembly;cellular component assembly at cellular level;cellular component movement;cellular component organization;cellular component organization at cellular level;cellular …	1-phosphatidylinositol-3-kinase activity;adenyl nucleotide binding;adenyl ribonucleotide binding;ATP binding;binding;catalytic activity;inositol or phosphatidylinositol kinase activity;kinase activity;lipid binding;lipid kinase activity;nucleotide binding;phosphatidylinositol 3-kinase activity;phosphatidylinositol binding;phosphatidylinositol kinase activity;phosphatidylinositol phosphate kinase …	cell part;clathrin-coated vesicle;coated vesicle;cytoplasm;cytoplasmic membrane-bounded vesicle;cytoplasmic part;cytoplasmic vesicle;cytosol;cytosolic part;extracellular membrane-bounded organelle;extracellular organelle;extracellular region part;extracellular vesicular exosome;Golgi apparatus;intracellular membrane-bounded organelle;intracellular organelle;intracellular part;macromolecular compl…	Inositol phosphate metabolism;Phosphatidylinositol signaling system	PIK3C2A	ENSG00000011405	ENSP00000265970;ENSP00000436244;ENSP00000436969	A0A0C4DGF9;B0LPH2;B4E2G4;E9PPP3;O00443;Q14CQ9	PIK3C2A	Phosphatidylinositol 4-phosphate 3-kinase C2 domain-containing subunit alpha
-0.645976	-0.650025	-0.471767	-0.63345	-0.22684	-0.124221	-0.753	-0.552916	-0.489197	-0.565534	-0.124418	-0.0935445	-0.695712	-0.642946	-0.530164	-0.663351	-0.0804443	0.25916	attachment of GPI anchor to protein;biological regulation;blood coagulation;cellular component movement;cellular macromolecule metabolic process;cellular metabolic process;cellular process;cellular protein metabolic process;cellular response to stimulus;chemotaxis;coagulation;C-terminal protein amino acid modification;C-terminal protein lipidation;fibrinolysis;hemostasis;locomotion;macromolecule …	binding;enzyme binding;molecular transducer activity;protein binding;protein domain specific binding;receptor activity;receptor binding;signal transducer activity;signaling receptor activity;U-plasminogen activator receptor activity	adherens junction;anchored to membrane;anchoring junction;cell junction;cell part;cell projection membrane;cell projection part;cell-substrate adherens junction;cell-substrate junction;cytoplasmic part;endoplasmic reticulum lumen;endoplasmic reticulum membrane;endoplasmic reticulum part;extracellular membrane-bounded organelle;extracellular organelle;extracellular region part;extracellular vesicu…	Complement and coagulation cascades	PLAUR	ENSG00000011422	ENSP00000221264;ENSP00000339328;ENSP00000342049;ENSP00000468863;ENSP00000470029;ENSP00000470050;ENSP00000471241;ENSP00000471307;ENSP00000471525;ENSP00000471881;ENSP00000472511;ENSP00000473055	A8K409;M0QX27;M0QYR6;M0QYS6;M0R0H5;M0R0L1;M0R0Y4;M0R1I2;M0R2E9;M0R383;Q03405;Q12876;Q15845;Q16887;Q6IB52;Q9BWT0;Q9NYC8;Q9UD69;Q9UEA6;Q9UM92;Q9UMV0	PLAUR	Urokinase plasminogen activator surface receptor
-0.161412	-0.380948	-0.278195	-0.104508	0.0680223	-0.0360603	-0.284636	-0.306973	-0.208049	-0.665847	0.251806	-0.0442719	-0.0993295	-0.0637276	-0.0144238	-0.152758	-0.0886412	-0.156749	biological regulation;cell cycle cytokinesis;cell cycle phase;cell cycle process;cell differentiation;cellular component assembly;cellular component assembly at cellular level;cellular component organization;cellular component organization at cellular level;cellular component organization or biogenesis;cellular component organization or biogenesis at cellular level;cellular developmental process;…	actin binding;binding;cytoskeletal protein binding;protein binding	actin cytoskeleton;actomyosin contractile ring;cell cortex part;cell division site part;cell part;contractile ring;cytoplasmic part;cytoskeletal part;cytoskeleton;intracellular membrane-bounded organelle;intracellular non-membrane-bounded organelle;intracellular organelle;intracellular organelle part;intracellular part;membrane-bounded organelle;non-membrane-bounded organelle;nuclear part;nucleop…		ANLN	ENSG00000011426	ENSP00000265748;ENSP00000379380;ENSP00000397465;ENSP00000398712;ENSP00000399553;ENSP00000400777;ENSP00000404979;ENSP00000406584;ENSP00000413441;ENSP00000413522	C9J0G4;C9JJT6;H7C0Y6;H7C167;H7C1C2;H7C1K5;H7C3R2;H7C3S1;Q5CZ78;Q6NSK5;Q9H8Y4;Q9NQW6;Q9NVN9;Q9NVP0	ANLN	Actin-binding protein anillin
0.110564	0.497556	0.301688	0.0479965	-0.0244613	0.412498	0.224681	0.597378	0.129078	0.708237	-0.299495	0.0837455	0.0611157	0.167153	0.391777	0.190013	0.0959301	0.384679	biological regulation;cellular component assembly;cellular component organization;cellular component organization or biogenesis;macromolecular complex assembly;macromolecular complex subunit organization;positive regulation of biological process;positive regulation of biosynthetic process;positive regulation of cellular biosynthetic process;positive regulation of cellular metabolic process;positi…	binding;cation binding;ion binding;metal ion binding	cell part;extracellular membrane-bounded organelle;extracellular organelle;extracellular region part;extracellular vesicular exosome;intracellular membrane-bounded organelle;intracellular organelle;intracellular part;membrane-bounded organelle;membrane-bounded vesicle;nucleus;organelle;vesicle		WIZ	ENSG00000011451	ENSP00000263381;ENSP00000373933;ENSP00000445824;ENSP00000469022;ENSP00000469138;ENSP00000469534	B3KVH1;B7ZM82;B9EGQ5;M0QXA7;M0QXF8;M0QY21;O95785;Q4G0E0;Q6P6B0;Q6ZN24;Q7LDY6;Q7LDZ1;Q96IG5;Q96SQ6;Q9BUR8;Q9NPT1	WIZ	Protein Wiz
-0.236705	-0.213189	0.125611	0.00619411	0.097899	0.0304956	0.103467	-0.0884292	-0.088589	-0.242255	0.0466123	-0.112699	0.137955	-0.24852	0.0522819	0.201311	-0.163148	-0.18081	biological regulation;cell cycle;cellular process;positive regulation of catalytic activity;positive regulation of GTPase activity;positive regulation of hydrolase activity;positive regulation of molecular function;regulation of biological process;regulation of catabolic process;regulation of catalytic activity;regulation of cellular catabolic process;regulation of cellular metabolic process;regu…	binding;cytoskeletal protein binding;DNA binding;enzyme activator activity;enzyme binding;enzyme regulator activity;GTPase activator activity;GTPase binding;GTPase regulator activity;nucleic acid binding;nucleoside-triphosphatase regulator activity;protein binding;Rab GTPase binding;Ras GTPase binding;small GTPase binding;tubulin binding	cell part;centrosome;cytoplasmic part;cytoskeletal part;cytosol;intracellular non-membrane-bounded organelle;intracellular organelle;intracellular organelle part;intracellular part;macromolecular complex;microtubule associated complex;microtubule organizing center;non-membrane-bounded organelle;organelle;organelle part;protein complex		RABGAP1	ENSG00000011454	ENSP00000362751;ENSP00000384119;ENSP00000414386;ENSP00000416327	B5MCD9;B9A6L2;C9JGR5;Q05CW2;Q6ZMY1;Q9HA28;Q9P0E2;Q9UG67;Q9Y3P9	RABGAP1	Rab GTPase-activating protein 1
0.00278115	-0.0947661	-0.686447	-0.295598	-0.416383	-0.355296	-1.02354	-0.462303	-0.0790322	-1.31055	-0.629601	0.126834	-0.92947	-0.259348	-0.514093	-0.305239	-0.425433	0.361103	cellular macromolecule metabolic process;cellular metabolic process;cellular process;cellular protein metabolic process;macromolecule metabolic process;macromolecule modification;metabolic process;peptidyl-amino acid modification;peptidyl-glutamine modification;peptidyl-pyroglutamic acid biosynthetic process, using glutaminyl-peptide cyclotransferase;primary metabolic process;protein metabolic pr…	binding;catalytic activity;cation binding;glutaminyl-peptide cyclotransferase activity;ion binding;metal ion binding;transferase activity;transferase activity, transferring acyl groups;transferase activity, transferring amino-acyl groups;transition metal ion binding;zinc ion binding	cell part;cytoplasmic part;Golgi apparatus;Golgi apparatus part;Golgi membrane;integral to membrane;intracellular membrane-bounded organelle;intracellular organelle;intracellular organelle part;intracellular part;intrinsic to membrane;membrane;membrane part;membrane-bounded organelle;organelle;organelle membrane;organelle part		QPCTL	ENSG00000011478	ENSP00000012049;ENSP00000387944;ENSP00000467813	K7EQG1;Q53HE4;Q96F74;Q9NXS2	QPCTL	Glutaminyl-peptide cyclotransferase-like protein
0.206416	0.3696	-0.0736618	0.0132084	0.341133	-0.0803633	-0.247025	0.327773	0.171806	0.00219226	0.231517	0.581079	0.407064	0.57379	-0.128561	0.458802	0.431951	0.706461	biological regulation;biosynthetic process;cell cycle phase;cell cycle process;cellular biosynthetic process;cellular component assembly;cellular component organization;cellular component organization at cellular level;cellular component organization or biogenesis;cellular component organization or biogenesis at cellular level;cellular macromolecule biosynthetic process;cellular macromolecule met…	binding;catalytic activity;cation binding;hydrolase activity;hydrolase activity, acting on ester bonds;identical protein binding;ion binding;lipid binding;metal ion binding;molecular transducer activity;nucleic acid binding;phosphatase activity;phosphoprotein phosphatase activity;phosphoric ester hydrolase activity;protein binding;protein serine/threonine phosphatase activity;RNA binding;signal t…	cell body;cell part;cell projection;cytoplasm;cytoplasmic part;cytosol;intracellular membrane-bounded organelle;intracellular organelle;intracellular organelle part;intracellular part;membrane;membrane-bounded organelle;neuron projection;neuronal cell body;nuclear part;nucleoplasm;nucleus;organelle;organelle part	MAPK signaling pathway	PPP5C	ENSG00000011485	ENSP00000012443;ENSP00000375786;ENSP00000434329	A8MU39;H0YDU8;P53041;Q16722;Q53XV2	PPP5C	Serine/threonine-protein phosphatase;Serine/threonine-protein phosphatase 5
0.177187	0.229106	-0.100509	0.129851	-1.18227	-0.24545	0.582505	-0.0750678	-0.0206697	0.0467875	0.350353	0.102561	-0.494471	0.532547	0.150774	0.262797	0.273257	-0.0735495	cellular component organization;cellular component organization at cellular level;cellular component organization or biogenesis;cellular component organization or biogenesis at cellular level;cellular localization;cellular macromolecule localization;cellular process;cellular protein localization;centriole-centriole cohesion;centrosome organization;localization;macromolecule localization;microtubu…	binding;enzyme binding;kinase binding;protein binding;protein domain specific binding;protein kinase binding	cell junction;cell part;centrosome;cytoplasm;cytoplasmic part;cytoskeletal part;intracellular membrane-bounded organelle;intracellular non-membrane-bounded organelle;intracellular organelle;intracellular organelle part;intracellular part;membrane-bounded organelle;microtubule organizing center;non-membrane-bounded organelle;nuclear part;nucleoplasm;nucleus;organelle;organelle part		CEP68	ENSG00000011523	ENSP00000260569;ENSP00000367229;ENSP00000443357	B4DRQ1;D6W5F1;D6W5F2;O60326;Q5HYA6;Q76N32;Q9BQ18;Q9UDM9	CEP68;DKFZp686H16130	Centrosomal protein of 68 kDa
-0.287957	0.198337	-0.0331526	-0.28106	-0.0102806	0.0472622	0.0557396	-0.260079	-0.024174	-0.182863	-0.0039959	0.369217	-0.0256233	0.119808	0.148211	0.253342	-0.588322	-0.39596		adenyl nucleotide binding;adenyl ribonucleotide binding;ATP binding;binding;catalytic activity;kinase activity;nucleotide binding;phosphotransferase activity, alcohol group as acceptor;protein kinase activity;protein serine/threonine kinase activity;purine nucleotide binding;purine ribonucleoside triphosphate binding;purine ribonucleotide binding;ribonucleotide binding;transferase activity;transf…			MAP4K3	ENSG00000011566	ENSP00000399228;ENSP00000405137;ENSP00000410183;ENSP00000416958;ENSP00000476533	F5H5A3;F8WAZ1;F8WBC3;H7C1A4;V9GY95	MAP4K3	Mitogen-activated protein kinase kinase kinase kinase
0.0288675	-0.036798	-0.0947409	0.283153	-0.249124	0.136358	-0.0277951	0.632596	-0.178063	-0.485742	-0.156301	0.173189	0.129543	0.210907	0.183487	0.329653	0.346732	-0.0705202			cell part;integral to membrane;intrinsic to membrane;membrane part		LDAF1	ENSG00000011638	ENSP00000233047;ENSP00000261388;ENSP00000409879;ENSP00000459481;ENSP00000460102;ENSP00000460687;ENSP00000461826;ENSP00000461828	A6NMA9;B4DEC1;I3L288;I3L319;I3NI21;I3NI23;O00323;Q96B96	TMEM159	Promethin
-0.873852	-0.743338	-0.538569	-0.759036	-0.715671	-0.285221	-0.597378	-0.785367	-0.599279	-0.837307	-0.158985	-0.168882	-0.679045	-0.817418	-0.650155	-0.617112	-0.408689	0.29175	biological regulation;cell communication;cell surface receptor linked signaling pathway;cell-cell signaling;cellular process;cellular response to stimulus;establishment of localization;gamma-aminobutyric acid signaling pathway;G-protein coupled receptor protein signaling pathway;ion transmembrane transport;ion transport;regulation of biological process;regulation of cellular process;response to s…	anion channel activity;anion transmembrane transporter activity;benzodiazepine receptor activity;binding;channel activity;chloride channel activity;extracellular ligand-gated ion channel activity;GABA receptor activity;GABA-A receptor activity;gated channel activity;ion channel activity;ion transmembrane transporter activity;ligand-gated channel activity;ligand-gated ion channel activity;molecula…	cell junction;cell part;chloride channel complex;integral to membrane;integral to plasma membrane;intrinsic to membrane;intrinsic to plasma membrane;ion channel complex;macromolecular complex;membrane;membrane part;plasma membrane;plasma membrane part;postsynaptic membrane;protein complex;synapse part;synaptic membrane	Neuroactive ligand-receptor interaction	GABRA3	ENSG00000011677	ENSP00000359337;ENSP00000443527	P34903;Q8TAF9	GABRA3	Gamma-aminobutyric acid receptor subunit alpha-3
0.018327	-0.340812	-0.0617571	-0.0480709	0.0469918	0.36089	-0.174089	0.114769	-0.0739691	-0.0268614	-0.16501	-0.279496	-0.159037	-0.0506594	0.24293	0.0553808	-0.129921	-0.36418	androgen receptor signaling pathway;apoptosis;biological regulation;biosynthetic process;carboxylic acid biosynthetic process;carboxylic acid metabolic process;cell cycle checkpoint;cell cycle process;cell death;cellular biosynthetic process;cellular component organization;cellular component organization at cellular level;cellular component organization or biogenesis;cellular component organizati…	acid-amino acid ligase activity;androgen receptor binding;binding;catalytic activity;cation binding;cytoskeletal protein binding;damaged DNA binding;DNA binding;enzyme binding;hormone receptor binding;ion binding;ligase activity;ligase activity, forming carbon-nitrogen bonds;metal ion binding;nuclear hormone receptor binding;nucleic acid binding;protein binding;protein binding transcription facto…	BRCA1-A complex;BRCA1-BARD1 complex;cell part;chromosome;condensed chromosome;condensed nuclear chromosome;cytoplasm;cytoplasmic part;cytoskeletal part;gamma-tubulin complex;gamma-tubulin large complex;gamma-tubulin ring complex;intracellular membrane-bounded organelle;intracellular non-membrane-bounded organelle;intracellular organelle;intracellular organelle part;intracellular part;macromolecul…	Ubiquitin mediated proteolysis	BRCA1	ENSG00000012048	ENSP00000312236;ENSP00000326002;ENSP00000350283;ENSP00000397145;ENSP00000417148;ENSP00000417241;ENSP00000417554;ENSP00000417988;ENSP00000418212;ENSP00000418548;ENSP00000418775;ENSP00000418819;ENSP00000418960;ENSP00000418986;ENSP00000419103;ENSP00000419274;ENSP00000419481;ENSP00000419988;ENSP00000420201;ENSP00000420253;ENSP00000420412;ENSP00000420705;ENSP00000420781;ENSP00000465347;ENSP00000465818…	A0A0A0MSN1;B7ZA85;C6YB45;C9IZW4;E7ENB7;E7EQW4;E7EUM2;E7EWN5;E9PC22;E9PFZ0;E9PH68;F8W8H7;G1UI37;H0Y850;H0Y881;H0Y8B8;H0Y8D8;K7EJW3;K7EPC7;O15129;P38398;Q1RMC1;Q3B891;Q3LRJ0;Q3LRJ6;Q5YLB2;Q6IN79;Q7KYU9	BRCA1	Breast cancer type 1 susceptibility protein
0.347074	0.328656	0.130507	0.184616	-0.000672817	0.145302	0.334262	0.17127	0.255899	0.318395	0.131126	0.166146	0.199244	0.0756042	0.104283	0.178265	0.218233	0.257426	aging;anatomical structure development;anatomical structure formation involved in morphogenesis;B cell activation;B cell activation involved in immune response;biological regulation;catabolic process;cell activation;cell activation involved in immune response;cell aging;cell proliferation;cellular catabolic process;cellular component organization;cellular component organization at cellular level;…	binding;catalytic activity;damaged DNA binding;DNA binding;endonuclease activity;hydrolase activity;hydrolase activity, acting on ester bonds;nuclease activity;nucleic acid binding;protein binding;protein C-terminus binding;protein domain specific binding;single-stranded DNA binding;structure-specific DNA binding	cell part;chromosomal part;chromosome, telomeric region;cytoplasm;intracellular membrane-bounded organelle;intracellular organelle;intracellular organelle part;intracellular part;macromolecular complex;membrane-bounded organelle;nuclear chromosome part;nuclear chromosome, telomeric region;nuclear part;nucleoplasm;nucleoplasm part;nucleotide-excision repair complex;nucleotide-excision repair facto…	Nucleotide excision repair	ERCC1	ENSG00000012061	ENSP00000013807;ENSP00000300853;ENSP00000345203;ENSP00000394875;ENSP00000465225;ENSP00000465354;ENSP00000465524;ENSP00000466644;ENSP00000467183;ENSP00000468035;ENSP00000468119;ENSP00000468158;ENSP00000468548	B2RC01;B3KRR0;K7EJL2;K7EJW9;K7EK97;K7EMT9;K7EP14;K7ER60;K7ER89;K7ES46;P07992;Q7Z7F5;Q96S40	ERCC1	DNA excision repair protein ERCC-1
-1.12767	1.38124	-0.0190217	-0.257601	-0.00300288	0.593614	0.721634	-0.0116422	0.445809	0.915082	-0.775177	-0.351807	-1.82609	0.610003	-0.38712	-0.898194	-1.56294	0.437274	biological adhesion;cell adhesion;cellular process	binding;carbohydrate binding	cell part;external side of plasma membrane;extracellular membrane-bounded organelle;extracellular organelle;extracellular region part;extracellular vesicular exosome;integral to membrane;integral to plasma membrane;intrinsic to membrane;intrinsic to plasma membrane;membrane part;membrane-bounded organelle;membrane-bounded vesicle;organelle;plasma membrane part;vesicle	B cell receptor signaling pathway;Cell adhesion molecules (CAMs);Hematopoietic cell lineage	CD22	ENSG00000012124	ENSP00000085219;ENSP00000270311;ENSP00000339349;ENSP00000403822;ENSP00000441237;ENSP00000442279;ENSP00000469503;ENSP00000469523;ENSP00000469980;ENSP00000469984;ENSP00000470193;ENSP00000470681;ENSP00000470724;ENSP00000471399;ENSP00000471972;ENSP00000472664;ENSP00000472762;ENSP00000473221;ENSP00000482823	A0A087WZQ4;A0A0C4DH08;F5GYU4;F5H7U3;M0QY05;M0QY14;M0QYP4;M0QZ01;M0QZP5;M0QZR7;M0R0R6;M0R1M2;M0R2M0;M0R2R8;M0R3H1;O95699;O95701;O95702;O95703;P20273;Q01665;Q32M46;Q92872;Q92873;Q9UQA6;Q9UQA7;Q9UQA8;Q9UQA9;Q9UQB0;Q9Y2A6	CD22	B-cell receptor CD22
-1.11256	-0.0125365	-0.479996	-0.675033	-0.472488	-0.468998	-0.993305	-0.385101	-1.72588	-0.268364	-0.36014	-0.062777	0.187714	-0.268007	-0.276937	-1.6758	-0.546994	-0.562726	axon guidance;cell communication;cell-cell signaling;cellular process;chemotaxis;developmental process;locomotion;multicellular organismal development;multicellular organismal process;response to chemical stimulus;response to external stimulus;response to stimulus;signaling;taxis	receptor activity	cell part;cytoplasmic part;endoplasmic reticulum;extracellular membrane-bounded organelle;extracellular organelle;extracellular region part;extracellular vesicular exosome;intracellular membrane-bounded organelle;intracellular organelle;intracellular part;membrane;membrane-bounded organelle;membrane-bounded vesicle;organelle;vesicle	Axon guidance	SEMA3B	ENSG00000012171	ENSP00000480680;ENSP00000481957;ENSP00000482586;ENSP00000484146;ENSP00000484583;ENSP00000485173;ENSP00000485281;ENSP00000485646	A0A087WZE0;A0A0C4DGV8;B4DEK9;Q13214;Q6GU46;Q8TB71;Q8TDV7;Q93018;Q96GX0;Q9HBR1	SEMA3B	Semaphorin-3B
-1.17188	-1.1786	-0.920657	-0.62274	-0.43512	-0.199044	-1.44332	-0.634458	-1.06153	-1.02505	-0.401298	-0.4924	-1.51085	-0.859483	-1.03851	-1.28557	-0.343301	-0.469332	alcohol metabolic process;biological regulation;cellular macromolecule metabolic process;cellular metabolic process;cellular process;cellular protein metabolic process;cellular response to chemical stimulus;cellular response to organic substance;cellular response to stimulus;cellular response to stress;cellular response to topologically incorrect protein;cellular response to unfolded protein;chol…	binding;catalytic activity;cation binding;endopeptidase activity;hydrolase activity;ion binding;metal ion binding;metalloendopeptidase activity;metallopeptidase activity;peptidase activity;peptidase activity, acting on L-amino acid peptides	cell part;cytoplasm;cytoplasmic part;Golgi apparatus part;Golgi membrane;integral to membrane;intracellular organelle part;intracellular part;intrinsic to membrane;membrane;membrane part;organelle membrane;organelle part	Protein processing in endoplasmic reticulum	MBTPS2	ENSG00000012174	ENSP00000368796;ENSP00000368798	B9ZVQ3;O43462;Q9UM70;Q9UMD3	MBTPS2	Membrane-bound transcription factor site-2 protease
-0.324065	0.0133777	0.511493	0.131441	-0.0961123	-0.0762377	-0.242857	0.196944	-0.0192955	0.803437	0.0199342	-0.096993	0.148719	0.462445	0.228615	-0.0435333	0.53686	-0.0394351		binding;cation binding;ion binding;metal ion binding;transition metal ion binding;zinc ion binding			PRICKLE3	ENSG00000012211	ENSP00000365494;ENSP00000388599;ENSP00000390620;ENSP00000446051;ENSP00000470248	A0A0A0MRT7;B7Z8F2;F5H4N2;H0Y413;H7BZP7;O43900;O76007;Q53XR5	PRICKLE3	Prickle-like protein 3
-0.584526	-0.419998	-0.466931	-0.532708	-0.231982	0.0879145	-0.604002	-0.192708	-0.0575144	0.000812292	-0.486281	-0.232924	-0.354409	-0.463116	-0.405042	-0.48177	-0.0964613	0.39449	amine metabolic process;aminoglycan biosynthetic process;aminoglycan metabolic process;biological regulation;biosynthetic process;carbohydrate biosynthetic process;carbohydrate metabolic process;cellular biosynthetic process;cellular macromolecule biosynthetic process;cellular macromolecule metabolic process;cellular metabolic process;cellular process;cellular protein metabolic process;cellular r…	acetylglucosaminyltransferase activity;binding;catalytic activity;cation binding;glucuronyl-galactosyl-proteoglycan 4-alpha-N-acetylglucosaminyltransferase activity;ion binding;metal ion binding;transferase activity;transferase activity, transferring glycosyl groups;transferase activity, transferring hexosyl groups;UDP-glycosyltransferase activity	cell part;cytoplasmic part;endoplasmic reticulum;endoplasmic reticulum membrane;endoplasmic reticulum part;integral to membrane;intracellular membrane-bounded organelle;intracellular organelle;intracellular organelle part;intracellular part;intrinsic to membrane;membrane;membrane part;membrane-bounded organelle;organelle;organelle membrane;organelle part	Glycosaminoglycan biosynthesis - heparan sulfate	EXTL3	ENSG00000012232	ENSP00000220562;ENSP00000428352;ENSP00000428691;ENSP00000429627;ENSP00000430652;ENSP00000431013	D3DST8;E5RIV6;E5RK02;E7ET85;H0YB01;H0YBJ7;O00225;O43909;Q53XT3	EXTL3	Exostosin-like 3
-0.653808	-0.753843	-0.821372	-0.899682	-0.545874	-0.402471	-0.812964	-0.857265	-0.595059	-1.07664	-0.401714	-0.432726	-1.05684	-1.01789	-0.850692	-0.959784	-0.233068	-0.382464	acyl-CoA biosynthetic process;acyl-CoA metabolic process;acylglycerol biosynthetic process;acylglycerol metabolic process;biosynthetic process;carboxylic acid biosynthetic process;carboxylic acid metabolic process;cellular biosynthetic process;cellular ketone metabolic process;cellular lipid metabolic process;cellular metabolic process;cellular process;coenzyme biosynthetic process;coenzyme metab…	catalytic activity;fatty acid elongase activity;fatty acid synthase activity;transferase activity;transferase activity, transferring acyl groups;transferase activity, transferring acyl groups other than amino-acyl groups	cell body;cell part;cell projection;cytoplasmic part;dendrite;endoplasmic reticulum;endoplasmic reticulum membrane;endoplasmic reticulum part;integral to membrane;intracellular membrane-bounded organelle;intracellular organelle;intracellular organelle part;intracellular part;intrinsic to membrane;membrane;membrane part;membrane-bounded organelle;neuron projection;neuronal cell body;organelle;orga…	Biosynthesis of unsaturated fatty acids	ELOVL5	ENSG00000012660	ENSP00000306640;ENSP00000359951;ENSP00000359956;ENSP00000440728	A0A0A0MTI6;B4DZJ2;F6SH78;Q59EL3;Q5TGH5;Q6NXE7;Q7L2S5;Q8NCG4;Q9NYP7;Q9UI22	ELOVL5	Elongation of very long chain fatty acids protein;Elongation of very long chain fatty acids protein 5
-0.536011	-0.959655	-0.612446	-0.291048	-0.466062	-0.457013	-0.059943	-1.0675	-0.531736	-1.05015	-0.208137	-0.405246	-1.34067	-0.508053	-0.609512	-0.745343	-0.494765	-0.211383	cellular component organization;cellular component organization at cellular level;cellular component organization or biogenesis;cellular component organization or biogenesis at cellular level;cellular macromolecule metabolic process;cellular metabolic process;cellular process;cellular protein metabolic process;chromatin modification;chromatin organization;chromosome organization;covalent chromati…	binding;catalytic activity;cation binding;demethylase activity;DNA binding;histone demethylase activity;histone demethylase activity (H3-K4 specific);ion binding;metal ion binding;nucleic acid binding;oxidoreductase activity;oxidoreductase activity, acting on paired donors, with incorporation or reduction of molecular oxygen;oxidoreductase activity, acting on paired donors, with incorporation or …	cell part;intracellular membrane-bounded organelle;intracellular organelle;intracellular organelle part;intracellular part;membrane-bounded organelle;nuclear part;nucleoplasm;nucleus;organelle;organelle part		KDM5D	ENSG00000012817	ENSP00000322408;ENSP00000372256;ENSP00000389433;ENSP00000398543;ENSP00000416377;ENSP00000444293	A2RU19;A6H8V7;B7ZLX1;C9JGA3;E9PFH2;H7BZF9;Q92509;Q92809;Q9BY66;Q9HCU1	KDM5D	Lysine-specific demethylase 5D
0.0413907	-0.312278	-0.221684	0.201397	0.483312	0.309821	-0.285578	-0.142039	-0.0126212	-0.12589	0.16313	-0.183207	-0.00591326	0.0130246	-0.328776	-0.155837	-0.656912	0.0820911	biological regulation;biosynthetic process;cell surface receptor linked signaling pathway;cellular biosynthetic process;cellular macromolecule biosynthetic process;cellular macromolecule metabolic process;cellular metabolic process;cellular nitrogen compound metabolic process;cellular process;cellular response to stimulus;intracellular receptor mediated signaling pathway;macromolecule biosyntheti…	armadillo repeat domain binding;beta-catenin binding;binding;chromatin binding;DNA binding;ligand-dependent nuclear receptor transcription coactivator activity;nucleic acid binding;protein binding;protein binding transcription factor activity;protein C-terminus binding;protein domain specific binding;regulatory region DNA binding;regulatory region nucleic acid binding;sequence-specific DNA bindin…	cell part;chromatin;chromosomal part;cytoplasm;intracellular membrane-bounded organelle;intracellular organelle;intracellular organelle part;intracellular part;membrane-bounded organelle;nuclear chromatin;nuclear chromosome part;nuclear part;nucleus;organelle;organelle part		CALCOCO1	ENSG00000012822	ENSP00000262059;ENSP00000397189;ENSP00000446820;ENSP00000447117;ENSP00000447647;ENSP00000448026;ENSP00000448621;ENSP00000449058;ENSP00000449796;ENSP00000449960;ENSP00000450012;ENSP00000450083;ENSP00000456437	B3KVA8;F8VPN1;F8VQE3;F8VRQ9;F8VUB3;F8VWP8;F8VXS2;F8VZI3;F8W0X2;H3BRW8;Q6FI59;Q71RC3;Q86WF8;Q96JU3;Q9H090;Q9P1Z2	CALCOCO1	Calcium-binding and coiled-coil domain-containing protein 1
0.367771	0.0408459	0.231123	0.191914	0.124687	0.0414362	0.265222	0.0720971	0.192632	-0.0310318	0.155781	0.0679069	0.107526	0.168923	0.0567431	0.00371552	0.262563	-0.0901268	cellular macromolecule metabolic process;cellular metabolic process;cellular process;cellular protein metabolic process;macromolecule metabolic process;macromolecule modification;metabolic process;primary metabolic process;protein metabolic process;protein modification by small protein conjugation;protein modification by small protein conjugation or removal;protein modification process;protein ub…	binding;catalytic activity;cation binding;ion binding;ligase activity;metal ion binding;transition metal ion binding;zinc ion binding	cell part;cytoplasm;intracellular part		UBR7	ENSG00000012963	ENSP00000013070;ENSP00000483908;ENSP00000391706;ENSP00000450470;ENSP00000450645;ENSP00000451022;ENSP00000451051;ENSP00000451785;ENSP00000452488	Q86U21;Q86UA9;Q8N806;Q96BY0;Q9NVV6;E9PCJ7;G3V253;G3V2G3;G3V336;H0YJA0;H0YJM2;H0YJY4	UBR7;UBR7	Putative E3 ubiquitin-protein ligase UBR7
-0.0179842	0.0111923	-0.0138931	-0.270568	0.0900798	0.127199	-0.0455701	-0.125451	-0.149132	-0.247297	0.0698171	-0.0341811	0.206611	0.121114	0.212835	-0.171808	-0.0724297	-0.413661		adenyl nucleotide binding;adenyl ribonucleotide binding;ATP binding;binding;catalytic activity;kinase activity;nucleotide binding;phosphotransferase activity, alcohol group as acceptor;protein kinase activity;protein serine/threonine kinase activity;purine nucleotide binding;purine ribonucleoside triphosphate binding;purine ribonucleotide binding;ribonucleotide binding;transferase activity;transf…			MAP4K5	ENSG00000012983	ENSP00000013125;ENSP00000451452;ENSP00000451926;ENSP00000451980;ENSP00000452289	A0A0A0MQR1;G3V3V7;G3V4Q4;G3V4T8;G3V5C6	MAP4K5	Mitogen-activated protein kinase kinase kinase kinase
-0.601599	0.923659	-0.0860281	0.388599	0.573862	-0.00593615	-0.169188	0.584725	-0.125348	0.428253	0.0728197	0.114761	-0.173065	-0.0516746	0.335099	0.5215	-0.21328	0.177407	biological regulation;blood coagulation;cellular component assembly;cellular component organization;cellular component organization or biogenesis;cellular process;coagulation;endocytic recycling;endosome transport;establishment of localization;establishment of localization in cell;establishment of protein localization;establishment of protein localization in membrane;establishment of protein loca…	adenyl nucleotide binding;adenyl ribonucleotide binding;ATP binding;binding;calcium ion binding;cation binding;GTP binding;guanyl nucleotide binding;guanyl ribonucleotide binding;ion binding;metal ion binding;nucleic acid binding;nucleotide binding;purine nucleotide binding;purine ribonucleoside triphosphate binding;purine ribonucleotide binding;ribonucleotide binding	adherens junction;anchoring junction;cell junction;cell part;cell-substrate adherens junction;cell-substrate junction;cytoplasm;cytoplasmic membrane-bounded vesicle;cytoplasmic part;cytoplasmic vesicle;endocytic vesicle;endosomal part;endosome membrane;focal adhesion;intracellular membrane-bounded organelle;intracellular organelle;intracellular organelle part;intracellular part;membrane;membrane-…	Endocytosis	EHD3	ENSG00000013016	ENSP00000327116;ENSP00000440685	A0A0C4DH83;B4DFR5;D6W574;Q8N514;Q9NZB3;Q9NZN3	EHD3	EH domain-containing protein 3
0.430088	0.11079	0.243216	0.197812	0.446667	0.396482	0.199171	0.247385	0.330336	0.0948455	0.362751	0.400853	0.341869	0.266934	0.263151	0.292605	0.526875	0.490335	activation of immune response;activation of innate immune response;anaphase-promoting complex-dependent proteasomal ubiquitin-dependent protein catabolic process;anatomical structure development;antigen processing and presentation;antigen processing and presentation of exogenous antigen;antigen processing and presentation of exogenous peptide antigen;antigen processing and presentation of exogeno…	adenyl nucleotide binding;adenyl ribonucleotide binding;ATP binding;ATPase activity;binding;catalytic activity;hydrolase activity;hydrolase activity, acting on acid anhydrides;hydrolase activity, acting on acid anhydrides, in phosphorus-containing anhydrides;nucleoside-triphosphatase activity;nucleotide binding;protein binding;purine nucleotide binding;purine ribonucleoside triphosphate binding;p…	cell part;cytoplasm;cytoplasmic part;cytosol;cytosolic part;cytosolic proteasome complex;inclusion body;intracellular membrane-bounded organelle;intracellular organelle;intracellular organelle part;intracellular part;macromolecular complex;membrane;membrane-bounded organelle;nuclear part;nuclear proteasome complex;nucleoplasm;nucleus;organelle;organelle part;proteasome accessory complex;proteasom…	Proteasome	PSMC4	ENSG00000013275	ENSP00000157812;ENSP00000413869;ENSP00000485851;ENSP00000487367	P43686;Q96FV5;Q9UBM3;Q9UEX3	PSMC4	26S protease regulatory subunit 6B
-1.55651	-0.6459	-0.901429	-1.33183	-0.469673	-0.0773692	-0.918782	-0.564896	-0.482205	-0.603728	-0.862085	-0.0412869	-0.532509	-1.3772	-0.424594	-0.790222	-0.0841188	0.334697	alcohol metabolic process;carbohydrate metabolic process;cellular carbohydrate metabolic process;cellular metabolic process;cellular process;hexose metabolic process;mannose metabolic process;metabolic process;monosaccharide metabolic process;primary metabolic process;small molecule metabolic process	alpha-mannosidase activity;binding;carbohydrate binding;catalytic activity;cation binding;hydrolase activity;hydrolase activity, acting on glycosyl bonds;hydrolase activity, hydrolyzing O-glycosyl compounds;ion binding;mannosidase activity;metal ion binding;transition metal ion binding;zinc ion binding	extracellular membrane-bounded organelle;extracellular organelle;extracellular region part;extracellular vesicular exosome;membrane-bounded organelle;membrane-bounded vesicle;organelle;vesicle	Other glycan degradation	MAN2B2	ENSG00000013288	ENSP00000285599;ENSP00000423129;ENSP00000426273	E9PCD7;H0YA68;Q66MP2;Q86T67;Q9Y2E5	MAN2B2	Alpha-mannosidase;Epididymis-specific alpha-mannosidase
0.399839	0.580735	0.176813	0.645361	0.0418553	0.107938	0.113309	0.257263	0.306766	0.184318	0.0246997	0.19408	0.160028	0.359946	0.264684	0.359542	0.477667	0.255748	biosynthetic process;cellular biosynthetic process;cellular metabolic process;cellular nitrogen compound biosynthetic process;cellular nitrogen compound metabolic process;cellular process;cofactor biosynthetic process;cofactor metabolic process;establishment of localization;heme biosynthetic process;heme metabolic process;heterocycle biosynthetic process;heterocycle metabolic process;metabolic pr…		cell part;cytoplasmic part;integral to membrane;intracellular organelle part;intracellular part;intrinsic to membrane;membrane;membrane part;mitochondrial inner membrane;mitochondrial membrane;mitochondrial part;organelle inner membrane;organelle membrane;organelle part		SLC25A39	ENSG00000013306	ENSP00000225308;ENSP00000366299;ENSP00000444540;ENSP00000465182;ENSP00000465554;ENSP00000465594;ENSP00000466144;ENSP00000466615;ENSP00000466676;ENSP00000467681;ENSP00000467956;ENSP00000467964	A8JZZ2;B4DFG5;D3DX51;D3DX54;K7EJI2;K7EKC2;K7EKF4;K7ELM7;K7EMR4;K7EMW3;K7EQS4;K7EQS8;Q4V9M1;Q9BZJ4;Q9P182;Q9UF66;Q9Y379	SLC25A39	Solute carrier family 25 member 39
0.307163	-0.011034	0.00111389	0.168752	0.291873	0.0768433	-0.269992	-0.242003	0.271497	-0.0677578	0.179047	0.307266	-0.152719	-0.0945408	-0.0505567	-0.0805082	0.300175	0.265192	biological regulation;cell proliferation;establishment of localization;establishment of protein localization;establishment of RNA localization;macromolecule metabolic process;metabolic process;mRNA transport;negative regulation of biological process;negative regulation of catalytic activity;negative regulation of cellular metabolic process;negative regulation of cellular process;negative regulati…	binding;enzyme binding;kinase binding;phosphatase binding;protein binding;protein kinase binding;protein phosphatase binding	cell part;cytoplasm;cytoplasmic part;cytoskeleton;extracellular membrane-bounded organelle;extracellular organelle;extracellular region part;extracellular vesicular exosome;intracellular membrane-bounded organelle;intracellular non-membrane-bounded organelle;intracellular organelle;intracellular organelle part;intracellular part;macromolecular complex;membrane;membrane part;membrane-bounded organ…		MVP	ENSG00000013364	ENSP00000349977;ENSP00000378760;ENSP00000454819;ENSP00000454825;ENSP00000455186;ENSP00000455532;ENSP00000455741;ENSP00000455819;ENSP00000456291;ENSP00000457685;ENSP00000457734;ENSP00000458583;ENSP00000486166	H3BNF2;H3BNF6;H3BP76;H3BPZ2;H3BQE7;H3BQK6;H3BRL2;H3BUK7;H3BUP3;I3L155;Q14764;Q96BG4;Q9BPW6;Q9BQT1;Q9UBD1	MVP	Major vault protein
0.458867	0.0024929	0.249002	0.0224094	0.137817	0.401211	0.302109	0.116091	0.0277736	-0.0702889	0.0187688	-0.0286574	0.573961	0.2398	0.140132	0.227002	-0.172778	-0.296764	biological regulation;catabolic process;cellular catabolic process;cellular macromolecule catabolic process;cellular macromolecule metabolic process;cellular metabolic process;cellular process;cellular protein metabolic process;macromolecule catabolic process;macromolecule metabolic process;macromolecule modification;metabolic process;modification-dependent macromolecule catabolic process;modific…		cell part;cytoplasm;intracellular membrane-bounded organelle;intracellular non-membrane-bounded organelle;intracellular organelle;intracellular organelle part;intracellular part;membrane-bounded organelle;non-membrane-bounded organelle;nuclear part;nucleolus;nucleus;organelle;organelle part		NUB1	ENSG00000013374	ENSP00000348110;ENSP00000398644;ENSP00000418234;ENSP00000419679;ENSP00000420023;ENSP00000420086;ENSP00000420344;ENSP00000420638;ENSP00000454264;ENSP00000457628	C9J7X7;C9JRT6;F8WDB6;F8WDL9;H3BM14;H3BM74;H7C5E1;H7C5N1;O95422;Q75MR9;Q8IX22;Q9BXR2;Q9Y5A7	NUB1	NEDD8 ultimate buster 1
-0.0916307	-0.474422	-0.0676565	-0.216679	-0.00936651	-0.150588	-0.175345	-0.41517	-0.268401	-0.50846	0.301268	0.0933967	-0.0277257	-0.290462	-0.211494	-0.31546	-0.361745	-0.686596	alcohol biosynthetic process;alcohol metabolic process;amino sugar biosynthetic process;amino sugar metabolic process;anatomical structure development;biosynthetic process;carbohydrate biosynthetic process;carbohydrate metabolic process;cellular biosynthetic process;cellular carbohydrate biosynthetic process;cellular carbohydrate metabolic process;cellular macromolecule metabolic process;cellular…	binding;catalytic activity;cation binding;intramolecular transferase activity;intramolecular transferase activity, phosphotransferases;ion binding;isomerase activity;magnesium ion binding;metal ion binding;phosphoacetylglucosamine mutase activity;phosphoglucomutase activity	cell part;cytoplasmic part;cytosol;intracellular part	Amino sugar and nucleotide sugar metabolism	PGM3	ENSG00000013375	ENSP00000283977;ENSP00000421154;ENSP00000421565;ENSP00000422362;ENSP00000423389;ENSP00000423769;ENSP00000424865;ENSP00000424874;ENSP00000425558;ENSP00000425809;ENSP00000427420;ENSP00000474029;ENSP00000477539	A0A087WT27;B2RB65;B4DX94;D6RC77;D6RCD1;D6RCQ8;D6RF12;D6RF77;D6RIS6;E1P547;E9PF86;H0Y8I3;H0Y987;J3KN95;O95394;Q5JWR4;Q96J46;Q9H8G5;Q9NS94;Q9NTT6;Q9UFV5;Q9UIY2;S4R390	PGM3	Phosphoacetylglucosamine mutase
0.0391514	0.680802	-1.22457	-0.00606251	-0.850051	0.351856	-0.393844	-0.734108	0.779233	-0.112933	0.35746	0.339322	-0.767199	-0.805035	-0.451251	-0.0568919	0.146781	-0.177436					RWDD2A	ENSG00000013392	ENSP00000358739	B4DIQ3;E1P548;Q2M3R3;Q96FH1;Q9UIY3	RWDD2A	RWD domain-containing protein 2A
-0.421188	-0.253849	-0.244937	-0.209682	-0.165667	0.0954533	-0.338382	-0.111965	-0.360811	-0.450246	-0.193511	0.0287881	0.00773478	0.029228	-0.280465	-0.0632534	-0.103774	-0.454899	biological regulation;cell proliferation;cellular macromolecule metabolic process;cellular metabolic process;cellular process;cellular protein metabolic process;macromolecule metabolic process;macromolecule modification;metabolic process;peptidyl-amino acid modification;peptidyl-serine modification;peptidyl-serine phosphorylation;peptidyl-threonine modification;peptidyl-threonine phosphorylation;…	adenyl nucleotide binding;adenyl ribonucleotide binding;ATP binding;binding;catalytic activity;kinase activity;non-membrane spanning protein tyrosine kinase activity;nucleotide binding;phosphotransferase activity, alcohol group as acceptor;protein kinase activity;protein serine/threonine kinase activity;protein serine/threonine/tyrosine kinase activity;protein tyrosine kinase activity;purine nucl…	cell part;cytoplasm;intracellular membrane-bounded organelle;intracellular organelle;intracellular part;membrane-bounded organelle;nucleus;organelle		CLK1	ENSG00000013441	ENSP00000326830;ENSP00000386358;ENSP00000386875;ENSP00000394734;ENSP00000400487;ENSP00000479484	A0A087WVK0;B4DFW7;B8ZZR0;F8WBF5;P49759;Q0P694;Q8N5V8	CLK1	Dual specificity protein kinase CLK1
0.233931	-0.750537	-0.0956435	-0.58095	0.425065	0.198156	-0.0611694	-0.28816	0.313956	-0.453305	-0.175108	0.00545454	-0.103129	-0.0472357	0.235242	-0.208409	-0.130384	0.169558	biological regulation;biosynthetic process;cellular biosynthetic process;cellular macromolecule biosynthetic process;cellular macromolecule metabolic process;cellular metabolic process;cellular nitrogen compound metabolic process;cellular process;defense response;defense response to virus;gene expression;immune effector process;immune response;immune system process;innate immune response;macromol…	binding;catalytic activity;cation binding;DNA binding;DNA-directed RNA polymerase activity;ion binding;metal ion binding;nucleic acid binding;nucleoside binding;nucleotidyltransferase activity;ribonucleoside binding;RNA polymerase activity;transferase activity;transferase activity, transferring phosphorus-containing groups	cell part;cytoplasmic part;cytosol;DNA-directed RNA polymerase complex;DNA-directed RNA polymerase III complex;intracellular organelle part;intracellular part;macromolecular complex;nuclear DNA-directed RNA polymerase complex;nuclear part;nucleoplasm;nucleoplasm part;organelle part;protein complex;RNA polymerase complex	Cytosolic DNA-sensing pathway;Purine metabolism;Pyrimidine metabolism;RNA polymerase	POLR3B	ENSG00000013503	ENSP00000228347;ENSP00000445721;ENSP00000448398	A8K6H0;B3KV73;F5H1E6;F8VRU2;Q9NW08;Q9NW59	POLR3B	DNA-directed RNA polymerase III subunit RPC2
-0.197209	-1.35022	0.200096	-0.862372	-0.17328	0.128651	-1.38931	-0.940089	-1.50486	0.100638	-0.959602	0.0606055	-1.34067	-0.663016	-0.235117	-0.746885	-0.87248	-0.247224					ANGEL1	ENSG00000013523	ENSP00000251089;ENSP00000451534;ENSP00000451568;ENSP00000452287	B4DWL7;G3V414;G3V437;G3V5C4;O94859;Q8NCS9;Q9UNK9	ANGEL1	Protein angel homolog 1
0.334676	0.0103703	0.336899	-0.0802422	0.276141	0.255969	0.304013	0.323307	0.168276	0.0960081	0.493932	0.235431	0.27509	0.475074	0.058763	0.113886	0.425021	0.622326	androgen receptor signaling pathway;biological regulation;biosynthetic process;cellular biosynthetic process;cellular macromolecule biosynthetic process;cellular macromolecule metabolic process;cellular metabolic process;cellular nitrogen compound metabolic process;cellular process;cellular protein metabolic process;cellular response to stimulus;intracellular receptor mediated signaling pathway;m…	acid-amino acid ligase activity;androgen receptor binding;binding;catalytic activity;cation binding;hormone receptor binding;ion binding;ligase activity;ligase activity, forming carbon-nitrogen bonds;metal ion binding;nuclear hormone receptor binding;protein binding;protein binding transcription factor activity;receptor binding;small conjugating protein ligase activity;steroid hormone receptor bi…	cell part;cytoplasm;intracellular membrane-bounded organelle;intracellular organelle;intracellular part;membrane-bounded organelle;nucleus;organelle		RNF14	ENSG00000013561	ENSP00000324956;ENSP00000348462;ENSP00000378022;ENSP00000378027;ENSP00000378028;ENSP00000420837;ENSP00000421780;ENSP00000422527;ENSP00000422650;ENSP00000423273;ENSP00000423294;ENSP00000423420;ENSP00000425361;ENSP00000426832	A0AV26;A6NMR2;A8MTW5;B3KN72;B7ZLV2;D3DQE4;D6R988;D6R996;D6RA38;D6RAS4;D6RBK4;D6RBU3;D6RDK2;D6RDU6;E7EP22;O94793;Q6IBV0;Q9UBS8	RNF14	E3 ubiquitin-protein ligase RNF14
-0.583824	-0.460374	-0.406092	-0.0463066	-0.67504	-0.0371218	-0.494174	-0.432218	-0.477107	-0.554404	0.147202	-0.226276	-0.161031	-0.093466	-0.497711	-0.293468	-0.499121	0.0280035	catabolic process;cellular catabolic process;cellular macromolecule catabolic process;cellular macromolecule metabolic process;cellular metabolic process;cellular nitrogen compound metabolic process;cellular process;DNA catabolic process;DNA catabolic process, endonucleolytic;DNA metabolic process;macromolecule catabolic process;macromolecule metabolic process;metabolic process;nitrogen compound …	binding;catalytic activity;deoxyribonuclease activity;DNA binding;endodeoxyribonuclease activity;endodeoxyribonuclease activity, producing 5'-phosphomonoesters;endonuclease activity;endonuclease activity, active with either ribo- or deoxyribonucleic acids and producing 5'-phosphomonoesters;hydrolase activity;hydrolase activity, acting on ester bonds;nuclease activity;nucleic acid binding	cell part;cytoplasmic part;endoplasmic reticulum;extracellular membrane-bounded organelle;extracellular organelle;extracellular region part;extracellular vesicular exosome;intracellular membrane-bounded organelle;intracellular organelle;intracellular part;membrane-bounded organelle;membrane-bounded vesicle;nucleus;organelle;vesicle		DNASE1L1	ENSG00000013563	ENSP00000014935;ENSP00000309168;ENSP00000358822;ENSP00000358823;ENSP00000358824;ENSP00000377255;ENSP00000393000;ENSP00000393346;ENSP00000395591;ENSP00000410281;ENSP00000416881	A3KQT1;A6QRJ0;D3DWW7;E7ESG1;E7EUJ0;P49184;Q5HY40;Q5HY41	DNASE1L1	Deoxyribonuclease-1-like 1
-1.03812	-0.236735	0.0375009	-0.357137	-0.292648	0.00468206	-0.633331	-0.651052	-0.382654	0.267963	-0.417096	0.0818467	-0.314193	-1.09302	-1.09591	-0.831596	-0.437918	-0.272233	biological regulation;cell cycle process;cellular component organization;cellular component organization at cellular level;cellular component organization or biogenesis;cellular component organization or biogenesis at cellular level;cellular macromolecule metabolic process;cellular metabolic process;cellular nitrogen compound metabolic process;cellular process;cellular protein metabolic process;c…	4 iron, 4 sulfur cluster binding;adenyl nucleotide binding;adenyl ribonucleotide binding;ATP binding;ATPase activity;ATPase activity, coupled;ATP-dependent DNA helicase activity;ATP-dependent helicase activity;binding;catalytic activity;cation binding;DNA binding;DNA helicase activity;DNA-dependent ATPase activity;double-stranded DNA binding;helicase activity;hydrolase activity;hydrolase activity…	cell part;chromatin;chromosomal part;cytoplasm;cytoskeletal part;extracellular membrane-bounded organelle;extracellular organelle;extracellular region part;extracellular vesicular exosome;intracellular membrane-bounded organelle;intracellular non-membrane-bounded organelle;intracellular organelle;intracellular organelle part;intracellular part;membrane-bounded organelle;membrane-bounded vesicle;m…		DDX11	ENSG00000013573	ENSP00000228264;ENSP00000309965;ENSP00000406457;ENSP00000406799;ENSP00000407646;ENSP00000439298;ENSP00000440171;ENSP00000440402;ENSP00000441015;ENSP00000441425;ENSP00000442466;ENSP00000443426;ENSP00000443578;ENSP00000443750;ENSP00000445219;ENSP00000445568;ENSP00000473610	B4DMS8;C9K0E8;F5GXJ8;F5GXL6;F5GYY1;F5H235;F5H2V9;F6WZM0;H0YFY8;H0YGL4;H0YGX9;Q13333;Q86VQ4;Q86W62;Q92498;Q92770;Q92998;Q92999;Q96FC9;R4GNE1	DDX11	Probable ATP-dependent RNA helicase DDX11
0.398097	0.123512	0.231245	0.0500193	0.0785642	0.052043	0.342291	0.226156	0.415398	0.0558994	0.344698	0.0744357	0.0957208	0.211811	0.25578	0.289274	0.138469	0.183815	circadian rhythm;rhythmic process	binding;cation binding;heme binding;ion binding;iron ion binding;metal ion binding;tetrapyrrole binding;transition metal ion binding	cell part;cytoplasmic part;cytosol;extracellular membrane-bounded organelle;extracellular organelle;extracellular region;extracellular region part;extracellular vesicular exosome;intracellular membrane-bounded organelle;intracellular organelle;intracellular part;membrane-bounded organelle;membrane-bounded vesicle;mitochondrion;organelle;vesicle		HEBP1	ENSG00000013583	ENSP00000014930;ENSP00000441678;ENSP00000442020	A8K1G2;F5GWX2;H0YG71;Q9NRV9;Q9Y5Z5	HEBP1	Heme-binding protein 1
-1.02166	-0.961913	-0.658974	-1.27902	-0.69837	-0.113843	-0.855097	-0.862605	-0.743307	-1.11076	-0.663066	-0.226276	-0.964014	-1.01464	-0.597958	-1.03749	-0.555104	-0.449698	biological regulation;cellular process;cellular response to stimulus;regulation of biological process;regulation of cellular process;response to stimulus;signal transduction	G-protein coupled receptor activity;molecular transducer activity;receptor activity;signal transducer activity;signaling receptor activity;transmembrane signaling receptor activity	cell part;cytoplasmic part;cytoplasmic vesicle membrane;cytoplasmic vesicle part;extracellular membrane-bounded organelle;extracellular organelle;extracellular region part;extracellular vesicular exosome;integral to membrane;integral to plasma membrane;intracellular membrane-bounded organelle;intracellular organelle;intracellular organelle part;intracellular part;intrinsic to membrane;intrinsic t…		GPRC5A	ENSG00000013588	ENSP00000014914;ENSP00000439430;ENSP00000441627	B3KV45;F5GWG3;H0YFN2;O95357;Q8NFJ5	GPRC5A	Retinoic acid-induced protein 3
-0.396981	-0.530702	-0.0894113	-0.453274	-0.519661	-0.327398	-0.153979	0.33516	-0.1292	0.0722649	-0.606119	0.12296	-0.0474963	-0.273804	-0.0761909	-0.0173774	-0.153619	-0.164966	anatomical structure development;biological regulation;biosynthetic process;cellular biosynthetic process;cellular macromolecule biosynthetic process;cellular macromolecule metabolic process;cellular metabolic process;cellular nitrogen compound metabolic process;cellular process;developmental process;developmental process involved in reproduction;gonad development;macromolecule biosynthetic proce…		cell part;intracellular membrane-bounded organelle;intracellular organelle;intracellular part;membrane-bounded organelle;nucleus;organelle		MAMLD1	ENSG00000013619	ENSP00000262858;ENSP00000351765;ENSP00000359428;ENSP00000397438;ENSP00000414517	B2RCQ4;B4DG93;B9EGA5;F8WAK3;Q13495	MAMLD1	Mastermind-like domain-containing protein 1
0.143455	0.151715	-0.0317221	0.191091	0.070622	0.337383	-0.021075	0.033046	0.0541637	0.00115657	0.124752	0.114357	0.150826	-0.0245831	0.0860696	0.0208197	0.105679	0.566921	anatomical structure development;astral microtubule organization;biological regulation;cell differentiation;cell proliferation;cellular component organization;cellular component organization at cellular level;cellular component organization or biogenesis;cellular component organization or biogenesis at cellular level;cellular developmental process;cellular localization;cellular process;cerebral c…		cell part;centrosome;cytoplasm;cytoplasmic part;cytoskeletal part;intracellular non-membrane-bounded organelle;intracellular organelle;intracellular organelle part;intracellular part;microtubule organizing center;non-membrane-bounded organelle;organelle;organelle part	RNA transport	TACC3	ENSG00000013810	ENSP00000326550;ENSP00000415914;ENSP00000418095;ENSP00000418727;ENSP00000419210;ENSP00000420838;ENSP00000478580;ENSP00000483196	C9JA91;C9JWI7;E7EMT0;F8WC55;H0Y8F2;Q2NKK4;Q3KQS5;Q8IX09;Q9UMQ1;Q9Y6A5	ERIC-1s;TACC3	Transforming acidic coiled-coil-containing protein 3
0.0962136	0.13253	-0.294086	0.0509481	0.189231	-0.0682535	0.210142	-0.213277	0.124805	0.183016	0.151808	-0.0751204	0.0235286	0.0180871	0.135866	0.0503683	0.0281448	-0.39052	biological regulation;cell differentiation;cellular developmental process;cellular macromolecule metabolic process;cellular metabolic process;cellular process;cellular protein metabolic process;cellular response to stimulus;cellular response to stress;developmental process;macromolecule metabolic process;macromolecule modification;metabolic process;negative regulation of biological process;negati…	acid-amino acid ligase activity;catalytic activity;ligase activity;ligase activity, forming carbon-nitrogen bonds;small conjugating protein ligase activity;UFM1 conjugating enzyme activity	cell part;cytoplasm;cytoplasmic part;cytosol;endoplasmic reticulum;endoplasmic reticulum membrane;endoplasmic reticulum part;intracellular membrane-bounded organelle;intracellular organelle;intracellular organelle part;intracellular part;macromolecular complex;membrane;membrane part;membrane-bounded organelle;nuclear part;nucleoplasm;nucleus;organelle;organelle membrane;organelle part;protein com…		UFL1	ENSG00000014123	ENSP00000358283	A0PJ53;B4DJ57;C0H5X5;O94874;Q8N765;Q9NTQ0	UFL1	E3 UFM1-protein ligase 1
0.0847409	0.284502	0.146787	-0.575777	0.278283	0.209909	0.141823	0.10911	0.318553	0.500045	0.0562453	0.0593104	-0.173556	-0.539301	0.2574	0.00602198	0.2113	-0.0261266	anatomical structure homeostasis;biological regulation;biosynthetic process;cell cycle;cell cycle process;cellular biosynthetic process;cellular component organization;cellular component organization at cellular level;cellular component organization or biogenesis;cellular component organization or biogenesis at cellular level;cellular macromolecule biosynthetic process;cellular macromolecule meta…	binding;catalytic activity;DNA binding;DNA polymerase activity;DNA-directed DNA polymerase activity;nucleic acid binding;nucleotidyltransferase activity;protein binding;protein dimerization activity;protein heterodimerization activity;transferase activity;transferase activity, transferring phosphorus-containing groups	alpha DNA polymerase:primase complex;cell part;chromosomal part;cytoplasm;intracellular organelle part;intracellular part;macromolecular complex;nuclear chromosome part;nuclear part;nucleoplasm;organelle part;protein complex	DNA replication;Purine metabolism;Pyrimidine metabolism	POLA2	ENSG00000014138	ENSP00000265465;ENSP00000432536;ENSP00000433952;ENSP00000434173	B4DNB4;E9PIQ6;E9PQ99;H0YDR7;Q14181;Q9BPV3	POLA2	DNA polymerase alpha subunit B
0.642327	1.35065	-0.0679312	0.673742	0.234465	0.31848	-0.179299	0.66643	0.244394	0.0052793	-0.325375	0.85714	0.0494342	0.367802	0.684433	0.533652	0.702365	-0.0392559	biological regulation;cellular macromolecule metabolic process;cellular metabolic process;cellular nitrogen compound metabolic process;cellular process;establishment of localization;establishment of localization in cell;establishment of RNA localization;intracellular transport;macromolecule metabolic process;metabolic process;mRNA 3'-end processing;mRNA export from nucleus;mRNA metabolic process;…	binding;cation binding;ion binding;metal ion binding	cell part;intracellular membrane-bounded organelle;intracellular organelle;intracellular part;membrane-bounded organelle;nucleus;organelle		ZC3H3	ENSG00000014164	ENSP00000262577;ENSP00000436834	H0YEY2;Q14163;Q8IXZ2;Q8N4E2;Q9BUS4	ZC3H3	Zinc finger CCCH domain-containing protein 3
0.35198	0.0944624	0.213315	0.610534	0.181836	0.111098	0.21036	0.110888	0.233009	0.304984	-0.111533	0.209609	-0.102938	0.0668304	0.293045	0.142005	0.280563	0.24337	biological regulation;catabolic process;cellular catabolic process;cellular component disassembly;cellular component disassembly at cellular level;cellular component organization;cellular component organization at cellular level;cellular component organization or biogenesis;cellular component organization or biogenesis at cellular level;cellular macromolecule metabolic process;cellular metabolic …	binding;calcium ion binding;calcium-dependent cysteine-type endopeptidase activity;catalytic activity;cation binding;cysteine-type endopeptidase activity;cysteine-type peptidase activity;endopeptidase activity;hydrolase activity;ion binding;metal ion binding;peptidase activity;peptidase activity, acting on L-amino acid peptides	adherens junction;anchoring junction;cell junction;cell part;cell-substrate adherens junction;cell-substrate junction;cytoplasm;cytoplasmic part;cytosol;extracellular membrane-bounded organelle;extracellular organelle;extracellular region part;extracellular vesicular exosome;focal adhesion;intracellular;intracellular part;membrane;membrane-bounded organelle;membrane-bounded vesicle;organelle;plas…	Alzheimer's disease;Apoptosis;Protein processing in endoplasmic reticulum	CAPN1	ENSG00000014216	ENSP00000279247;ENSP00000431172;ENSP00000431528;ENSP00000431686;ENSP00000431793;ENSP00000431984;ENSP00000432512;ENSP00000433366;ENSP00000433823;ENSP00000434176;ENSP00000435092;ENSP00000435198;ENSP00000435272;ENSP00000435847;ENSP00000436002;ENSP00000436693	E9PIA9;E9PJA6;E9PJJ3;E9PL37;E9PLC9;E9PLX0;E9PMC6;E9PQB3;E9PRM1;E9PSA6;P07384;Q2TTR0;Q6DHV4	CAPN1	Calpain-1 catalytic subunit
-1.35691	-0.90416	-1.01318	-0.379738	-0.583745	-0.389898	-1.15446	-1.03182	-0.273454	-1.13036	-0.724296	-0.406848	-0.90326	-0.788915	-1.01056	-1.07824	-0.00309467	-0.0751755	adenosine metabolic process;biological regulation;cellular aromatic compound metabolic process;cellular metabolic process;cellular nitrogen compound metabolic process;cellular process;dephosphorylation;heterocycle metabolic process;metabolic process;nitrogen compound metabolic process;nucleobase metabolic process;nucleobase-containing compound metabolic process;nucleobase-containing small molecul…	5'-nucleotidase activity;acid phosphatase activity;alcohol binding;amine binding;binding;catalytic activity;cation binding;choline binding;hydrolase activity;hydrolase activity, acting on ester bonds;identical protein binding;ion binding;lysophosphatidic acid phosphatase activity;nucleotidase activity;phosphatase activity;phosphoric ester hydrolase activity;protein binding;quaternary ammonium gro…	apical part of cell;cell part;cell projection;cytoplasmic membrane-bounded vesicle;cytoplasmic part;cytoplasmic vesicle;endosome;extracellular membrane-bounded organelle;extracellular organelle;extracellular region part;extracellular space;extracellular vesicular exosome;filopodium;Golgi apparatus part;Golgi cisterna;integral to membrane;intracellular;intracellular membrane-bounded organelle;intr…	Riboflavin metabolism	ACP3	ENSG00000014257	ENSP00000323036;ENSP00000337471;ENSP00000417744;ENSP00000418366;ENSP00000422036	D3DNC6;E9PFE6;H0Y8T3;P15309;Q5FBY0;Q96KY0;Q96QK9;Q96QM0	ACPP	PAPf39;Prostatic acid phosphatase
0.460956	0.052454	0.150837	0.0851421	0.0252538	-0.0584087	0.256999	0.10092	0.202603	0.0317457	0.180152	0.00429201	-0.0351253	0.117389	0.0788226	-0.00208282	0.151917	-0.0612571	acetyl-CoA catabolic process;acetyl-CoA metabolic process;alcohol biosynthetic process;alcohol metabolic process;biological regulation;biosynthetic process;carbohydrate biosynthetic process;carbohydrate metabolic process;carboxylic acid metabolic process;catabolic process;cellular biosynthetic process;cellular carbohydrate biosynthetic process;cellular carbohydrate metabolic process;cellular cata…	binding;catalytic activity;coenzyme binding;cofactor binding;diiodophenylpyruvate reductase activity;L-malate dehydrogenase activity;malate dehydrogenase activity;malic enzyme activity;NAD binding;nucleotide binding;oxidoreductase activity;oxidoreductase activity, acting on CH-OH group of donors;oxidoreductase activity, acting on the CH-OH group of donors, NAD or NADP as acceptor	cell part;centrosome;cytoplasm;cytoplasmic part;cytoskeletal part;cytosol;extracellular membrane-bounded organelle;extracellular organelle;extracellular region part;extracellular space;extracellular vesicular exosome;intracellular membrane-bounded organelle;intracellular non-membrane-bounded organelle;intracellular organelle;intracellular organelle part;intracellular part;membrane-bounded organel…	Carbon fixation in photosynthetic organisms;Citrate cycle (TCA cycle);Glyoxylate and dicarboxylate metabolism;Proximal tubule bicarbonate reclamation;Pyruvate metabolism	MDH1	ENSG00000014641	ENSP00000233114;ENSP00000386719;ENSP00000386743;ENSP00000394504;ENSP00000399004;ENSP00000400937;ENSP00000409027;ENSP00000410073;ENSP00000438144;ENSP00000446395	B2R5V5;B4DUN2;B7Z3I7;B8ZZ51;B9A041;C9IZI0;C9JF79;C9JLV6;C9JRL4;F5H098;F8WFC2;P40925;Q6I9V0	MDH1	Malate dehydrogenase;Malate dehydrogenase, cytoplasmic
-0.00461841	0.1036	0.242639	0.00108814	0.159315	0.365552	0.252513	0.0521443	0.258618	0.0605876	0.34139	0.0858932	0.311449	-0.0056107	0.285281	0.0314169	0.150044	0.0418313	biological regulation;biosynthetic process;cation transport;cellular biosynthetic process;cellular macromolecule biosynthetic process;cellular macromolecule metabolic process;cellular metabolic process;cellular nitrogen compound metabolic process;cellular process;cellular response to stimulus;cellular response to stress;divalent inorganic cation transport;divalent metal ion transport;DNA metaboli…	binding;cation transmembrane transporter activity;chromatin binding;ion transmembrane transporter activity;ligand-dependent nuclear receptor transcription coactivator activity;nucleic acid binding transcription factor activity;protein binding transcription factor activity;sequence-specific DNA binding transcription factor activity;substrate-specific transmembrane transporter activity;substrate-sp…	cell part;cytoskeleton;integral to membrane;intracellular membrane-bounded organelle;intracellular non-membrane-bounded organelle;intracellular organelle;intracellular part;intrinsic to membrane;membrane part;membrane-bounded organelle;non-membrane-bounded organelle;nucleus;organelle		SLC30A9	ENSG00000014824	ENSP00000264451;ENSP00000423529	D6R9M6;Q4W5B6;Q6PML9;Q7Z5I7;Q8TBB2;Q9Y6R2	SLC30A9	Zinc transporter 9
-0.0697477	0.018672	0.52891	-0.171413	-0.624492	0.0113254	-0.311057	-0.282944	-0.185409	-0.206909	-0.278944	-0.289011	-0.368321	-0.0395	-0.159709	-0.0136719	0.379477	0.336872			extracellular membrane-bounded organelle;extracellular organelle;extracellular region part;extracellular vesicular exosome;membrane-bounded organelle;membrane-bounded vesicle;organelle;vesicle		MTMR11	ENSG00000014914	ENSP00000358136;ENSP00000391668	A4FU01;B3KUE4;B4DJI6;B4DQF5;B4E3Q6;Q3ZCP7;Q5SZ62;Q6P2Q8;Q99752;Q99753	MTMR11	Myotubularin-related protein 11
-0.070575	0.419474	0.237823	0.304061	0.0379272	0.207723	0.193048	0.168064	-0.301425	0.330119	0.578766	0.201473	0.0374784	0.160857	0.0202231	0.14089	0.269888	0.0128634	biosynthetic process;cellular biosynthetic process;cellular component assembly;cellular component assembly at cellular level;cellular component organization;cellular component organization at cellular level;cellular component organization or biogenesis;cellular component organization or biogenesis at cellular level;cellular macromolecular complex assembly;cellular macromolecular complex subunit o…	catalytic activity;cation transmembrane transporter activity;cytochrome-c oxidase activity;heme-copper terminal oxidase activity;hydrogen ion transmembrane transporter activity;inorganic cation transmembrane transporter activity;ion transmembrane transporter activity;monovalent inorganic cation transmembrane transporter activity;oxidoreductase activity;oxidoreductase activity, acting on a heme gr…	cell part;cytochrome complex;cytoplasmic part;integral to membrane;intracellular membrane-bounded organelle;intracellular organelle;intracellular organelle part;intracellular part;intrinsic to membrane;macromolecular complex;membrane;membrane part;membrane-bounded organelle;mitochondrial inner membrane;mitochondrial membrane;mitochondrial membrane part;mitochondrial part;mitochondrial respiratory…	Oxidative phosphorylation;Porphyrin and chlorophyll metabolism;Two-component system	COX15	ENSG00000014919	ENSP00000016171;ENSP00000359514	A8K6I9;O60556;O75878;Q5TD00;Q5TD01;Q7KZN9;Q7Z3Q3;Q9NTN0	COX15	Cytochrome c oxidase assembly protein COX15 homolog
0.500401	0.0268621	0.275681	0.55427	0.335812	-0.0197544	0.41276	0.104872	0.19289	0.166181	0.285117	-0.0156312	0.285268	0.067476	0.361297	0.386141	0.348897	-0.297377	biological regulation;biosynthetic process;cellular biosynthetic process;cellular macromolecule biosynthetic process;cellular macromolecule metabolic process;cellular metabolic process;cellular nitrogen compound metabolic process;cellular process;macromolecule biosynthetic process;macromolecule metabolic process;metabolic process;negative regulation of biological process;negative regulation of bi…	binding;cation binding;ion binding;metal ion binding;protein binding transcription factor activity;transcription coactivator activity;transcription cofactor activity;transcription corepressor activity;transcription factor binding transcription factor activity;transition metal ion binding;zinc ion binding	cell part;cytoplasm;intracellular membrane-bounded organelle;intracellular organelle;intracellular organelle part;intracellular part;membrane-bounded organelle;nuclear part;nucleoplasm;nucleus;organelle;organelle part		YAF2	ENSG00000015153	ENSP00000328004;ENSP00000370167;ENSP00000439256;ENSP00000447217;ENSP00000447686;ENSP00000447863;ENSP00000448291;ENSP00000448312;ENSP00000448533;ENSP00000450097;ENSP00000450394;ENSP00000451626	A0A0B4J255;A8K5P0;B4DFU3;F8VRE5;F8VZR2;F8W0B9;G3V1X5;G3V212;G3V219;G3V465;Q8IY57;Q99710	YAF2	YY1-associated factor 2
0.0891631	0.0405197	0.157586	0.349832	0.284997	0.228678	0.403242	0.364662	0.206713	0.0888221	0.251932	-0.0167832	0.438889	0.317822	0.37779	0.364639	-0.0588064	-0.226357	biological regulation;biosynthetic process;cell cycle;cell proliferation;cellular biosynthetic process;cellular component organization;cellular component organization at cellular level;cellular component organization or biogenesis;cellular component organization or biogenesis at cellular level;cellular macromolecule biosynthetic process;cellular macromolecule metabolic process;cellular metabolic …	binding;cation binding;DNA binding;histone binding;ion binding;metal ion binding;methylated histone residue binding;nucleic acid binding;protein binding;protein binding transcription factor activity;transcription cofactor activity;transcription corepressor activity;transcription factor binding transcription factor activity;transition metal ion binding;zinc ion binding	cell part;chromosome;intracellular membrane-bounded organelle;intracellular non-membrane-bounded organelle;intracellular organelle;intracellular organelle part;intracellular part;membrane-bounded organelle;non-membrane-bounded organelle;nuclear part;nucleoplasm;nucleus;organelle;organelle part		ZMYND11	ENSG00000015171	ENSP00000309992;ENSP00000370996;ENSP00000371003;ENSP00000371017;ENSP00000371020;ENSP00000381046;ENSP00000381050;ENSP00000381053;ENSP00000385484;ENSP00000386010;ENSP00000397072;ENSP00000424205;ENSP00000452959;ENSP00000473321;ENSP00000487386	A0A0A0MRY2;B0QZE2;B2R6G8;B7Z293;B7Z2J6;E7ENI9;E7EV75;E9PE09;F6UH50;J3QKD2;Q15326;Q2LD45;Q2LD46;Q2LD47;Q2LD48;Q5VUI1;Q8N4B3	ZMYND11	Zinc finger MYND domain-containing protein 11
0.446828	-0.013752	-0.176282	0.24913	0.21392	-0.109065	0.119998	0.199666	-0.0225012	0.0957458	0.1924	0.00343752	0.0844674	0.292997	-0.126364	0.298742	0.334628	0.0737059	activation of caspase activity;anatomical structure development;apoptosis;apoptotic mitochondrial changes;biological regulation;brain development;cell death;cellular component assembly;cellular component organization;cellular component organization at cellular level;cellular component organization or biogenesis;cellular component organization or biogenesis at cellular level;cellular process;cellu…	binding;cytokine receptor binding;death receptor binding;protein binding;receptor binding;tumor necrosis factor receptor superfamily binding	cell part;cytoplasm;cytoplasmic part;cytosol;extracellular membrane-bounded organelle;extracellular organelle;extracellular region part;extracellular vesicular exosome;integral to membrane;integral to mitochondrial membrane;integral to organelle membrane;intracellular membrane-bounded organelle;intracellular organelle;intracellular organelle part;intracellular part;intrinsic to membrane;intrinsic…	Alzheimer's disease;Amyotrophic lateral sclerosis (ALS);Apoptosis;ko05152;Natural killer cell mediated cytotoxicity;p53 signaling pathway;Pathways in cancer;Viral myocarditis	BID	ENSG00000015475	ENSP00000318822;ENSP00000344594;ENSP00000382667;ENSP00000382669;ENSP00000382674;ENSP00000449236;ENSP00000477773;ENSP00000480414;ENSP00000481991;ENSP00000483534;ENSP00000483709	B2ZP78;P55957;Q549M7;Q71T04;Q7Z4M9;Q8IY86	BID	BH3-interacting domain death agonist;BH3-interacting domain death agonist p11;BH3-interacting domain death agonist p13;BH3-interacting domain death agonist p15
-0.789387	-0.562241	-0.860426	-0.762299	-0.716576	-0.197734	-1.095	-0.867252	-0.577327	-0.67742	-0.514773	-0.165092	-0.965744	-0.640454	-0.92796	-0.900976	-0.815191	-0.188359	amine metabolic process;aminoglycan biosynthetic process;aminoglycan metabolic process;biosynthetic process;carbohydrate biosynthetic process;carbohydrate metabolic process;cellular biosynthetic process;cellular macromolecule biosynthetic process;cellular macromolecule metabolic process;cellular metabolic process;cellular process;chondroitin sulfate biosynthetic process;chondroitin sulfate metabo…	acetylglucosaminyltransferase activity;catalytic activity;protein xylosyltransferase activity;transferase activity;transferase activity, transferring glycosyl groups;transferase activity, transferring hexosyl groups;transferase activity, transferring pentosyl groups;UDP-glycosyltransferase activity;UDP-xylosyltransferase activity;xylosyltransferase activity	cell part;cytoplasmic part;endoplasmic reticulum membrane;endoplasmic reticulum part;Golgi apparatus part;Golgi membrane;integral to membrane;intracellular organelle part;intracellular part;intrinsic to membrane;membrane;membrane part;organelle membrane;organelle part	Glycosaminoglycan biosynthesis - chondroitin sulfate;Glycosaminoglycan biosynthesis - heparan sulfate	XYLT2	ENSG00000015532	ENSP00000017003;ENSP00000365733;ENSP00000425511;ENSP00000426501;ENSP00000428350;ENSP00000460517	A0A0C4DFW8;B4DT06;D6RCT0;H0YB00;I3L3K2;Q6UY41;Q86V00;Q9H1B5	XYLT2	Xylosyltransferase 2
0.10647	0.0267763	0.0247927	0.211599	-0.106859	0.0435114	-0.00688624	0.109404	0.106214	0.492976	-0.00964212	-0.0347447	0.231874	0.0574615	0.436511	0.415268	0.248015	-0.0393817					NUDCD3	ENSG00000015676	ENSP00000347626	Q8IVD9;Q9BTI3;Q9H7W9;Q9UPT4	NUDCD3	NudC domain-containing protein 3
-0.368146	-0.53851	-0.594074	-0.599382	-0.17671	-0.426516	-0.891591	-0.596605	-0.378327	-0.656783	-0.290449	-0.135401	-0.973507	-0.629307	-0.355117	-0.680855	-0.268594	-0.456272		catalytic activity;transferase activity;transferase activity, transferring glycosyl groups	cell part;integral to membrane;intrinsic to membrane;membrane;membrane part		GLT8D1	ENSG00000016864	ENSP00000266014;ENSP00000378263;ENSP00000385730;ENSP00000417551;ENSP00000417713;ENSP00000417858;ENSP00000418300;ENSP00000418853;ENSP00000419094;ENSP00000419612;ENSP00000420286;ENSP00000420462	A0A0A0MSE5;C9J6X9;C9J880;C9JA13;C9JNB0;C9JPK4;C9JY96;H7C4V6;Q68CQ7;Q7Z4D1;Q8N2J6;Q9P0I5	GLT8D1	Glycosyltransferase 8 domain-containing protein 1
-0.890225	-0.997865	-0.425387	-0.829946	-0.545648	-0.340203	-0.875454	-0.850443	-0.84143	-0.894173	-0.384682	-0.241056	-1.06722	-0.846564	-0.731566	-0.884299	-0.425266	-0.134183	actin cytoskeleton organization;actin cytoskeleton reorganization;actin filament-based process;anatomical structure development;biological adhesion;biological regulation;calcium ion homeostasis;calcium ion transmembrane transport;calcium ion transport;calcium-dependent cell-cell adhesion;cation homeostasis;cation transport;cell adhesion;cell-cell adhesion;cellular calcium ion homeostasis;cellular…	active transmembrane transporter activity;adenyl nucleotide binding;adenyl ribonucleotide binding;ATP binding;ATPase activity;ATPase activity, coupled;ATPase activity, coupled to movement of substances;ATPase activity, coupled to transmembrane movement of ions;ATPase activity, coupled to transmembrane movement of ions, phosphorylative mechanism;ATPase activity, coupled to transmembrane movement o…	cell part;cytoplasmic part;Golgi apparatus;Golgi apparatus part;Golgi membrane;integral to membrane;intracellular membrane-bounded organelle;intracellular organelle;intracellular organelle part;intracellular part;intrinsic to membrane;membrane;membrane part;membrane-bounded organelle;organelle;organelle membrane;organelle part;trans-Golgi network		ATP2C1	ENSG00000017260	ENSP00000329664;ENSP00000352665;ENSP00000395809;ENSP00000402677;ENSP00000421261;ENSP00000421326;ENSP00000422489;ENSP00000422872;ENSP00000422890;ENSP00000423330;ENSP00000423774;ENSP00000424783;ENSP00000424930;ENSP00000425228;ENSP00000425320;ENSP00000426849;ENSP00000427087;ENSP00000427461;ENSP00000427625;ENSP00000432956	B2RAT7;B4DSW3;B4E2Q0;B7Z3X9;D6R9U9;D6REJ1;D6RGE9;D6RHV9;G3XAH8;G8JLN9;H0Y8X9;H0Y9S7;H0Y9V7;H0YAH2;O76005;P98194;Q86V72;Q86V73;Q8N6V1;Q8NCJ7	ATP2C1	Calcium-transporting ATPase;Calcium-transporting ATPase type 2C member 1
-0.0222986	0.0910482	0.245656	0.171391	0.0501704	0.454541	0.283453	0.292971	0.28755	0.438823	0.115759	0.0144639	0.323442	0.234771	0.273582	0.186734	0.0508289	-0.139214	biological regulation;cellular process;cellular response to stimulus;chemotaxis;establishment of localization;intracellular signal transduction;locomotion;metabolic process;positive regulation of catalytic activity;positive regulation of GTPase activity;positive regulation of hydrolase activity;positive regulation of molecular function;regulation of biological process;regulation of catabolic proc…	ATPase activity;ATPase activity, coupled;ATPase activity, coupled to movement of substances;binding;catalytic activity;enzyme activator activity;enzyme binding;enzyme regulator activity;GTPase activator activity;GTPase binding;GTPase regulator activity;hydrolase activity;hydrolase activity, acting on acid anhydrides;hydrolase activity, acting on acid anhydrides, in phosphorus-containing anhydride…	cell part;cytoplasmic part;cytosol;intracellular part;membrane	Pancreatic cancer;Pathways in cancer	RALBP1	ENSG00000017797	ENSP00000019317;ENSP00000372924;ENSP00000411556;ENSP00000463693	D3DUI0;E7ENF8;J3QLT3;Q15311	RALBP1	RalA-binding protein 1
-0.79522	-0.840858	-0.469534	-0.619015	-0.437597	-0.22391	-0.770977	-0.687436	-0.774742	-0.590245	-0.199023	-0.286947	-0.644613	-0.706434	-0.551585	-0.712098	-0.514092	-0.368729	biological regulation;negative regulation of axonogenesis;negative regulation of biological process;negative regulation of cell development;negative regulation of cell differentiation;negative regulation of cell projection organization;negative regulation of cellular component organization;negative regulation of cellular process;negative regulation of developmental process;negative regulation of …		cell part;cell projection;cell projection part;filopodium;growth cone;site of polarized growth		RUFY3	ENSG00000018189	ENSP00000226328;ENSP00000370394;ENSP00000399771;ENSP00000420980;ENSP00000421120;ENSP00000425400;ENSP00000425574;ENSP00000426165;ENSP00000426734	B3KM25;B4DYW7;D6RCQ1;D6REM9;D6RH24;D9N163;H0Y8G6;H0Y8I0;O94948;Q7L099;Q9UI00	RUFY3	Protein RUFY3
0.450829	0.186349	0.178817	0.506021	0.0613017	0.0257683	0.234143	0.147634	0.0814912	0.30126	0.122504	0.0550685	0.362861	0.151961	0.297566	0.207075	0.116763	-0.166083	anatomical structure development;anatomical structure morphogenesis;biological regulation;biosynthetic process;catabolic process;cell differentiation;cell division;cell part morphogenesis;cell projection morphogenesis;cell projection organization;cell surface receptor linked signaling pathway;cellular biosynthetic process;cellular catabolic process;cellular component morphogenesis;cellular compon…	protein binding transcription factor activity;transcription coactivator activity;transcription cofactor activity;transcription corepressor activity;transcription factor binding transcription factor activity	cell part;cytoplasm;cytoplasmic part;cytosol;intracellular membrane-bounded organelle;intracellular organelle;intracellular organelle part;intracellular part;macromolecular complex;membrane-bounded organelle;nuclear part;nucleoplasm;nucleoplasm part;nucleus;organelle;organelle part;protein complex;transcription factor complex		WWTR1	ENSG00000018408	ENSP00000353847;ENSP00000417339;ENSP00000417862;ENSP00000417984;ENSP00000418580;ENSP00000418621;ENSP00000419234;ENSP00000419465;ENSP00000420120;ENSP00000420159	C9J038;C9J337;C9J588;C9JQS8;C9JR84;D3DNH7;H7C4Q0;H7C4Z7;Q8N3P2;Q9GZV5;Q9Y3W6	WWTR1	WW domain-containing transcription regulator protein 1
0.15244	-0.0956917	0.0850286	0.143365	0.0942855	-0.0556068	0.000712633	0.280247	0.299945	0.268442	0.192148	0.161069	-0.141403	-0.0959036	0.121194	-0.0171413	0.0571728	-0.0112875	biosynthetic process;cellular biosynthetic process;cellular lipid metabolic process;cellular metabolic process;cellular process;ether lipid biosynthetic process;ether lipid metabolic process;glycerol ether biosynthetic process;glycerol ether metabolic process;glycerolipid biosynthetic process;glycerolipid metabolic process;lipid biosynthetic process;lipid metabolic process;metabolic process;organ…	alkylglycerone-phosphate synthase activity;binding;catalytic activity;coenzyme binding;cofactor binding;FAD binding;flavin adenine dinucleotide binding;oxidoreductase activity;oxidoreductase activity, acting on CH-OH group of donors;oxidoreductase activity, acting on the CH-OH group of donors, NAD or NADP as acceptor;transferase activity;transferase activity, transferring alkyl or aryl (other tha…	cell part;cytoplasmic part;intracellular membrane-bounded organelle;intracellular non-membrane-bounded organelle;intracellular organelle;intracellular organelle lumen;intracellular organelle part;intracellular part;membrane;membrane-bounded organelle;membrane-enclosed lumen;microbody;microbody lumen;microbody membrane;microbody part;mitochondrion;non-membrane-bounded organelle;nuclear part;nucleo…	Ether lipid metabolism;Peroxisome	AGPS	ENSG00000018510	ENSP00000264167;ENSP00000386688	A5D8U9;B8ZZ81;O00116;Q2TU35	AGPS	Alkyldihydroxyacetonephosphate synthase, peroxisomal
0.581974	0.293779	0.200096	-0.0352087	0.225816	0.57152	0.36257	0.0939682	0.307678	0.457779	0.0143161	0.388173	0.218954	0.433752	0.0626831	-0.257949	-0.0382037	-0.103435					STEEP1	ENSG00000018610	ENSP00000320345;ENSP00000441786	A8MPX7;B4DQN2;D3DWH9;F5GWL7;O43351;Q9H5V9	CXorf56	UPF0428 protein CXorf56
1.45729	-0.54159	1.71794	0.52667	-0.302563	0.482866	0.065588	-0.555963	-2.06876	-0.020788	-0.459676	-0.574199	0.981263	-0.659184	-0.142008	-0.449293	0.137504	-0.403248	adult behavior;adult locomotory behavior;associative learning;ATP hydrolysis coupled proton transport;behavior;biological regulation;calcium ion homeostasis;calcium-mediated signaling;cardiac muscle contraction;cation homeostasis;cation transport;cellular calcium ion homeostasis;cellular cation homeostasis;cellular chemical homeostasis;cellular divalent inorganic cation homeostasis;cellular homeo…	active transmembrane transporter activity;adenyl nucleotide binding;adenyl ribonucleotide binding;ATP binding;ATPase activity;ATPase activity, coupled;ATPase activity, coupled to movement of substances;ATPase activity, coupled to transmembrane movement of ions;ATPase activity, coupled to transmembrane movement of ions, phosphorylative mechanism;ATPase activity, coupled to transmembrane movement o…	caveola;cell part;cell projection;cell projection part;cytoplasm;cytoplasmic part;dendritic spine;endosome;integral to membrane;intracellular membrane-bounded organelle;intracellular organelle;intracellular part;intrinsic to membrane;macromolecular complex;membrane;membrane part;membrane raft;membrane-bounded organelle;neuron projection;neuron spine;organelle;plasma membrane;plasma membrane part;…	Aldosterone-regulated sodium reabsorption;Bile secretion;Carbohydrate digestion and absorption;Cardiac muscle contraction;Endocrine and other factor-regulated calcium reabsorption;Gastric acid secretion;Mineral absorption;Pancreatic secretion;Protein digestion and absorption;Proximal tubule bicarbonate reclamation;Salivary secretion	ATP1A2	ENSG00000018625	ENSP00000354490;ENSP00000376066;ENSP00000411705	B1AKY9;D3DVE4;H0Y7C1;P50993;Q07059;Q5JW74;Q86UZ5;Q9UQ25	ATP1A2	Sodium/potassium-transporting ATPase subunit alpha-2
0.230944	-0.167194	-0.106594	-0.105598	-0.179331	-0.306188	0.0230081	-0.190348	0.178546	-0.555238	0.415007	0.123308	0.139961	-0.187755	-0.0446863	-0.568161	-0.306415	-0.33028					TTC27	ENSG00000018699	ENSP00000313953;ENSP00000392883;ENSP00000393327;ENSP00000398820;ENSP00000409230;ENSP00000410642	A6NKJ0;C9JVS4;F8WCH1;H7C178;H7C329;H7C3A3;Q6P3X3;Q96SS5;Q9BVF1;Q9NWR4;Q9NXG4	TTC27	Tetratricopeptide repeat protein 27
-0.53045	0.00412369	-0.543903	-0.747312	-0.768227	0.101593	-0.304106	0.0996144	-0.348381	-0.0491841	-0.116088	-0.183336	-0.292189	-0.561306	0.0547175	-0.119073	0.207893	0.128582					PHLDB1	ENSG00000019144	ENSP00000348359;ENSP00000354498;ENSP00000431508;ENSP00000435520;ENSP00000469820;ENSP00000470046;ENSP00000478254;ENSP00000481393;ENSP00000482728	A0A087WTZ7;A0A087WXY7;A0A087WZL0;B0YJ63;B0YJ64;O75133;Q4KMF8;Q86UU1;Q8TEQ2;Q96C94	PHLDB1	Pleckstrin homology-like domain family B member 1
0.535905	0.368858	0.284984	0.570512	-0.0224552	-0.798704	-0.0636952	0.293212	-0.935498	1.56716	0.0449133	0.738959	0.928795	-0.468	-0.368011	-0.0908394	-0.39855	1.30799		binding;catalytic activity;chromatin binding;methyltransferase activity;transferase activity;transferase activity, transferring one-carbon groups			PRDM11	ENSG00000019485	ENSP00000394314;ENSP00000431898;ENSP00000435976;ENSP00000456942;ENSP00000480626	A0A087WWZ6;E9PJ09;H3BSZ2;Q8N9F1;Q9NQV5	PRDM11	PR domain-containing protein 11
-0.430231	-0.40166	1.08407	-0.217412	0.131839	0.0988488	0.419225	0.417201	-0.464692	-0.587418	-0.410264	0.10493	-0.635409	0.242271	0.371871	-0.0908394	-0.128929	-0.505736	biological regulation;calcium ion-dependent exocytosis of neurotransmitter;cellular component organization;cellular component organization at cellular level;cellular component organization or biogenesis;cellular component organization or biogenesis at cellular level;cellular membrane fusion;cellular membrane organization;cellular process;establishment of localization;establishment of localization…	binding;clathrin binding;protein binding;SNARE binding;syntaxin binding	cell part;cytoplasmic membrane-bounded vesicle;cytoplasmic part;cytoplasmic vesicle;integral to membrane;integral to plasma membrane;intracellular membrane-bounded organelle;intracellular organelle;intracellular part;intrinsic to membrane;intrinsic to plasma membrane;membrane;membrane part;membrane-bounded organelle;membrane-bounded vesicle;organelle;plasma membrane;plasma membrane part;transport…		SYT13	ENSG00000019505	ENSP00000020926;ENSP00000432975;ENSP00000434967	A8K4P4;D3DQP1;H0YD47;H0YE47;Q7L8C5;Q9BQS3;Q9H041;Q9P2C0	SYT13	Synaptotagmin-13
0.35352	0.00664234	0.175223	0.393829	0.218174	-0.111402	0.176945	0.222721	0.426357	0.0724142	0.292709	0.0430264	0.0451121	0.156865	0.145532	0.1107	0.144716	-0.0372884	anatomical structure development;anatomical structure morphogenesis;biological regulation;canonical Wnt receptor signaling pathway;cardiac epithelial to mesenchymal transition;cartilage morphogenesis;cell development;cell differentiation;cell migration;cell migration involved in endocardial cushion formation;cell migration involved in heart development;cell morphogenesis;cell morphogenesis involv…	binding;cation binding;chromatin binding;DNA binding;ion binding;metal ion binding;nucleic acid binding;nucleic acid binding transcription factor activity;RNA polymerase II core promoter proximal region sequence-specific DNA binding transcription factor activity;RNA polymerase II core promoter proximal region sequence-specific DNA binding transcription factor activity involved in negative regulat…	cell part;chromatin;chromosomal part;cytoplasm;intracellular membrane-bounded organelle;intracellular organelle;intracellular organelle part;intracellular part;membrane-bounded organelle;nuclear chromatin;nuclear chromosome part;nuclear part;nucleus;organelle;organelle part	Adherens junction	SNAI2	ENSG00000019549	ENSP00000020945;ENSP00000380034	B2R6P6;O43623;Q53FC1	SNAI2	Zinc finger protein SNAI2
-0.463309	-0.51551	-0.445492	-0.42627	-0.260577	-0.254135	-0.621603	-0.572555	-0.593951	-0.492024	-0.319982	-0.145639	-0.632878	-0.482615	-0.656808	-0.510316	-0.327788	0.139164	activation of MAPK activity;adaptive immune response;adaptive immune response based on somatic recombination of immune receptors built from immunoglobulin superfamily domains;antigen processing and presentation;antigen processing and presentation of endogenous antigen;antigen processing and presentation of exogenous antigen;antigen processing and presentation of exogenous peptide antigen;antigen …	antigen binding;beta-amyloid binding;binding;cytokine binding;cytokine receptor activity;identical protein binding;macrophage migration inhibitory factor binding;MHC class II protein binding;MHC class II protein binding, via antigen binding groove;MHC class II protein complex binding;MHC protein binding;MHC protein complex binding;molecular transducer activity;protein binding;protein binding invo…	cell part;cell surface;clathrin coated vesicle membrane;clathrin-coated endocytic vesicle membrane;coated vesicle membrane;cytoplasmic part;cytoplasmic vesicle membrane;cytoplasmic vesicle part;endocytic vesicle membrane;endoplasmic reticulum part;endosome;ER to Golgi transport vesicle membrane;external side of plasma membrane;extracellular membrane-bounded organelle;extracellular organelle;extra…	Antigen processing and presentation;ko05152	CD74	ENSG00000019582	ENSP00000009530;ENSP00000230685;ENSP00000367026;ENSP00000429024;ENSP00000429478;ENSP00000429641;ENSP00000430614;ENSP00000430654	A8K7R1;B4DNE8;D3DQG3;D3DQG4;E7EQJ3;E7ER71;E7ESL3;H0YBZ2;H0YBZ8;P04233;Q14597;Q29832;Q5U0J8;Q8SNA0;Q8WLP6	CD74	HLA class II histocompatibility antigen gamma chain
-0.603305	-1.26205	-0.746266	-1.03001	-0.321422	-0.423959	-0.819708	-1.05161	-0.659958	-1.60662	-0.591172	0.282336	-0.78026	-0.81223	-0.757104	-0.644323	-0.618919	-0.139597	activation of MAPK activity;amine metabolic process;aminoglycan metabolic process;anatomical structure development;anatomical structure morphogenesis;biological regulation;blood coagulation;carbohydrate metabolic process;cell activation;cell chemotaxis;cell communication;cell cycle phase;cell cycle process;cell migration;cell morphogenesis;cell morphogenesis involved in differentiation;cell motil…	binding;catalytic activity;chemoattractant activity;growth factor activity;identical protein binding;protein binding;receptor binding	cell part;cytoplasmic membrane-bounded vesicle lumen;cytoplasmic part;cytoplasmic vesicle part;extracellular region;extracellular region part;extracellular space;intracellular organelle part;intracellular part;membrane;membrane-enclosed lumen;organelle lumen;organelle part;platelet alpha granule lumen;secretory granule lumen;vesicle lumen	Cytokine-cytokine receptor interaction;Focal adhesion;Malaria;Melanoma;Pathways in cancer;Renal cell carcinoma	HGF	ENSG00000019991	ENSP00000222390;ENSP00000346164;ENSP00000388592;ENSP00000389854;ENSP00000391238;ENSP00000395468;ENSP00000396307;ENSP00000408270;ENSP00000413829	A1L3U6;C9JDP4;C9JJ35;C9JS80;C9WSJ3;P14210;Q02935;Q13494;Q14519;Q3KRB2;Q8TCE2;Q9BYL9;Q9BYM0;Q9UDU6	HGF	Hepatocyte growth factor;Hepatocyte growth factor alpha chain;Hepatocyte growth factor beta chain
0.047128	0.0752497	0.166087	0.140039	0.112474	0.195537	0.245634	0.388526	0.0201776	0.19944	0.224823	0.0558553	0.378963	0.254987	0.0999389	0.113033	-0.318508	-0.115103	biological regulation;cell migration;cell motility;cell surface receptor linked signaling pathway;cellular component movement;cellular component organization;cellular component organization at cellular level;cellular component organization or biogenesis;cellular component organization or biogenesis at cellular level;cellular macromolecule metabolic process;cellular metabolic process;cellular proc…	binding;catalytic activity;cation binding;cysteine-type peptidase activity;hydrolase activity;ion binding;K63-linked polyubiquitin binding;metal ion binding;peptidase activity;peptidase activity, acting on L-amino acid peptides;polyubiquitin binding;protein binding;small conjugating protein binding;small conjugating protein-specific protease activity;transition metal ion binding;ubiquitin binding…	cell part;cytoplasm;intracellular membrane-bounded organelle;intracellular organelle;intracellular organelle part;intracellular part;membrane-bounded organelle;nuclear part;nucleoplasm;nucleus;organelle;organelle part		ZRANB1	ENSG00000019995	ENSP00000352676	B4DZ98;D3DRF4;Q5SQP6;Q69YK3;Q9UGI0	ZRANB1	Ubiquitin thioesterase ZRANB1
-0.345102	0.274726	-0.082408	-0.363582	0.134369	0.171941	0.169216	0.401903	0.368905	0.477016	0.0529199	-0.0246415	0.208773	-0.182811	0.340857	0.229151	0.353426	0.771062	anatomical structure homeostasis;biological regulation;bone resorption;cell projection organization;cellular component organization;cellular component organization at cellular level;cellular component organization or biogenesis;cellular component organization or biogenesis at cellular level;cellular process;homeostatic process;neuron projection development;regulation of biological process;regulat…		cell body;cell part;cell projection;cytoplasmic part;cytosol;dendrite;intracellular part;membrane;neuron projection;neuronal cell body		NCDN	ENSG00000020129	ENSP00000348394;ENSP00000362340;ENSP00000362350;ENSP00000406511;ENSP00000407339	C9J5H8;D3DPR9;H7C2R2;Q9UBB6;Q9UBY2;Q9Y4A6;Q9Y4D9	NCDN	Neurochondrin
-0.269024	0.2365	-0.0923729	-0.311473	-0.00627661	0.325841	0.081588	-0.273509	0.122101	0.0889947	0.167906	0.148469	-0.00205851	-0.289516	0.158449	-0.0437059	0.503407	0.362871	biological regulation;biosynthetic process;cellular biosynthetic process;cellular macromolecule biosynthetic process;cellular macromolecule metabolic process;cellular metabolic process;cellular nitrogen compound metabolic process;cellular process;macromolecule biosynthetic process;macromolecule metabolic process;metabolic process;nitrogen compound metabolic process;nucleic acid metabolic process;…	binding;cation binding;DNA binding;ion binding;metal ion binding;nucleic acid binding	cell part;intracellular membrane-bounded organelle;intracellular organelle;intracellular part;membrane-bounded organelle;nucleus;organelle		ZFP64	ENSG00000020256	ENSP00000216923;ENSP00000344615;ENSP00000355179;ENSP00000360570;ENSP00000360573;ENSP00000360578;ENSP00000379303;ENSP00000379312;ENSP00000403424	A2A2N4;A2A2N5;A2A2N6;H0Y669;Q53H69;Q53XQ1;Q5JWM0;Q5JWM1;Q8WU98;Q9H9P1;Q9NPA5;Q9NTS7;Q9NTW7;Q9NVH4	ZFP64	Zinc finger protein 64 homolog, isoforms 1 and 2;Zinc finger protein 64 homolog, isoforms 3 and 4
0.131105	-0.107309	0.170949	-0.171858	0.101057	-0.134933	0.119869	-0.0195043	0.150462	-0.236516	0.0522199	0.0294328	0.19111	0.100436	0.018002	0.14093	-0.190844	-0.259771	adult heart development;anatomical structure development;biological regulation;biosynthetic process;catabolic process;cell cycle;cell cycle process;cell proliferation;cellular biosynthetic process;cellular catabolic process;cellular component assembly;cellular component organization;cellular component organization or biogenesis;cellular macromolecule biosynthetic process;cellular macromolecule ca…	binding;cation binding;ion binding;metal ion binding;protein binding;protein N-terminus binding;transition metal ion binding;zinc ion binding	cell part;cytoplasm;holo TFIIH complex;intracellular organelle part;intracellular part;macromolecular complex;nuclear part;nucleoplasm;nucleoplasm part;organelle part;protein complex;transcription factor complex	Basal transcription factors;Nucleotide excision repair	MNAT1	ENSG00000020426	ENSP00000261245;ENSP00000446437;ENSP00000451017;ENSP00000451379	G3V1U8;H0YJ92;H0YJF2;P51948;Q15817;Q6ICQ7	MNAT1	CDK-activating kinase assembly factor MAT1
-0.573016	0.0508518	-0.449721	0.106148	-0.357906	-0.203641	-0.319897	-0.143172	-0.792363	0.0445678	-0.633341	-0.22321	-0.29364	0.346968	-0.570125	0.114679	-0.384799	0.0554039	biological regulation;negative regulation of biological process;negative regulation of biosynthetic process;negative regulation of cellular biosynthetic process;negative regulation of cellular macromolecule biosynthetic process;negative regulation of cellular metabolic process;negative regulation of cellular process;negative regulation of cellular protein metabolic process;negative regulation of …	translation regulator activity;translation repressor activity	cell junction;cell part;cell projection;cytoplasm;dendrite;intracellular part;neuron projection;synapse		SAMD4A	ENSG00000020577	ENSP00000251091;ENSP00000375919;ENSP00000450808;ENSP00000452535;ENSP00000486821	A8MPZ5;G3V2R1;Q0VA96;Q6PEW4;Q9UPU9	SAMD4A	Protein Smaug homolog 1
-0.462262	-0.556889	-0.216285	-0.249713	-0.194231	-0.220436	-0.461787	-0.0644944	-0.306376	-0.4709	-0.305692	-0.213731	-0.288085	-0.424763	-0.419063	-0.414729	-0.300323	-0.267511	anatomical structure homeostasis;base-excision repair;biological regulation;biosynthetic process;cell cycle;cell cycle checkpoint;cell cycle process;cell proliferation;cellular biosynthetic process;cellular component organization;cellular component organization at cellular level;cellular component organization or biogenesis;cellular component organization or biogenesis at cellular level;cellular …	3'-5' exonuclease activity;binding;catalytic activity;cation binding;deoxyribonuclease activity;DNA binding;double-stranded DNA binding;endodeoxyribonuclease activity;endonuclease activity;exonuclease activity;hydrolase activity;hydrolase activity, acting on ester bonds;ion binding;manganese ion binding;metal ion binding;nuclease activity;nucleic acid binding;protein binding;protein C-terminus bi…	cell part;chromatin;chromosomal part;cytoplasmic part;cytosol;intracellular membrane-bounded organelle;intracellular organelle;intracellular organelle part;intracellular part;macromolecular complex;membrane-bounded organelle;Mre11 complex;nuclear part;nucleoplasm;nucleus;organelle;organelle part;protein complex;site of double-strand break	Homologous recombination;Non-homologous end-joining	MRE11	ENSG00000020922	ENSP00000325863;ENSP00000326094;ENSP00000376933;ENSP00000385614;ENSP00000439511;ENSP00000440986;ENSP00000442809	B3KTC7;F5GXT0;F5H256;F5H742;F8W7U8;O43475;P49959	MRE11A	Double-strand break repair protein MRE11A
0.308382	-0.260063	0.157986	0.140546	0.421593	0.0663662	0.201472	0.10911	0.230491	0.279238	0.24059	0.0229297	0.399714	0.132681	0.639992	0.205778	0.0618391	-0.11159	biological regulation;negative regulation of catalytic activity;negative regulation of endopeptidase activity;negative regulation of hydrolase activity;negative regulation of molecular function;negative regulation of peptidase activity;regulation of biological process;regulation of catalytic activity;regulation of endopeptidase activity;regulation of hydrolase activity;regulation of metabolic pro…	endopeptidase inhibitor activity;endopeptidase regulator activity;enzyme inhibitor activity;enzyme regulator activity;peptidase inhibitor activity;peptidase regulator activity;serine-type endopeptidase inhibitor activity	cell part;cytoplasm;extracellular membrane-bounded organelle;extracellular organelle;extracellular region part;extracellular space;extracellular vesicular exosome;intracellular part;membrane;membrane-bounded organelle;membrane-bounded vesicle;organelle;vesicle	Amoebiasis	SERPINB1	ENSG00000021355	ENSP00000370115	A8K5L2;B4DNT0;P30740;Q53FB9;Q5W0E1;Q9UDF8	SERPINB1	Leukocyte elastase inhibitor
0.14078	-0.252429	0.35145	-0.28152	-0.351004	-0.213741	-0.263194	-0.244956	-0.00376678	-0.127044	0.129901	0.0259662	-0.194465	-0.587034	-0.126304	-0.041451	-0.386328	0.178733	anatomical structure morphogenesis;axonogenesis;biological regulation;cell part morphogenesis;cell projection morphogenesis;cell projection organization;cellular component assembly;cellular component morphogenesis;cellular component organization;cellular component organization at cellular level;cellular component organization or biogenesis;cellular component organization or biogenesis at cellular…	adenyl nucleotide binding;adenyl ribonucleotide binding;alpha-tubulin binding;ATP binding;ATPase activity;ATPase activity, coupled;beta-tubulin binding;binding;catalytic activity;cytoskeletal protein binding;hydrolase activity;hydrolase activity, acting on acid anhydrides;hydrolase activity, acting on acid anhydrides, in phosphorus-containing anhydrides;microtubule binding;microtubule-severing AT…	cell part;centrosome;cytoplasm;cytoplasmic part;cytoplasmic vesicle;cytoskeletal part;endoplasmic reticulum;endosome;extracellular membrane-bounded organelle;extracellular organelle;extracellular region part;extracellular vesicular exosome;integral to membrane;intracellular membrane-bounded organelle;intracellular non-membrane-bounded organelle;intracellular organelle;intracellular organelle part…		SPAST	ENSG00000021574	ENSP00000320885;ENSP00000340817;ENSP00000480893;ENSP00000482496	A7E2A7;Q9UBP0;Q9UPR9	SPAST	Spastin
-0.98011	-0.545266	-0.0695114	-0.124476	-0.681075	-0.321382	-0.331302	-0.698703	-0.743924	-0.634606	-0.285867	-0.514078	-0.186194	-0.696886	-1.25966	-0.612792	-0.442222	-0.107046	adult behavior;anatomical structure formation involved in morphogenesis;angiogenesis;axon guidance;behavior;behavioral interaction between organisms;biological adhesion;biological regulation;cell adhesion;cell communication;cell-cell adhesion;cell-cell signaling;cellular component assembly;cellular component assembly at cellular level;cellular component organization;cellular component organizatio…	binding;calcium channel regulator activity;cation binding;cell adhesion molecule binding;channel regulator activity;ion binding;metal ion binding;molecular transducer activity;neuroligin family protein binding;protein binding;receptor activity;signal transducer activity;signaling receptor activity;transmembrane signaling receptor activity	cell part;integral to membrane;integral to plasma membrane;intrinsic to membrane;intrinsic to plasma membrane;membrane part;plasma membrane part	Cell adhesion molecules (CAMs)	NRXN3	ENSG00000021645	ENSP00000281127;ENSP00000338349;ENSP00000394426;ENSP00000450462;ENSP00000450683;ENSP00000451393;ENSP00000451648;ENSP00000451672;ENSP00000451754;ENSP00000451947	A0A0A0MR89;A0A0C4DGK4;A5PKW8;A6NGR4;A7MD34;A8MPU5;B3KPM7;G3V247;G3V4R9;H0YJL2;O95378;Q6NUR0;Q8IUD8;Q8IUE3;Q9HDB5;Q9NS47;Q9P1V3;Q9P1V6;Q9UIE2;Q9UIE3;Q9ULA5;Q9Y486;Q9Y4C0	NRXN3	Neurexin-3;Neurexin-3-beta;Neurexin-3-beta, C-terminal fragment;Neurexin-3-beta, soluble form
0.48329	0.304935	0.0745645	0.229386	0.123702	0.195064	-0.101587	-0.230477	0.451243	0.631289	0.924921	-0.148273	0.213078	0.279577	0.388799	0.0540342	0.626305	0.366885	alcohol metabolic process;cellular process;cholesterol metabolic process;cholesterol transport;establishment of localization;establishment of localization in cell;Golgi to plasma membrane transport;Golgi vesicle transport;intracellular transport;lipid metabolic process;lipid transport;metabolic process;organic substance transport;post-Golgi vesicle-mediated transport;primary metabolic process;sma…	binding;cholesterol binding;lipid binding;oxysterol binding;steroid binding;sterol binding	cell part;cytoplasmic part;cytosol;endoplasmic reticulum membrane;endoplasmic reticulum part;integral to membrane;intracellular organelle part;intracellular part;intrinsic to membrane;membrane;membrane part;organelle membrane;organelle part		OSBPL5	ENSG00000021762	ENSP00000263650;ENSP00000302872;ENSP00000374639;ENSP00000431412;ENSP00000432507;ENSP00000433222;ENSP00000433342;ENSP00000433754;ENSP00000434265;ENSP00000435812;ENSP00000436950;ENSP00000437141	A6NDP0;A6NJS8;B4DVB0;E9PIJ6;E9PJE6;E9PLN3;E9PNH0;E9PPQ2;E9PQB4;E9PRA9;H0YCD7;Q54A90;Q8N596;Q9BZB0;Q9H0X9;Q9P1Z4	OSBPL5	Oxysterol-binding protein;Oxysterol-binding protein-related protein 5
-0.25465	-0.149272	-0.446222	-0.269985	-0.0949149	-0.0551958	-0.501699	-0.438854	-0.277399	-0.429341	-0.0336337	0.00620699	-0.301546	-0.13572	-0.0213904	-0.352978	-0.2201	-0.227081	cellular macromolecule metabolic process;cellular metabolic process;cellular nitrogen compound metabolic process;cellular process;macromolecule metabolic process;metabolic process;mRNA metabolic process;mRNA processing;nitrogen compound metabolic process;nuclear mRNA splicing, via spliceosome;nucleic acid metabolic process;nucleobase-containing compound metabolic process;primary metabolic process…		catalytic step 2 spliceosome;cell part;intracellular membrane-bounded organelle;intracellular organelle;intracellular organelle part;intracellular part;macromolecular complex;membrane;membrane-bounded organelle;nuclear part;nucleoplasm;nucleus;organelle;organelle part;ribonucleoprotein complex;spliceosomal complex	Spliceosome	AQR	ENSG00000021776	ENSP00000156471;ENSP00000445700;ENSP00000453278	A0JP17;A5YKK3;H0YH15;H0YLN9;O60306;Q2YDX9;Q6IRU8;Q6PIC8	AQR	Intron-binding protein aquarius
-0.65664	-0.765365	-0.970642	-0.447902	-0.185206	-0.303722	-0.57109	-0.534789	-0.980408	-0.0644543	-0.613783	-0.327455	-0.835025	-0.535073	-0.709048	-0.620697	-0.309955	-0.326454	acylglycerol catabolic process;acylglycerol metabolic process;amide biosynthetic process;amine biosynthetic process;amine catabolic process;amine metabolic process;anatomical structure development;anion homeostasis;arginine biosynthetic process;arginine metabolic process;biological regulation;biosynthetic process;carbamoyl phosphate biosynthetic process;carbamoyl phosphate metabolic process;carbo…	adenyl nucleotide binding;adenyl ribonucleotide binding;amine binding;amino acid binding;ATP binding;binding;calcium ion binding;carbamoyl-phosphate synthase (ammonia) activity;carbamoyl-phosphate synthase (glutamine-hydrolyzing) activity;carbon-nitrogen ligase activity, with glutamine as amido-N-donor;carboxylic acid binding;catalytic activity;cation binding;endopeptidase activity;glutamate bind…	cell part;cytoplasmic part;intracellular non-membrane-bounded organelle;intracellular organelle;intracellular organelle lumen;intracellular organelle part;intracellular part;macromolecular complex;membrane;membrane-enclosed lumen;mitochondrial inner membrane;mitochondrial matrix;mitochondrial membrane;mitochondrial nucleoid;mitochondrial part;non-membrane-bounded organelle;nuclear part;nucleoid;n…	Alanine, aspartate and glutamate metabolism;Arginine and proline metabolism;Nitrogen metabolism	CPS1	ENSG00000021826	ENSP00000233072;ENSP00000388496;ENSP00000402608;ENSP00000406136;ENSP00000430644;ENSP00000430697;ENSP00000480517	B7Z818;C9JTA4;E7EWJ3;J3KQL0;O43774;P31327;Q53TL5;Q59HF8;Q5R211;Q7Z5I5	CPS1	Carbamoyl-phosphate synthase [ammonia], mitochondrial
0.0284517	0.581267	0.110955	-0.263478	-0.393711	-0.658526	-0.0636952	-0.473985	0.000498533	0.714169	0.888681	0.188762	0.586125	-0.669379	0.364953	0.390287	0.426533	-0.102147	anatomical structure development;anatomical structure morphogenesis;biological regulation;cell differentiation;cellular developmental process;cellular process;developmental process;muscle organ development;muscle structure development;negative regulation of biological process;negative regulation of cell cycle;negative regulation of cell cycle process;negative regulation of cell growth;negative re…	binding;cation binding;ion binding;ion channel binding;metal ion binding;protein binding;transition metal ion binding;zinc ion binding	adherens junction;anchoring junction;cell junction;cell part;cell-substrate adherens junction;cell-substrate junction;cytoplasm;cytoplasmic part;cytosol;focal adhesion;intracellular membrane-bounded organelle;intracellular organelle;intracellular part;membrane;membrane-bounded organelle;nucleus;organelle;plasma membrane		FHL1	ENSG00000022267	ENSP00000071281;ENSP00000359708;ENSP00000359710;ENSP00000359717;ENSP00000359724;ENSP00000377709;ENSP00000377710;ENSP00000389920;ENSP00000391779;ENSP00000408038;ENSP00000412642;ENSP00000413798;ENSP00000414604;ENSP00000437673;ENSP00000443333;ENSP00000444815;ENSP00000477609;ENSP00000485897;ENSP00000486134;ENSP00000486436;ENSP00000486439;ENSP00000486631;ENSP00000486782;ENSP00000487030;ENSP00000487147…	A0A0D9SEY7;A0A0D9SFB0;A0A0D9SFI6;A0A0D9SFZ9;A0A0D9SG53;A0A0D9SGB2;A0A0D9SGC5;A0A0D9SGD1;B7Z5T4;B7Z793;O95212;Q13230;Q13642;Q13645;Q5JXH7;Q5JXH8;Q5JXH9;Q5JXI0;Q5JXI2;Q5JXI3;Q5JXI7;Q5JXI8;Q5M7Y6;Q6IB30;Q9NZ40;Q9UKZ8;Q9Y630	FHL1	Four and a half LIM domains protein 1
0.387805	0.0724287	0.21102	0.467072	0.260405	0.0963984	0.423038	0.35781	0.2243	0.297123	0.283717	0.13202	0.486578	0.38273	0.320562	0.514343	0.170856	-0.00208163					RTF2	ENSG00000022277	ENSP00000023939;ENSP00000349906;ENSP00000379220;ENSP00000400322	A0A0A0MQR2;A2A2L5;A2A2L6;E1P5Z9;Q9BY42;Q9BYL7;Q9HCV9;Q9NX29;Q9NZZ8;Q9P002;Q9UHW3	RTFDC1	Protein RTF2 homolog
-0.0345585	0.308834	-0.814551	0.627756	0.0979748	0.0415158	0.168681	-0.426679	-1.27521	-0.706407	-0.377213	0.175823	-1.20316	-0.61239	-0.0875602	0.101806	0.622931	0.0517457	establishment of localization;transport		cell part;integral to membrane;intrinsic to membrane;membrane part		SLC45A4	ENSG00000022567	ENSP00000024061;ENSP00000428137;ENSP00000429033;ENSP00000429059;ENSP00000429974	E5RGN5;E5RJM7;E7EV90;Q5BKX6;Q6ZRI2;Q9ULU3	SLC45A4	Solute carrier family 45 member 4
0.0692599	0.387298	0.217976	0.300494	0.180236	0.220782	0.220594	0.24269	0.158201	0.540707	0.0301633	0.173122	0.114865	0.156738	0.388493	0.0344048	0.0747738	0.333262	biological regulation;biosynthetic process;cellular biosynthetic process;cellular macromolecule biosynthetic process;cellular macromolecule metabolic process;cellular metabolic process;cellular nitrogen compound metabolic process;cellular process;cellular protein metabolic process;macromolecule biosynthetic process;macromolecule metabolic process;macromolecule modification;metabolic process;negat…	acid-amino acid ligase activity;binding;catalytic activity;cation binding;DNA binding;DNA-directed RNA polymerase activity;ion binding;ligase activity;ligase activity, forming carbon-nitrogen bonds;metal ion binding;nucleic acid binding;nucleotidyltransferase activity;regulatory region DNA binding;regulatory region nucleic acid binding;RNA polymerase activity;small conjugating protein ligase acti…	cell part;cytoplasm;intracellular membrane-bounded organelle;intracellular organelle;intracellular part;membrane-bounded organelle;nucleus;organelle		RNF10	ENSG00000022840	ENSP00000322242;ENSP00000415682;ENSP00000437392;ENSP00000439221;ENSP00000439510;ENSP00000439859;ENSP00000441487;ENSP00000443000;ENSP00000443235;ENSP00000443790;ENSP00000444770;ENSP00000445160	F5H3A4;F5H510;F5H5P6;F5H5Z1;H0YF69;H0YFN9;H0YFQ9;H0YG28;H0YGL7;H0YGX5;Q8N5U6;Q92550;Q9NPP8;Q9ULW4	RNF10	RING finger protein 10
-0.47315	-0.551644	-0.0342064	0.415043	-0.00472689	-0.244438	-0.214777	0.139365	-0.523504	-0.0791819	-0.430936	0.0840645	-0.259229	0.0171778	0.0838432	0.136167	-0.395572	-0.223948		binding;cation binding;ion binding;metal ion binding			ZNF839	ENSG00000022976	ENSP00000399863;ENSP00000452819;ENSP00000452983;ENSP00000453109;ENSP00000453137;ENSP00000453363;ENSP00000453415;ENSP00000453515;ENSP00000453744;ENSP00000454159	A8K0R7;B3KSD2;H0YKI3;H0YKY1;H0YLB6;H0YM06;H0YM94;H0YMU1;H0YNU6;Q53FH5;Q6GPI5;Q86TU1;Q9BQ86;Q9NUU3	ZNF839	Zinc finger protein 839
-0.392083	-0.1803	-0.097084	-0.29643	-0.180933	-0.139282	-0.294047	-0.0198858	-0.152828	-0.0932982	0.0923285	0.157388	-0.221439	-0.362164	0.0409036	0.0221243	-0.12414	-0.337922	cellular macromolecule metabolic process;cellular metabolic process;cellular process;cellular protein metabolic process;macromolecule metabolic process;macromolecule modification;metabolic process;primary metabolic process;protein acylation;protein lipidation;protein metabolic process;protein modification process;protein palmitoylation	binding;catalytic activity;cation binding;ion binding;metal ion binding;palmitoyltransferase activity;protein-cysteine S-acyltransferase activity;protein-cysteine S-palmitoleyltransferase activity;S-acyltransferase activity;transferase activity;transferase activity, transferring acyl groups;transferase activity, transferring acyl groups other than amino-acyl groups;transition metal ion binding;zi…	cell part;cytoplasmic part;endoplasmic reticulum;endoplasmic reticulum membrane;endoplasmic reticulum part;integral to membrane;intracellular membrane-bounded organelle;intracellular organelle;intracellular organelle part;intracellular part;intrinsic to membrane;membrane;membrane part;membrane-bounded organelle;organelle;organelle membrane;organelle part		ZDHHC6	ENSG00000023041	ENSP00000358412;ENSP00000358413;ENSP00000486105	A0A0D9SEX5;D3DRB6;Q53G45;Q96IV7;Q9H605;Q9H6R6	ZDHHC6	Palmitoyltransferase ZDHHC6
-0.914102	0.232445	-0.529984	0.0087347	-0.223708	-0.0483179	-0.291106	0.0720155	0.0355728	-0.158292	-0.419034	0.343737	-0.487124	0.157971	-0.611201	-0.474754	-0.00642586	-0.460989			cell part;integral to membrane;intrinsic to membrane;membrane;membrane part		GRAMD1B	ENSG00000023171	ENSP00000325628;ENSP00000388458;ENSP00000402457;ENSP00000432987;ENSP00000434214;ENSP00000436500	B3KXJ5;E7EPH8;E9PRD6;J3KNL5;Q3KR37;Q6UW85;Q9ULL9	GRAMD1B	GRAM domain-containing protein 1B
0.240136	0.134877	0.0377007	0.155826	0.090158	0.189484	0.015835	0.177563	0.0499218	0.302228	0.103592	0.0172381	0.0516114	0.0546434	0.143395	0.176077	0.19131	0.00619721	biological regulation;catabolic process;cellular catabolic process;cellular macromolecule catabolic process;cellular macromolecule metabolic process;cellular metabolic process;cellular nitrogen compound metabolic process;cellular process;macromolecule catabolic process;macromolecule metabolic process;metabolic process;mRNA catabolic process;mRNA metabolic process;negative regulation of catalytic …	enzyme inhibitor activity;enzyme regulator activity;ribonuclease inhibitor activity	angiogenin-PRI complex;cell part;cytoplasm;extracellular membrane-bounded organelle;extracellular organelle;extracellular region part;extracellular vesicular exosome;intracellular part;macromolecular complex;membrane-bounded organelle;membrane-bounded vesicle;organelle;protein complex;vesicle		RNH1	ENSG00000023191	ENSP00000346402;ENSP00000348515;ENSP00000380729;ENSP00000380738;ENSP00000380739;ENSP00000416589;ENSP00000433999;ENSP00000435594;ENSP00000478664;ENSP00000479004;ENSP00000479966;ENSP00000480036;ENSP00000484572;ENSP00000431201;ENSP00000432170;ENSP00000433033;ENSP00000434947;ENSP00000434971;ENSP00000435057;ENSP00000435748;ENSP00000435798;ENSP00000436022	P13489;Q8IZK8;Q96FD7;Q9BQ80;Q9UDK6;E9PIK5;E9PIM9;E9PLZ3;E9PMA9;E9PMI1;E9PMJ3;E9PMN0;E9PR82;H0YCR7	RNH1;RNH1	Ribonuclease inhibitor
0.109144	-0.271369	0.0898523	0.0137882	-0.143207	0.0235043	0.0135853	-0.0651405	-0.173017	-0.32567	-0.0873446	-0.0976148	0.119606	-0.0496037	0.0654464	-0.0995045	-0.220433	-0.37207	apoptotic mitochondrial changes;ATP metabolic process;ATP synthesis coupled electron transport;biological regulation;cellular chemical homeostasis;cellular component organization;cellular component organization at cellular level;cellular component organization or biogenesis;cellular component organization or biogenesis at cellular level;cellular homeostasis;cellular ion homeostasis;cellular metab…	2 iron, 2 sulfur cluster binding;4 iron, 4 sulfur cluster binding;binding;catalytic activity;cation binding;electron carrier activity;ion binding;iron-sulfur cluster binding;metal cluster binding;metal ion binding;NADH dehydrogenase (quinone) activity;NADH dehydrogenase (ubiquinone) activity;NADH dehydrogenase activity;oxidoreductase activity;oxidoreductase activity, acting on NADH or NADPH;oxido…	cell part;cytoplasmic part;intracellular membrane-bounded organelle;intracellular organelle;intracellular organelle part;intracellular part;macromolecular complex;membrane;membrane part;membrane-bounded organelle;membrane-enclosed lumen;mitochondrial inner membrane;mitochondrial intermembrane space;mitochondrial membrane;mitochondrial membrane part;mitochondrial part;mitochondrial respiratory cha…	Alzheimer's disease;Huntington's disease;Oxidative phosphorylation;Parkinson's disease	NDUFS1	ENSG00000023228	ENSP00000233190;ENSP00000389413;ENSP00000392709;ENSP00000395553;ENSP00000397760;ENSP00000399912;ENSP00000400976;ENSP00000409689;ENSP00000409766	B4DIN9;B4DJ81;B4DJA0;B4DPG1;B4DUC1;C9JPQ5;E7ENF3;F8WDL5;P28331;Q53TR8;Q8N1C4;Q8TCC9	NDUFS1	NADH-ubiquinone oxidoreductase 75 kDa subunit, mitochondrial
0.029031	-0.11458	0.0809755	0.0431108	0.147007	-0.00667953	0.137271	-0.0231693	0.103353	0.0124757	0.0896087	-0.0705237	0.231896	0.0403507	0.195243	-0.118685	-0.236377	-0.450288	anatomical structure development;autophagic vacuole assembly;biological regulation;biosynthetic process;cell cycle;cellular biosynthetic process;cellular component assembly;cellular component assembly at cellular level;cellular component organization;cellular component organization at cellular level;cellular component organization or biogenesis;cellular component organization or biogenesis at cel…	binding;enzyme binding;kinase binding;protein binding;protein kinase binding	Atg1p signaling complex;cell part;cytoplasm;cytoplasmic part;cytosol;intracellular organelle part;intracellular part;macromolecular complex;membrane;nuclear membrane;nuclear part;organelle membrane;organelle part;pre-autophagosomal structure membrane;protein complex;ULK1-ATG13-FIP200 complex		RB1CC1	ENSG00000023287	ENSP00000025008;ENSP00000396067;ENSP00000429115;ENSP00000429611;ENSP00000429879;ENSP00000429918;ENSP00000430792;ENSP00000430809	E5RH44;E5RH63;E5RHX0;E5RJC1;H0YC28;H0YC30;Q86YR4;Q8TDY2;Q8WVU9;Q92601	RB1CC1	RB1-inducible coiled-coil protein 1
-0.973755	-1.28026	-0.83555	-0.996401	-0.480455	-0.387135	-0.801587	-1.09512	-0.809208	-1.00921	-0.396665	-0.175984	-1.16331	-1.18858	-0.810332	-0.982691	-0.242758	-0.371438	biological regulation;cell redox homeostasis;cellular homeostasis;cellular macromolecule metabolic process;cellular metabolic process;cellular process;cellular protein metabolic process;cellular response to stimulus;cellular response to stress;glycoprotein metabolic process;homeostatic process;macromolecule metabolic process;metabolic process;primary metabolic process;protein folding;protein meta…	catalytic activity;intramolecular oxidoreductase activity;intramolecular oxidoreductase activity, interconverting keto- and enol-groups;intramolecular oxidoreductase activity, transposing S-S bonds;isomerase activity;protein disulfide isomerase activity	cell part;cell surface;cytoplasmic part;endoplasmic reticulum lumen;endoplasmic reticulum membrane;endoplasmic reticulum part;endoplasmic reticulum-Golgi intermediate compartment;extracellular membrane-bounded organelle;extracellular organelle;extracellular region part;extracellular vesicular exosome;intracellular membrane-bounded organelle;intracellular organelle;intracellular organelle lumen;in…		ERP44	ENSG00000023318	ENSP00000262455	O60319;Q4VXC1;Q5VWZ7;Q6UW14;Q8WX67;Q9BS26	ERP44	Endoplasmic reticulum resident protein 44
0.230629	-0.16487	-0.0319433	-0.164977	-0.0910592	-0.213741	-0.0769508	-0.0929425	0.195198	-0.359926	0.0602508	-0.0405836	0.0615811	0.292262	-0.113636	-0.396943	-0.071043	-0.189055	biosynthetic process;cellular aromatic compound metabolic process;cellular biosynthetic process;cellular component organization;cellular component organization at cellular level;cellular component organization or biogenesis;cellular component organization or biogenesis at cellular level;cellular lipid metabolic process;cellular metabolic process;cellular nitrogen compound biosynthetic process;cel…	5-aminolevulinate synthase activity;binding;catalytic activity;cofactor binding;N-acyltransferase activity;N-succinyltransferase activity;pyridoxal phosphate binding;succinyltransferase activity;transferase activity;transferase activity, transferring acyl groups;transferase activity, transferring acyl groups other than amino-acyl groups;vitamin B6 binding;vitamin binding	cell part;cytoplasm;cytoplasmic part;intracellular membrane-bounded organelle;intracellular organelle;intracellular organelle lumen;intracellular organelle part;intracellular part;membrane-bounded organelle;membrane-enclosed lumen;mitochondrial matrix;mitochondrial part;mitochondrion;nuclear part;nucleoplasm;organelle;organelle lumen;organelle part	Glycine, serine and threonine metabolism;Porphyrin and chlorophyll metabolism	ALAS1	ENSG00000023330	ENSP00000309259;ENSP00000378416;ENSP00000417352;ENSP00000417719;ENSP00000418779;ENSP00000419423	H7C4H7;H7C5B0;P13196	ALAS1	5-aminolevulinate synthase, nonspecific, mitochondrial
-0.242001	0.850728	0.302907	-0.315317	0.217827	-0.235767	0.314267	0.0163724	0.253164	1.06483	0.333529	-0.016058	0.313838	-0.119908	0.564946	-0.875111	0.0975137	0.0449569	activation of immune response;activation of innate immune response;biological regulation;cell death;cell surface receptor linked signaling pathway;cellular component assembly;cellular component organization;cellular component organization or biogenesis;cellular macromolecule metabolic process;cellular metabolic process;cellular process;cellular protein metabolic process;cellular response to stimu…	acid-amino acid ligase activity;binding;caspase inhibitor activity;caspase regulator activity;catalytic activity;cation binding;cysteine-type endopeptidase inhibitor activity;endopeptidase inhibitor activity;endopeptidase regulator activity;enzyme inhibitor activity;enzyme regulator activity;ion binding;ligase activity;ligase activity, forming carbon-nitrogen bonds;metal ion binding;peptidase inh…	cell part;cytoplasm;cytoplasmic part;cytosol;intracellular membrane-bounded organelle;intracellular organelle;intracellular organelle part;intracellular part;macromolecular complex;membrane part;membrane raft;membrane-bounded organelle;nuclear part;nucleoplasm;nucleus;organelle;organelle part;protein complex	Apoptosis;Focal adhesion;NOD-like receptor signaling pathway;Pathways in cancer;Small cell lung cancer;Toxoplasmosis;Ubiquitin mediated proteolysis	BIRC3	ENSG00000023445	ENSP00000263464;ENSP00000431718;ENSP00000432907;ENSP00000481903	H0YCJ5;Q13489;Q16628;Q9HC27;Q9UP46	BIRC3	Baculoviral IAP repeat-containing protein 3
-0.166859	-0.382551	-0.175578	-0.112811	-0.00608492	-0.310327	-0.282604	-0.35389	-0.346199	-0.513502	-0.259343	-0.267541	-0.126175	-0.112896	-0.167771	-0.504489	-0.229995	-0.646023	biological regulation;cellular process;cellular response to stimulus;intracellular signal transduction;regulation of biological process;regulation of cellular process;regulation of intracellular protein kinase cascade;regulation of protein kinase A signaling cascade;regulation of response to stimulus;regulation of signal transduction;regulation of signaling;response to stimulus;signal transduction	binding;enzyme binding;phosphatase binding;protein binding;protein kinase A binding;protein phosphatase 1 binding;protein phosphatase binding	cell part;cytoplasmic part;cytoskeletal part;intracellular membrane-bounded organelle;intracellular organelle;intracellular organelle part;intracellular part;membrane-bounded organelle;microbody;microtubule organizing center;organelle;organelle part;peroxisome		AKAP11	ENSG00000023516	ENSP00000025301	O75124;Q9NUK7;Q9UKA4	AKAP11	A-kinase anchor protein 11
0.529925	0.311208	0.424143	0.0338535	0.279872	0.0271006	0.547519	0.310286	0.30448	0.437546	0.335996	0.139987	0.257781	0.0709531	0.360166	0.185814	0.335663	0.185601	amine metabolic process;apoptosis;biological regulation;carboxylic acid metabolic process;cell communication;cell death;cell differentiation;cell redox homeostasis;cellular amine metabolic process;cellular amino acid metabolic process;cellular developmental process;cellular homeostasis;cellular ketone metabolic process;cellular macromolecule metabolic process;cellular metabolic process;cellular m…	2 iron, 2 sulfur cluster binding;arsenate reductase (glutaredoxin) activity;arsenate reductase activity;binding;catalytic activity;cation binding;disulfide oxidoreductase activity;electron carrier activity;glutathione disulfide oxidoreductase activity;intramolecular oxidoreductase activity;intramolecular oxidoreductase activity, interconverting keto- and enol-groups;intramolecular oxidoreductase …	cell part;cytoplasmic part;intracellular membrane-bounded organelle;intracellular organelle;intracellular organelle part;intracellular part;membrane-bounded organelle;mitochondrion;nuclear part;nucleoplasm;nucleus;organelle;organelle part		GLRX2	ENSG00000023572	ENSP00000356409;ENSP00000356410	Q3LR69;Q7L1N7;Q96JC0;Q9NS18;Q9Y3D4	GLRX2	Glutaredoxin-2, mitochondrial
-0.0644386	-0.043148	0.0174351	-0.127836	0.105022	-0.0540981	0.0464537	-0.136894	-0.0120099	-0.11064	0.127507	-0.167478	-0.0638709	-0.19386	0.142267	-0.189738	0.0677948	-0.235966	biological regulation;biosynthetic process;cellular biosynthetic process;cellular macromolecule biosynthetic process;cellular macromolecule metabolic process;cellular metabolic process;cellular nitrogen compound metabolic process;cellular process;gene expression;macromolecule biosynthetic process;macromolecule metabolic process;metabolic process;nitrogen compound metabolic process;nucleic acid me…	binding;DNA binding;nucleic acid binding	cell part;intracellular organelle part;intracellular part;nuclear part;nucleoplasm;organelle part		SNAPC1	ENSG00000023608	ENSP00000216294	Q16533	SNAPC1	snRNA-activating protein complex subunit 1
0.34529	0.0175114	0.189502	0.250666	0.247501	-0.394526	0.197142	0.0343869	0.173183	0.00803351	0.398002	-0.165136	-0.107774	0.031122	0.300271	-0.0995045	0.555313	0.344405	catabolic process;cellular catabolic process;cellular metabolic process;cellular nitrogen compound catabolic process;cellular nitrogen compound metabolic process;cellular process;deoxyribonucleoside catabolic process;deoxyribonucleoside metabolic process;deoxyribonucleotide catabolic process;deoxyribonucleotide metabolic process;deoxyribose phosphate catabolic process;deoxyribose phosphate metabo…	aldehyde-lyase activity;carbon-carbon lyase activity;catalytic activity;deoxyribose-phosphate aldolase activity;lyase activity	cell part;cytoplasm;extracellular membrane-bounded organelle;extracellular organelle;extracellular region part;extracellular vesicular exosome;intracellular membrane-bounded organelle;intracellular organelle;intracellular part;membrane-bounded organelle;membrane-bounded vesicle;nucleus;organelle;vesicle	Pentose phosphate pathway	DERA	ENSG00000023697	ENSP00000416583;ENSP00000431757;ENSP00000432633;ENSP00000433051;ENSP00000433801;ENSP00000434973;ENSP00000435683;ENSP00000436999	E9PJ44;E9PJB9;E9PMH9;E9PML7;E9PPK3;E9PPM8;G3V158;Q53HN9;Q6PHW2;Q9Y315	DERA	Deoxyribose-phosphate aldolase
0.452215	0.115698	0.255173	0.322259	0.081223	0.0490084	0.117213	0.175795	0.364566	0.179841	0.360558	0.235859	0.157775	0.196565	0.277	0.18945	0.306282	0.130362	anatomical structure homeostasis;biological regulation;cell surface receptor linked signaling pathway;cellular component assembly;cellular component assembly at cellular level;cellular component organization;cellular component organization at cellular level;cellular component organization or biogenesis;cellular component organization or biogenesis at cellular level;cellular macromolecular complex…		cell part;cytoplasm;cytoplasmic part;cytosol;intracellular membrane-bounded organelle;intracellular organelle;intracellular organelle part;intracellular part;macromolecular complex;membrane;membrane-bounded organelle;nuclear part;nucleoplasm;nucleus;organelle;organelle part;plasma membrane;protein complex;SMN complex;SMN-Sm protein complex	RNA transport	STRAP	ENSG00000023734	ENSP00000025399;ENSP00000392270;ENSP00000445693;ENSP00000445814	B2R5S5;B4DNJ6;F5H1G1;H0YH33;Q5TZT4;Q9NTK0;Q9UQC8;Q9Y3F4	STRAP	Serine-threonine kinase receptor-associated protein
-1.0135	-0.788683	-0.772692	-0.796329	-0.325896	-0.406937	-1.24873	-0.596605	-1.41557	-0.67245	-0.439498	-0.276755	-1.09966	-0.574301	-1.40177	-0.695354	-0.566758	-0.173043	amine transport;amino acid transport;anion homeostasis;biological regulation;carboxylic acid transport;cellular anion homeostasis;cellular chemical homeostasis;cellular chloride ion homeostasis;cellular homeostasis;cellular ion homeostasis;cellular monovalent inorganic anion homeostasis;cellular process;chemical homeostasis;chloride ion homeostasis;drug transmembrane transport;drug transport;esta…	active transmembrane transporter activity;adenyl nucleotide binding;adenyl ribonucleotide binding;anion transmembrane transporter activity;ATP binding;ATPase activity;ATPase activity, coupled;ATPase activity, coupled to movement of substances;ATPase activity, coupled to transmembrane movement of substances;binding;catalytic activity;hydrolase activity;hydrolase activity, acting on acid anhydrides…	apical plasma membrane;cell junction;cell part;cell surface;cell-cell junction;integral to membrane;integral to plasma membrane;intercellular canaliculus;intrinsic to membrane;intrinsic to plasma membrane;membrane;membrane part;plasma membrane;plasma membrane part	ABC transporters;Bile secretion	ABCC2	ENSG00000023839	ENSP00000359463;ENSP00000359478	B2RMT8;Q14022;Q5T2B1;Q5TCZ5;Q92500;Q92798;Q92887;Q99663;Q9UMS2	ABCC2	Canalicular multispecific organic anion transporter 1
0.251877	0.239292	0.278517	0.211526	0.0706468	0.224885	0.215286	0.215549	0.255213	0.427154	0.200507	0.175234	0.0809083	0.282764	0.243527	0.32597	0.225087	0.21628			cell part;cytoplasm;intracellular membrane-bounded organelle;intracellular organelle;intracellular part;membrane;membrane-bounded organelle;nucleus;organelle;plasma membrane		PLEKHO1	ENSG00000023902	ENSP00000358120;ENSP00000358122	Q336K5;Q53GL0;Q5T4P9;Q8IZ51;Q9NRV3;Q9UL48	PLEKHO1	Pleckstrin homology domain-containing family O member 1
0.461278	0.148581	-0.0549221	0.088439	0.240282	-0.00862694	0.541405	0.308758	0.262876	0.334284	0.309215	-0.164744	0.263033	0.461118	0.298007	0.263213	0.106253	0.0628788	amine biosynthetic process;amine metabolic process;apoptotic mitochondrial changes;biological regulation;biosynthetic process;carboxylic acid biosynthetic process;carboxylic acid metabolic process;cellular amine metabolic process;cellular amino acid biosynthetic process;cellular amino acid metabolic process;cellular biosynthetic process;cellular component organization;cellular component organizat…	acid-amino acid ligase activity;binding;catalytic activity;enzyme binding;enzyme regulator activity;glutamate-cysteine ligase activity;glutamate-cysteine ligase catalytic subunit binding;ligase activity;ligase activity, forming carbon-nitrogen bonds;protein binding	cell part;cytoplasmic part;cytosol;glutamate-cysteine ligase complex;intracellular part;macromolecular complex;protein complex	Glutathione metabolism	GCLM	ENSG00000023909	ENSP00000359258;ENSP00000484507	A8K334;D3DT45;M5A959;P48507;Q6FHC1;Q9NPX9;Q9NU74	GCLM	Glutamate--cysteine ligase regulatory subunit
-0.174231	-0.556	-0.373204	-0.415312	-0.351004	-0.128705	-0.742753	-0.841717	-0.674485	-0.43639	-0.0783281	-0.0747724	-0.826092	-0.586395	-0.580007	-0.454162	-0.52095	-0.629396	biological regulation;catabolic process;cell cycle phase;cell cycle process;cellular catabolic process;cellular component organization;cellular component organization at cellular level;cellular component organization or biogenesis;cellular component organization or biogenesis at cellular level;cellular macromolecule catabolic process;cellular macromolecule metabolic process;cellular metabolic pro…	amine binding;amino acid binding;binding;carboxylic acid binding;catalytic activity;cation binding;ion binding;leucine binding;ligase activity;metal ion binding;transition metal ion binding;zinc ion binding	cell part;chromatin;chromosomal part;cytoplasm;intracellular organelle part;intracellular part;macromolecular complex;membrane;nuclear part;nucleoplasm;organelle part;plasma membrane;protein complex;ubiquitin ligase complex		UBR2	ENSG00000024048	ENSP00000361990;ENSP00000361992;ENSP00000361994	O15057;Q4VXK2;Q5TFH6;Q6P2I2;Q6ZUD0;Q8IWV8	UBR2	E3 ubiquitin-protein ligase UBR2
0.122633	0.318622	-0.0252981	0.194806	0.415779	0.121476	-0.0842559	0.205072	0.19999	0.206982	-0.0585284	0.119156	0.265389	0.337464	-0.058042	0.214969	-0.112999	0.306504	actin cytoskeleton organization;actin filament-based process;biological regulation;blood coagulation;cellular component organization;cellular component organization at cellular level;cellular component organization or biogenesis;cellular component organization or biogenesis at cellular level;cellular localization;cellular macromolecule localization;cellular membrane organization;cellular process;…	adenyl nucleotide binding;adenyl ribonucleotide binding;ATP binding;binding;calcium ion binding;catalytic activity;cation binding;GTP binding;guanyl nucleotide binding;guanyl ribonucleotide binding;hydrolase activity;ion binding;metal ion binding;nucleic acid binding;nucleotide binding;purine nucleotide binding;purine ribonucleoside triphosphate binding;purine ribonucleotide binding;ribonucleotid…	caveola;cell part;cytoplasmic part;endosomal part;endosome membrane;extracellular membrane-bounded organelle;extracellular organelle;extracellular region part;extracellular vesicular exosome;intracellular membrane-bounded organelle;intracellular organelle;intracellular organelle part;intracellular part;membrane;membrane part;membrane raft;membrane-bounded organelle;membrane-bounded vesicle;nucleu…	Endocytosis	EHD2	ENSG00000024422	ENSP00000263277;ENSP00000439036;ENSP00000471766	B2RDH9;B4DNU6;M0R1B9;Q96CB6;Q9NZN4	EHD2	EH domain-containing protein 2
0.141219	0.0390329	0.0140142	0.382273	0.253218	-0.0342503	0.183146	0.33859	0.262071	0.119508	0.356574	0.287949	0.0279727	0.312629	0.234601	0.0860386	0.143773	-0.0976532	biological regulation;biosynthetic process;cellular biosynthetic process;cellular macromolecule biosynthetic process;cellular macromolecule metabolic process;cellular metabolic process;cellular nitrogen compound metabolic process;cellular process;cellular response to stimulus;intracellular signal transduction;macromolecule biosynthetic process;macromolecule metabolic process;metabolic process;neg…	enzyme activator activity;enzyme regulator activity;GTPase activator activity;GTPase regulator activity;nucleoside-triphosphatase regulator activity	cell part;intracellular;intracellular membrane-bounded organelle;intracellular organelle;intracellular organelle part;intracellular part;macromolecular complex;membrane-bounded organelle;nuclear part;nucleoplasm;nucleoplasm part;nucleus;organelle;organelle part;protein complex;transcriptional repressor complex		DEPDC1	ENSG00000024526	ENSP00000360005;ENSP00000412292;ENSP00000431477;ENSP00000436464	A8QXE0;A8QXE1;E9PL61;H0YES2;Q05DU3;Q5TB28;Q5TB30;Q9H9I3;Q9NX21;Q9NXZ0	DEPDC1	DEP domain-containing protein 1A
0.709603	0.558319	0.321838	0.237523	0.309776	0.348501	0.235941	0.0476553	0.125116	-0.228113	0.0693555	0.0367584	0.668879	0.420969	0.243086	0.34886	-0.0291462	-0.0657465					CCDC28A	ENSG00000024862	ENSP00000332716;ENSP00000479060;ENSP00000479544;ENSP00000482946	A0A087WVM5;B4DUJ5;E1P591;Q32NC7;Q66K67;Q8IWP9;Q96E23;Q9Y430	CCDC28A	Coiled-coil domain-containing protein 28A
0.286414	-0.286408	0.250475	0.23781	-0.0591092	0.0846	0.267864	0.170298	-0.0872605	-0.0666554	0.180586	0.0501375	0.380936	0.148671	-0.00900888	0.440184	0.258033	-0.361668	biological regulation;cell communication;cellular localization;cellular macromolecule localization;cellular process;cellular protein localization;cellular response to acid;cellular response to amine stimulus;cellular response to amino acid stimulus;cellular response to chemical stimulus;cellular response to endogenous stimulus;cellular response to external stimulus;cellular response to extracellu…	binding;catalytic activity;GTP binding;GTPase activity;guanyl nucleotide binding;guanyl ribonucleotide binding;hydrolase activity;hydrolase activity, acting on acid anhydrides;hydrolase activity, acting on acid anhydrides, in phosphorus-containing anhydrides;nucleoside-triphosphatase activity;nucleotide binding;protein binding;protein dimerization activity;protein heterodimerization activity;puri…	cell part;cytoplasm;cytoplasmic part;EGO complex;intracellular membrane-bounded organelle;intracellular organelle;intracellular organelle part;intracellular part;lysosome;lytic vacuole;macromolecular complex;membrane part;membrane-bounded organelle;nucleus;organelle;organelle part;protein complex;vacuolar part;vacuole		RRAGD	ENSG00000025039	ENSP00000352131;ENSP00000358423	A8K184;Q7L8F9;Q9NPG0;Q9NQL2	RRAGD	Ras-related GTP-binding protein D
0.0324328	-0.463933	-0.00099659	-0.220291	0.399305	-0.057622	0.0849335	-0.122003	-0.107864	-0.209645	0.443463	0.209609	0.23948	-0.159782	-0.156166	-0.315008	-0.0103092	0.179178	biological regulation;biosynthetic process;cellular biosynthetic process;cellular macromolecule biosynthetic process;cellular macromolecule metabolic process;cellular metabolic process;cellular nitrogen compound metabolic process;cellular process;gamete generation;macromolecule biosynthetic process;macromolecule metabolic process;male gamete generation;metabolic process;multicellular organismal p…	binding;DNA binding;intronic transcription regulatory region DNA binding;intronic transcription regulatory region sequence-specific DNA binding;nucleic acid binding;nucleic acid binding transcription factor activity;protein binding transcription factor activity;regulatory region DNA binding;regulatory region nucleic acid binding;RNA polymerase II intronic transcription regulatory region sequence-…	cell part;cytoplasm;intracellular membrane-bounded organelle;intracellular organelle;intracellular part;membrane-bounded organelle;nucleus;organelle		HSF2	ENSG00000025156	ENSP00000357440;ENSP00000400380;ENSP00000477405	B4DGJ4;Q03933;Q0VAH9;Q2M1K4;Q9H445;V9GZ44	HSF2	Heat shock factor protein 2
-0.0632713	0.0247011	-0.0384159	-0.173214	-0.113135	0.17896	0.0594199	0.0739558	-0.224206	0.120779	-0.0386167	-0.117939	-0.110774	-0.0671437	0.139353	-0.0986462	0.0880842	-0.135061	biological regulation;biosynthetic process;cellular biosynthetic process;cellular component organization;cellular component organization at cellular level;cellular component organization or biogenesis;cellular component organization or biogenesis at cellular level;cellular macromolecule biosynthetic process;cellular macromolecule metabolic process;cellular metabolic process;cellular nitrogen comp…	binding;cation binding;DNA binding;ion binding;metal ion binding;nucleic acid binding;transition metal ion binding;zinc ion binding	cell part;cytoplasm;histone acetyltransferase complex;histone methyltransferase complex;intracellular organelle part;intracellular part;macromolecular complex;membrane;methyltransferase complex;MLL1 complex;nuclear membrane;nuclear part;nucleoplasm;nucleoplasm part;organelle membrane;organelle part;protein complex		PHF20	ENSG00000025293	ENSP00000341900;ENSP00000363112;ENSP00000363124;ENSP00000391915;ENSP00000404455;ENSP00000410373;ENSP00000413712	A0A0A0MT13;A7E235;B0QYY0;B0QZ19;B2RB56;E1P5S3;F8WCQ1;Q566Q2;Q5JWY9;Q5JWZ0;Q5JXL1;Q66K49;Q9BVI0;Q9BWV4;Q9BXA3;Q9BZW3;Q9H421;Q9H4J6;Q9NZ22	PHF20	PHD finger protein 20
0.243891	0.364329	-0.0996795	-0.016593	-0.184727	0.501282	0.346608	-0.0116422	0.257736	0.809729	-0.258569	0.203117	0.511777	-0.140219	-0.182301	0.19156	0.488765	-0.27845	apoptotic cell clearance;biological regulation;biosynthetic process;cellular biosynthetic process;cellular component organization;cellular component organization or biogenesis;cellular lipid metabolic process;cellular macromolecule biosynthetic process;cellular macromolecule metabolic process;cellular membrane organization;cellular metabolic process;cellular nitrogen compound metabolic process;ce…	binding;cation binding;cholesterol binding;core promoter proximal region DNA binding;core promoter proximal region sequence-specific DNA binding;DNA binding;ion binding;ligand-dependent nuclear receptor activity;lipid binding;metal ion binding;molecular transducer activity;nucleic acid binding;nucleic acid binding transcription factor activity;protein binding transcription factor activity;recepto…	cell part;chromatin;chromosomal part;intracellular membrane-bounded organelle;intracellular organelle;intracellular organelle part;intracellular part;macromolecular complex;membrane-bounded organelle;nuclear chromatin;nuclear chromosome part;nuclear part;nucleoplasm;nucleus;organelle;organelle part;protein complex;receptor complex	Hepatitis C;PPAR signaling pathway	NR1H3	ENSG00000025434	ENSP00000378793;ENSP00000384745;ENSP00000385073;ENSP00000385801;ENSP00000387946;ENSP00000391005;ENSP00000396132;ENSP00000403696;ENSP00000403798;ENSP00000406692;ENSP00000407716;ENSP00000412636;ENSP00000413095;ENSP00000415591;ENSP00000420656;ENSP00000432073;ENSP00000433271;ENSP00000434650;ENSP00000477707	A8K3J9;B4DXU5;B5MBY7;C9J2C8;C9J4R0;C9JBS2;C9JCS0;C9JEC2;C9JJ16;C9JTS4;D3DQR1;E9PID2;E9PLL4;E9PPA1;F8WC63;F8WEY6;Q13133;Q8IW13;Q96H87	NR1H3	Oxysterols receptor LXR-alpha
1.20937	-0.0237417	0.132981	1.16643	0.0344715	0.345686	0.317127	0.540899	0.279159	1.8132	-0.175108	-0.0147719	-0.176279	0.557535	0.764883	1.69343	-0.184424	1.00843	anatomical structure formation involved in morphogenesis;angiogenesis;biosynthetic process;catabolic process;cell differentiation;cellular aromatic compound metabolic process;cellular biosynthetic process;cellular catabolic process;cellular component organization;cellular component organization at cellular level;cellular component organization or biogenesis;cellular component organization or biog…	binding;catalytic activity;growth factor receptor binding;phosphorylase activity;platelet-derived growth factor receptor binding;protein binding;pyrimidine-nucleoside phosphorylase activity;receptor binding;thymidine phosphorylase activity;transferase activity;transferase activity, transferring glycosyl groups;transferase activity, transferring hexosyl groups;transferase activity, transferring pe…	cell part;cytoplasmic part;cytosol;intracellular part	Bladder cancer;Drug metabolism - other enzymes;Pyrimidine metabolism	TYMP	ENSG00000025708	ENSP00000252029;ENSP00000379036;ENSP00000379037;ENSP00000379038;ENSP00000395875;ENSP00000477950	A8MW15;C9JGI3;H9KVA0;P19971;Q13390;Q8WVB7	TYMP	Thymidine phosphorylase
0.338379	0.187416	-0.0345917	0.37882	-0.0839639	-0.00641632	-0.0232322	0.243509	-0.0707066	0.439592	0.0153699	0.0145154	0.171708	0.0801008	0.0993314	0.100906	0.291762	-0.0711305	cell cycle;cellular component organization;cellular component organization at cellular level;cellular component organization or biogenesis;cellular component organization or biogenesis at cellular level;cellular macromolecule metabolic process;cellular metabolic process;cellular nitrogen compound metabolic process;cellular process;chromosome condensation;chromosome organization;DNA conformation c…		cell part;chromosome;intracellular non-membrane-bounded organelle;intracellular organelle;intracellular organelle part;intracellular part;membrane;non-membrane-bounded organelle;nuclear part;nucleoplasm;organelle;organelle part		NCAPH2	ENSG00000025770	ENSP00000299821;ENSP00000379050;ENSP00000379053;ENSP00000410088;ENSP00000410480;ENSP00000429025;ENSP00000429060;ENSP00000430944	A0A0A6YYG7;B7WPH1;E5RJL4;E5RJN3;F8WAR3;H0YC55;O43788;Q13391;Q6IBW4;Q96C14;Q96GJ0;Q9BQ71;Q9BUT3;Q9BVD1	NCAPH2	Condensin-2 complex subunit H2
0.243048	0.447968	0.222699	0.1434	0.248536	0.151631	0.282926	0.0433552	0.206124	0.335687	0.423991	0.260106	0.22692	0.215564	0.262867	0.264443	0.314986	0.329686	establishment of localization;establishment of localization in cell;establishment of protein localization;establishment of protein localization in mitochondrion;establishment of protein localization to organelle;intracellular protein transport;intracellular transport;mitochondrial transport;protein import;protein targeting;protein targeting to mitochondrion;protein transport;transport	binding;heat shock protein binding;protein binding	cell part;cytoplasm;cytoplasmic part;integral to membrane;intracellular membrane-bounded organelle;intracellular organelle;intracellular organelle part;intracellular part;intrinsic to membrane;membrane;membrane part;membrane-bounded organelle;mitochondrial membrane;mitochondrial outer membrane;mitochondrial part;nuclear part;nucleoplasm;nucleus;organelle;organelle membrane;organelle outer membran…		TOMM34	ENSG00000025772	ENSP00000361900	Q15785;Q53GH9;Q6IBN7;Q9NTZ3	TOMM34	Mitochondrial import receptor subunit TOM34
-1.15364	-1.09014	-0.617899	-0.988641	-0.690209	-0.164773	-0.943671	-0.83334	-0.929203	-0.882558	-0.525977	-0.321141	-0.822368	-0.884622	-0.865699	-0.860847	-0.678909	-0.668837	aging;anatomical structure development;biological regulation;cellular macromolecule metabolic process;cellular metabolic process;cellular process;cellular protein metabolic process;cellular response to chemical stimulus;cellular response to organic substance;cellular response to stimulus;cellular response to stress;cellular response to topologically incorrect protein;cellular response to unfolded…	protein transporter activity;receptor activity;substrate-specific transporter activity;transporter activity	cell part;cytoplasmic part;cytosol;endoplasmic reticulum;endoplasmic reticulum membrane;endoplasmic reticulum part;integral to membrane;intracellular;intracellular membrane-bounded organelle;intracellular organelle;intracellular organelle part;intracellular part;intrinsic to membrane;membrane;membrane part;membrane-bounded organelle;organelle;organelle membrane;organelle part	Protein export;Protein processing in endoplasmic reticulum	SEC63	ENSG00000025796	ENSP00000357998;ENSP00000403144;ENSP00000410968	A6PVC9;F8WB27;O95380;Q5THN4;Q86VS9;Q8IWL0;Q9NTE0;Q9UGP8	SEC63	Translocation protein SEC63 homolog
-0.116247	0.00790787	0.205913	0.0465908	-0.0455098	0.29855	0.148838	0.00537705	-0.218488	0.167191	-0.103573	-0.0252366	0.364244	-0.061166	0.131296	0.00818825	-0.112467	-0.0973346	biological regulation;establishment of localization;establishment of localization in cell;establishment of protein localization;intracellular protein transport;intracellular transport;maternal process involved in female pregnancy;multicellular organismal process;multicellular organismal reproductive process;NLS-bearing substrate import into nucleus;nuclear import;nuclear transport;nucleocytoplasm…	protein transporter activity;substrate-specific transporter activity;transporter activity	cell part;cytoplasm;intracellular membrane-bounded organelle;intracellular organelle;intracellular part;membrane;membrane-bounded organelle;nucleus;organelle		KPNA6	ENSG00000025800	ENSP00000362728;ENSP00000415677;ENSP00000474234	B2RDC7;D3DPP5;O60684;Q5TFJ7;Q5VVU3;S4R3E5	KPNA6	Importin subunit alpha-7
-0.150968	-0.317264	-0.119426	-0.256397	-0.148165	-0.129184	-0.102262	-0.342017	-0.250344	-0.438201	-0.259305	-0.107405	-0.103818	-0.27687	-0.399338	-0.323919	-0.258311	-0.172083	actin filament-based movement;actin filament-based process;actin-mediated cell contraction;actin-myosin filament sliding;anatomical structure development;apoptosis;astrocyte development;astrocyte differentiation;Bergmann glial cell differentiation;biological regulation;cell death;cell development;cell differentiation;cellular component disassembly;cellular component disassembly at cellular level;…	binding;double-stranded RNA binding;glycoprotein binding;identical protein binding;nucleic acid binding;protein binding;protein C-terminus binding;RNA binding;scaffold protein binding;structural constituent of cytoskeleton;structural constituent of eye lens;structural molecule activity	adherens junction;anchoring junction;cell junction;cell leading edge;cell part;cell projection;cell-substrate adherens junction;cell-substrate junction;cytoplasm;cytoplasmic part;cytoskeletal part;cytoskeleton;cytosol;extracellular membrane-bounded organelle;extracellular organelle;extracellular region part;extracellular vesicular exosome;focal adhesion;intermediate filament;intermediate filament…		VIM	ENSG00000026025	ENSP00000224237;ENSP00000391842;ENSP00000431702;ENSP00000435613;ENSP00000446007	B0YJC2;B0YJC4;B0YJC5;D3DRU4;P08670;Q15867;Q15868;Q15869;Q548L2;Q5JVS8;Q6LER9;Q8N850;Q96ML2;Q9NTM3	VIM	Vimentin
-0.947889	-1.02969	-1.39829	-0.625818	-0.376564	-0.204971	-1.11548	-1.40159	-0.614732	-0.885609	-0.567184	-0.397322	-1.15624	-0.964906	-0.722407	-0.951436	-0.516694	-0.430743	activation of caspase activity;activation-induced cell death of T cells;adaptive immune response;adaptive immune response based on somatic recombination of immune receptors built from immunoglobulin superfamily domains;anatomical structure development;apoptosis;B cell mediated immunity;biological regulation;cell death;cell surface receptor linked signaling pathway;cellular component assembly;cell…	binding;enzyme binding;identical protein binding;kinase binding;molecular transducer activity;protein binding;receptor activity;signal transducer activity;signaling receptor activity;transmembrane signaling receptor activity	CD95 death-inducing signaling complex;cell part;cell surface;cytoplasm;cytoplasmic part;cytosol;death-inducing signaling complex;external side of plasma membrane;extracellular membrane-bounded organelle;extracellular organelle;extracellular region part;extracellular vesicular exosome;integral to membrane;intracellular membrane-bounded organelle;intracellular organelle;intracellular part;intrinsic…	African trypanosomiasis;Allograft rejection;Alzheimer's disease;Apoptosis;Autoimmune thyroid disease;Chagas disease (American trypanosomiasis);Cytokine-cytokine receptor interaction;Graft-versus-host disease;MAPK signaling pathway;Measles;Natural killer cell mediated cytotoxicity;p53 signaling pathway;Pathways in cancer;Type I diabetes mellitus	FAS	ENSG00000026103	ENSP00000345601;ENSP00000347426;ENSP00000347979;ENSP00000349896;ENSP00000420975;ENSP00000422453;ENSP00000423755;ENSP00000424113;ENSP00000425159;ENSP00000477997;ENSP00000484575;ENSP00000485876	A0A087WTM9;A0A087X1Z7;A0A0D9SEP1;A9UJX4;B6VNV4;H7C5Z8;P25445;Q14292;Q14293;Q14294;Q14295;Q16652;Q5T9P1;Q5T9P2;Q5T9P3;Q6SSE9	FAS	Tumor necrosis factor receptor superfamily member 6
-0.682257	-0.404491	-0.153243	-0.469956	0.200264	-0.154629	-0.112749	-0.25382	-0.32879	-0.321777	-0.165983	-0.209974	-0.316206	-0.617728	-0.312202	-0.596014	-0.0635996	0.070492	catabolic process;cellular catabolic process;cellular macromolecule catabolic process;cellular macromolecule metabolic process;cellular metabolic process;cellular nitrogen compound metabolic process;cellular process;macromolecule catabolic process;macromolecule metabolic process;metabolic process;nitrogen compound metabolic process;nucleic acid metabolic process;nucleobase-containing compound met…	binding;catalytic activity;endonuclease activity;endonuclease activity, active with either ribo- or deoxyribonucleic acids and producing 3'-phosphomonoesters;endoribonuclease activity;endoribonuclease activity, producing 3'-phosphomonoesters;hydrolase activity;hydrolase activity, acting on ester bonds;nuclease activity;nucleic acid binding;ribonuclease activity;ribonuclease T2 activity;RNA binding	cell part;cytoplasmic part;endoplasmic reticulum lumen;endoplasmic reticulum part;extracellular membrane-bounded organelle;extracellular organelle;extracellular region;extracellular region part;extracellular space;extracellular vesicular exosome;intracellular membrane-bounded organelle;intracellular organelle;intracellular organelle lumen;intracellular organelle part;intracellular part;lysosomal …		RNASET2	ENSG00000026297	ENSP00000028008;ENSP00000390833;ENSP00000422846;ENSP00000424947;ENSP00000426059;ENSP00000426455;ENSP00000480244;ENSP00000482755	A0A087WWI1;A0A087WZM2;B2RDA7;D6REQ6;D6RHI9;E1P5C3;J3QQ64;O00584;Q5T8Q0;Q8TCU2;Q9BZ46;Q9BZ47	RNASET2	Ribonuclease T2
-1.00659	-1.06065	-0.780992	-0.837646	-0.521002	-0.304592	-1.05752	-1.11133	-0.763145	-0.947432	-0.40552	-0.280411	-1.1783	-1.15454	-0.809495	-1.04002	-0.353029	-0.255692	amine metabolic process;aminoglycan catabolic process;aminoglycan metabolic process;anatomical structure development;anatomical structure morphogenesis;biological adhesion;biological regulation;blood coagulation;branching involved in prostate gland morphogenesis;branching involved in ureteric bud morphogenesis;branching morphogenesis of a tube;carbohydrate catabolic process;carbohydrate metabolic…	binding;carbohydrate binding;catalytic activity;collagen binding;glycosaminoglycan binding;hexosaminidase activity;hyaluronic acid binding;hyalurononglucosaminidase activity;hydrolase activity;hydrolase activity, acting on glycosyl bonds;hydrolase activity, hydrolyzing O-glycosyl compounds;pattern binding;polysaccharide binding;protein binding	adherens junction;anchoring junction;basolateral plasma membrane;cell junction;cell part;cell surface;cell-substrate adherens junction;cell-substrate junction;cytoplasm;cytoplasmic part;external side of plasma membrane;extracellular membrane-bounded organelle;extracellular organelle;extracellular region part;extracellular vesicular exosome;focal adhesion;Golgi apparatus;integral to membrane;integ…	ECM-receptor interaction;Hematopoietic cell lineage;Shigellosis	CD44	ENSG00000026508	ENSP00000263398;ENSP00000278385;ENSP00000278386;ENSP00000279452;ENSP00000309732;ENSP00000389830;ENSP00000392331;ENSP00000395953;ENSP00000398099;ENSP00000398632;ENSP00000404447;ENSP00000431860;ENSP00000432405;ENSP00000432704;ENSP00000432718;ENSP00000433189;ENSP00000434418;ENSP00000434465;ENSP00000434530;ENSP00000434920;ENSP00000435321;ENSP00000435377;ENSP00000436451;ENSP00000436549;ENSP00000436623…	A5YRN9;B6EAT9;D3DR12;D3DR13;E9PKC6;H0Y2P0;H0Y5E4;H0YCL4;H0YCV9;H0YD13;H0YD17;H0YD90;H0YDV8;H0YDW7;H0YDX6;H0YE40;H0YEA1;H0YES0;H0YEU1;H0YEV3;H0YF08;J3KN83;O95370;P16070;P22511;Q04858;Q13419;Q13957;Q13958;Q13959;Q13960;Q13961;Q13967;Q13968;Q13980;Q15861;Q16064;Q16065;Q16066;Q16208;Q16522;Q86T72;Q86UZ1;Q86Z27;Q8N694;Q92493;Q96J24;Q9H5A5;Q9UC28;Q9UC29;Q9UC30;Q9UCB0;Q9UJ36	CD44	CD44 antigen
[truncated: 13,356 more rows]
