# Supplementary material for: An intrinsically disordered region mediates RNA-binding selectivity and cellular activities of LARP6
Source: Nat Commun. 2026 Feb 19;17:2939. doi: 10.1038/s41467-026-69789-z (PMC13031558; doi:10.1038/s41467-026-69789-z)
Supplement: Supplementary file 9 — Source Data [file 41467_2026_69789_MOESM9_ESM.xlsx]

## Sheet: Figure 2b
Figure 2b
		Peak counts
	FL	14334
	ΔNTR	17180
	ΔNTD	291
	ΔLa-module	636
	ΔCTR	15870

## Sheet: Figure 2d
Figure 2d
		FL		ΔNTR		ΔCTR
	5'UTR	62.9897		72.035		44.8992
	CDS	123.261		149.998		137.408
	3'UTR	161.009		201.184		190.036
	ncRNA	8.38376		9.50068		8.39755
	Intron	0.760749		0.713557		0.664092
	Intergenic	0.00490575		0.0042049		0.0051394

## Sheet: Figure 3c
Figure 3c
log_ratio	Sequence.Name	RBP	Median.LR	Max.LR	p.value	p.value.str	p.value.seq
-6.82387	chr12:53412060-53412080(+)	Full-length-myc-LARP6	-0.422774	9.58618	0.147597	0.00640835	0.267012
-5.57063	chr7:74095487-74095504(+)	Full-length-myc-LARP6	-0.422774	9.58618	0.147597	0.00640835	0.267012
-5.33919	chr4:52596861-52596884(-)	Full-length-myc-LARP6	-0.422774	9.58618	0.147597	0.00640835	0.267012
-5.32812	chr2:101891201-101891220(+)	Full-length-myc-LARP6	-0.422774	9.58618	0.147597	0.00640835	0.267012
-4.98129	chr1:99728560-99728580(-)	Full-length-myc-LARP6	-0.422774	9.58618	0.147597	0.00640835	0.267012
-4.91196	chrX:48577475-48577522(+)	Full-length-myc-LARP6	-0.422774	9.58618	0.147597	0.00640835	0.267012
-4.21635	chr17:50191811-50191844(-)	Full-length-myc-LARP6	-0.422774	9.58618	0.147597	0.00640835	0.267012
-4.10091	chr9:128917271-128917288(+)	Full-length-myc-LARP6	-0.422774	9.58618	0.147597	0.00640835	0.267012
-3.93227	chrX:53536145-53536164(-)	Full-length-myc-LARP6	-0.422774	9.58618	0.147597	0.00640835	0.267012
-3.89839	chr12:123261303-123261327(-)	Full-length-myc-LARP6	-0.422774	9.58618	0.147597	0.00640835	0.267012
-3.89745	chr21:14373700-14373729(-)	Full-length-myc-LARP6	-0.422774	9.58618	0.147597	0.00640835	0.267012
-3.88943	chr2:215419284-215419362(-)	Full-length-myc-LARP6	-0.422774	9.58618	0.147597	0.00640835	0.267012
-3.74682	chr2:101891160-101891200(+)	Full-length-myc-LARP6	-0.422774	9.58618	0.147597	0.00640835	0.267012
-3.52029	chr2:237376916-237376940(-)	Full-length-myc-LARP6	-0.422774	9.58618	0.147597	0.00640835	0.267012
-3.47088	chr19:18532038-18532065(-)	Full-length-myc-LARP6	-0.422774	9.58618	0.147597	0.00640835	0.267012
-3.46002	chr11:11876502-11876519(+)	Full-length-myc-LARP6	-0.422774	9.58618	0.147597	0.00640835	0.267012
-3.26041	chr12:57203167-57203188(+)	Full-length-myc-LARP6	-0.422774	9.58618	0.147597	0.00640835	0.267012
-3.12485	chr12:49127816-49127889(-)	Full-length-myc-LARP6	-0.422774	9.58618	0.147597	0.00640835	0.267012
-2.94621	chr9:110250853-110250872(-)	Full-length-myc-LARP6	-0.422774	9.58618	0.147597	0.00640835	0.267012
-2.93892	chr6:31781573-31781590(-)	Full-length-myc-LARP6	-0.422774	9.58618	0.147597	0.00640835	0.267012
-2.93045	chr5:154814188-154814226(+)	Full-length-myc-LARP6	-0.422774	9.58618	0.147597	0.00640835	0.267012
-2.90643	chr12:54404829-54404846(-)	Full-length-myc-LARP6	-0.422774	9.58618	0.147597	0.00640835	0.267012
-2.78138	chr4:24519379-24519396(-)	Full-length-myc-LARP6	-0.422774	9.58618	0.147597	0.00640835	0.267012
-2.57378	chr10:7163342-7163359(-)	Full-length-myc-LARP6	-0.422774	9.58618	0.147597	0.00640835	0.267012
-2.56154	chr14:102081017-102081034(-)	Full-length-myc-LARP6	-0.422774	9.58618	0.147597	0.00640835	0.267012
-2.4081	chrX:154362772-154362789(-)	Full-length-myc-LARP6	-0.422774	9.58618	0.147597	0.00640835	0.267012
-2.39908	chr7:101138282-101138325(+)	Full-length-myc-LARP6	-0.422774	9.58618	0.147597	0.00640835	0.267012
-2.37213	chr6:30724944-30724961(+)	Full-length-myc-LARP6	-0.422774	9.58618	0.147597	0.00640835	0.267012
-2.32452	chr5:6755942-6755973(+)	Full-length-myc-LARP6	-0.422774	9.58618	0.147597	0.00640835	0.267012
-2.31598	chr5:142001233-142001259(-)	Full-length-myc-LARP6	-0.422774	9.58618	0.147597	0.00640835	0.267012
-2.16513	chr20:3931277-3931306(-)	Full-length-myc-LARP6	-0.422774	9.58618	0.147597	0.00640835	0.267012
-2.16167	chr3:146104281-146104312(-)	Full-length-myc-LARP6	-0.422774	9.58618	0.147597	0.00640835	0.267012
-2.15305	chr10:73571429-73571446(-)	Full-length-myc-LARP6	-0.422774	9.58618	0.147597	0.00640835	0.267012
-2.13369	chr7:44708294-44708311(+)	Full-length-myc-LARP6	-0.422774	9.58618	0.147597	0.00640835	0.267012
-1.98072	chr1:150965540-150965558(-)	Full-length-myc-LARP6	-0.422774	9.58618	0.147597	0.00640835	0.267012
-1.95624	chr11:65892978-65893008(-)	Full-length-myc-LARP6	-0.422774	9.58618	0.147597	0.00640835	0.267012
-1.88041	chr14:96086776-96086793(+)	Full-length-myc-LARP6	-0.422774	9.58618	0.147597	0.00640835	0.267012
-1.64411	chr12:49762912-49762943(+)	Full-length-myc-LARP6	-0.422774	9.58618	0.147597	0.00640835	0.267012
-1.55445	chr13:45336958-45336975(-)	Full-length-myc-LARP6	-0.422774	9.58618	0.147597	0.00640835	0.267012
-1.54213	chr14:104887815-104887838(+)	Full-length-myc-LARP6	-0.422774	9.58618	0.147597	0.00640835	0.267012
-1.51306	chr1:8861068-8861094(-)	Full-length-myc-LARP6	-0.422774	9.58618	0.147597	0.00640835	0.267012
-1.49421	chr20:33675843-33675867(-)	Full-length-myc-LARP6	-0.422774	9.58618	0.147597	0.00640835	0.267012
-1.46453	chr22:45689800-45689817(+)	Full-length-myc-LARP6	-0.422774	9.58618	0.147597	0.00640835	0.267012
-1.3186	chr17:80144188-80144207(-)	Full-length-myc-LARP6	-0.422774	9.58618	0.147597	0.00640835	0.267012
-1.31099	chr4:56460021-56460042(+)	Full-length-myc-LARP6	-0.422774	9.58618	0.147597	0.00640835	0.267012
-1.30147	chr17:81510796-81510817(-)	Full-length-myc-LARP6	-0.422774	9.58618	0.147597	0.00640835	0.267012
-1.27493	chr1:11059969-11059999(-)	Full-length-myc-LARP6	-0.422774	9.58618	0.147597	0.00640835	0.267012
-1.24602	chr12:6770674-6770703(+)	Full-length-myc-LARP6	-0.422774	9.58618	0.147597	0.00640835	0.267012
-1.23807	chr17:4968624-4968642(-)	Full-length-myc-LARP6	-0.422774	9.58618	0.147597	0.00640835	0.267012
-1.17369	chr17:42315692-42315722(-)	Full-length-myc-LARP6	-0.422774	9.58618	0.147597	0.00640835	0.267012
-1.10617	chr16:70157765-70157782(+)	Full-length-myc-LARP6	-0.422774	9.58618	0.147597	0.00640835	0.267012
-1.07287	chr10:62095129-62095146(+)	Full-length-myc-LARP6	-0.422774	9.58618	0.147597	0.00640835	0.267012
-0.982616	chr3:30692803-30692833(+)	Full-length-myc-LARP6	-0.422774	9.58618	0.147597	0.00640835	0.267012
-0.980357	chr17:7514232-7514256(+)	Full-length-myc-LARP6	-0.422774	9.58618	0.147597	0.00640835	0.267012
-0.966395	chr3:57628148-57628181(-)	Full-length-myc-LARP6	-0.422774	9.58618	0.147597	0.00640835	0.267012
-0.960577	chr11:35230484-35230516(+)	Full-length-myc-LARP6	-0.422774	9.58618	0.147597	0.00640835	0.267012
-0.922136	chr2:237377293-237377333(-)	Full-length-myc-LARP6	-0.422774	9.58618	0.147597	0.00640835	0.267012
-0.90417	chr12:6329001-6329018(-)	Full-length-myc-LARP6	-0.422774	9.58618	0.147597	0.00640835	0.267012
-0.884882	chr16:28101924-28101949(-)	Full-length-myc-LARP6	-0.422774	9.58618	0.147597	0.00640835	0.267012
-0.87576	chr8:66114053-66114070(+)	Full-length-myc-LARP6	-0.422774	9.58618	0.147597	0.00640835	0.267012
-0.781264	chr9:101544869-101544886(+)	Full-length-myc-LARP6	-0.422774	9.58618	0.147597	0.00640835	0.267012
-0.770429	chr20:59034709-59034734(-)	Full-length-myc-LARP6	-0.422774	9.58618	0.147597	0.00640835	0.267012
-0.676716	chr11:47584412-47584429(+)	Full-length-myc-LARP6	-0.422774	9.58618	0.147597	0.00640835	0.267012
-0.673519	chr5:168506140-168506161(+)	Full-length-myc-LARP6	-0.422774	9.58618	0.147597	0.00640835	0.267012
-0.65288	chr8:9779923-9779940(+)	Full-length-myc-LARP6	-0.422774	9.58618	0.147597	0.00640835	0.267012
-0.637009	chr1:229323429-229323454(-)	Full-length-myc-LARP6	-0.422774	9.58618	0.147597	0.00640835	0.267012
-0.625042	chr8:143916015-143916038(-)	Full-length-myc-LARP6	-0.422774	9.58618	0.147597	0.00640835	0.267012
-0.619461	chr1:151052336-151052353(-)	Full-length-myc-LARP6	-0.422774	9.58618	0.147597	0.00640835	0.267012
-0.615935	chr21:46111457-46111499(+)	Full-length-myc-LARP6	-0.422774	9.58618	0.147597	0.00640835	0.267012
-0.597008	chr11:60919721-60919753(+)	Full-length-myc-LARP6	-0.422774	9.58618	0.147597	0.00640835	0.267012
-0.582922	chr11:34096577-34096611(+)	Full-length-myc-LARP6	-0.422774	9.58618	0.147597	0.00640835	0.267012
-0.581151	chr7:69248966-69248983(-)	Full-length-myc-LARP6	-0.422774	9.58618	0.147597	0.00640835	0.267012
-0.58109	chr3:111144999-111145016(+)	Full-length-myc-LARP6	-0.422774	9.58618	0.147597	0.00640835	0.267012
-0.490184	chr17:47846203-47846220(-)	Full-length-myc-LARP6	-0.422774	9.58618	0.147597	0.00640835	0.267012
-0.466108	chr8:61625319-61625361(-)	Full-length-myc-LARP6	-0.422774	9.58618	0.147597	0.00640835	0.267012
-0.422774	chr11:62528947-62528981(-)	Full-length-myc-LARP6	-0.422774	9.58618	0.147597	0.00640835	0.267012
-0.319175	chr16:86579655-86579672(+)	Full-length-myc-LARP6	-0.422774	9.58618	0.147597	0.00640835	0.267012
-0.189499	chr12:54402231-54402255(-)	Full-length-myc-LARP6	-0.422774	9.58618	0.147597	0.00640835	0.267012
-0.155894	chr3:184183877-184183897(+)	Full-length-myc-LARP6	-0.422774	9.58618	0.147597	0.00640835	0.267012
-0.129429	chr2:226797882-226797917(-)	Full-length-myc-LARP6	-0.422774	9.58618	0.147597	0.00640835	0.267012
-0.0781299	chr10:49482803-49482820(-)	Full-length-myc-LARP6	-0.422774	9.58618	0.147597	0.00640835	0.267012
-0.00242444	chr9:128633849-128633868(-)	Full-length-myc-LARP6	-0.422774	9.58618	0.147597	0.00640835	0.267012
0.0504432	chr20:63933077-63933098(+)	Full-length-myc-LARP6	-0.422774	9.58618	0.147597	0.00640835	0.267012
0.075354	chr12:24813287-24813318(-)	Full-length-myc-LARP6	-0.422774	9.58618	0.147597	0.00640835	0.267012
0.0826456	chr3:146110423-146110446(-)	Full-length-myc-LARP6	-0.422774	9.58618	0.147597	0.00640835	0.267012
0.162817	chr14:92941070-92941093(-)	Full-length-myc-LARP6	-0.422774	9.58618	0.147597	0.00640835	0.267012
0.19939	chr7:76066785-76066802(+)	Full-length-myc-LARP6	-0.422774	9.58618	0.147597	0.00640835	0.267012
0.228564	chr20:32431620-32431645(+)	Full-length-myc-LARP6	-0.422774	9.58618	0.147597	0.00640835	0.267012
0.233131	chr16:74462565-74462593(-)	Full-length-myc-LARP6	-0.422774	9.58618	0.147597	0.00640835	0.267012
0.262771	chr14:103341732-103341749(+)	Full-length-myc-LARP6	-0.422774	9.58618	0.147597	0.00640835	0.267012
0.265987	chr21:46272571-46272588(-)	Full-length-myc-LARP6	-0.422774	9.58618	0.147597	0.00640835	0.267012
0.314393	chr7:159128322-159128339(-)	Full-length-myc-LARP6	-0.422774	9.58618	0.147597	0.00640835	0.267012
0.434737	chr5:179729931-179729965(+)	Full-length-myc-LARP6	-0.422774	9.58618	0.147597	0.00640835	0.267012
0.448207	chr7:149003325-149003378(-)	Full-length-myc-LARP6	-0.422774	9.58618	0.147597	0.00640835	0.267012
0.449987	chr7:116699125-116699144(+)	Full-length-myc-LARP6	-0.422774	9.58618	0.147597	0.00640835	0.267012
0.583485	chr7:66957699-66957718(+)	Full-length-myc-LARP6	-0.422774	9.58618	0.147597	0.00640835	0.267012
0.593972	chr3:49015864-49015927(+)	Full-length-myc-LARP6	-0.422774	9.58618	0.147597	0.00640835	0.267012
0.651564	chr16:30669398-30669427(+)	Full-length-myc-LARP6	-0.422774	9.58618	0.147597	0.00640835	0.267012
0.683129	chr19:13619797-13619815(-)	Full-length-myc-LARP6	-0.422774	9.58618	0.147597	0.00640835	0.267012
0.686282	chr2:119965610-119965627(+)	Full-length-myc-LARP6	-0.422774	9.58618	0.147597	0.00640835	0.267012
0.692837	chr12:6927745-6927762(+)	Full-length-myc-LARP6	-0.422774	9.58618	0.147597	0.00640835	0.267012
0.703095	chr14:71730049-71730066(+)	Full-length-myc-LARP6	-0.422774	9.58618	0.147597	0.00640835	0.267012
0.703196	chr12:6766537-6766581(+)	Full-length-myc-LARP6	-0.422774	9.58618	0.147597	0.00640835	0.267012
0.746523	chr14:34629092-34629109(-)	Full-length-myc-LARP6	-0.422774	9.58618	0.147597	0.00640835	0.267012
0.809316	chr17:48928004-48928039(+)	Full-length-myc-LARP6	-0.422774	9.58618	0.147597	0.00640835	0.267012
0.819321	chr14:77507498-77507515(-)	Full-length-myc-LARP6	-0.422774	9.58618	0.147597	0.00640835	0.267012
0.845208	chr21:46565768-46565796(+)	Full-length-myc-LARP6	-0.422774	9.58618	0.147597	0.00640835	0.267012
0.899915	chr3:3148717-3148752(+)	Full-length-myc-LARP6	-0.422774	9.58618	0.147597	0.00640835	0.267012
1.00703	chr7:101138393-101138410(+)	Full-length-myc-LARP6	-0.422774	9.58618	0.147597	0.00640835	0.267012
1.02113	chr5:151811197-151811226(+)	Full-length-myc-LARP6	-0.422774	9.58618	0.147597	0.00640835	0.267012
1.03024	chr6:159680198-159680215(-)	Full-length-myc-LARP6	-0.422774	9.58618	0.147597	0.00640835	0.267012
1.06499	chr17:39695100-39695117(+)	Full-length-myc-LARP6	-0.422774	9.58618	0.147597	0.00640835	0.267012
1.1077	chr9:133364940-133364973(-)	Full-length-myc-LARP6	-0.422774	9.58618	0.147597	0.00640835	0.267012
1.18063	chr10:100986418-100986436(-)	Full-length-myc-LARP6	-0.422774	9.58618	0.147597	0.00640835	0.267012
1.19786	chr2:65087983-65088031(-)	Full-length-myc-LARP6	-0.422774	9.58618	0.147597	0.00640835	0.267012
1.21233	chr5:134857213-134857230(+)	Full-length-myc-LARP6	-0.422774	9.58618	0.147597	0.00640835	0.267012
1.23003	chr5:102974195-102974217(+)	Full-length-myc-LARP6	-0.422774	9.58618	0.147597	0.00640835	0.267012
1.25143	chr9:35719071-35719092(-)	Full-length-myc-LARP6	-0.422774	9.58618	0.147597	0.00640835	0.267012
1.29066	chr20:43713014-43713056(+)	Full-length-myc-LARP6	-0.422774	9.58618	0.147597	0.00640835	0.267012
1.45338	chr17:50993821-50993844(-)	Full-length-myc-LARP6	-0.422774	9.58618	0.147597	0.00640835	0.267012
1.52397	chr11:69653375-69653409(+)	Full-length-myc-LARP6	-0.422774	9.58618	0.147597	0.00640835	0.267012
1.52721	chr14:21352009-21352034(-)	Full-length-myc-LARP6	-0.422774	9.58618	0.147597	0.00640835	0.267012
1.54239	chr12:27423188-27423210(+)	Full-length-myc-LARP6	-0.422774	9.58618	0.147597	0.00640835	0.267012
1.56105	chr20:62294532-62294550(+)	Full-length-myc-LARP6	-0.422774	9.58618	0.147597	0.00640835	0.267012
1.64245	chr2:131049016-131049060(-)	Full-length-myc-LARP6	-0.422774	9.58618	0.147597	0.00640835	0.267012
1.78003	chr15:43530374-43530391(+)	Full-length-myc-LARP6	-0.422774	9.58618	0.147597	0.00640835	0.267012
1.86393	chr19:2755795-2755838(-)	Full-length-myc-LARP6	-0.422774	9.58618	0.147597	0.00640835	0.267012
1.93428	chr13:72752507-72752524(-)	Full-length-myc-LARP6	-0.422774	9.58618	0.147597	0.00640835	0.267012
1.98911	chr11:123059680-123059719(-)	Full-length-myc-LARP6	-0.422774	9.58618	0.147597	0.00640835	0.267012
2.11005	chr2:118108801-118108820(+)	Full-length-myc-LARP6	-0.422774	9.58618	0.147597	0.00640835	0.267012
2.17418	chr3:98798788-98798808(-)	Full-length-myc-LARP6	-0.422774	9.58618	0.147597	0.00640835	0.267012
2.26137	chr1:243164951-243164980(-)	Full-length-myc-LARP6	-0.422774	9.58618	0.147597	0.00640835	0.267012
2.29712	chr8:127738957-127738974(+)	Full-length-myc-LARP6	-0.422774	9.58618	0.147597	0.00640835	0.267012
2.33412	chr12:68839267-68839301(+)	Full-length-myc-LARP6	-0.422774	9.58618	0.147597	0.00640835	0.267012
2.37237	chr1:51790948-51790965(-)	Full-length-myc-LARP6	-0.422774	9.58618	0.147597	0.00640835	0.267012
2.55897	chr7:135927806-135927829(-)	Full-length-myc-LARP6	-0.422774	9.58618	0.147597	0.00640835	0.267012
2.63445	chr18:23539385-23539439(-)	Full-length-myc-LARP6	-0.422774	9.58618	0.147597	0.00640835	0.267012
2.72185	chr3:52093555-52093572(-)	Full-length-myc-LARP6	-0.422774	9.58618	0.147597	0.00640835	0.267012
3.17278	chr1:109592617-109592666(+)	Full-length-myc-LARP6	-0.422774	9.58618	0.147597	0.00640835	0.267012
3.18039	chr5:140647542-140647578(-)	Full-length-myc-LARP6	-0.422774	9.58618	0.147597	0.00640835	0.267012
3.39775	chr7:116796440-116796457(+)	Full-length-myc-LARP6	-0.422774	9.58618	0.147597	0.00640835	0.267012
3.55831	chr15:95784651-95784668(+)	Full-length-myc-LARP6	-0.422774	9.58618	0.147597	0.00640835	0.267012
3.83337	chr1:35921058-35921084(+)	Full-length-myc-LARP6	-0.422774	9.58618	0.147597	0.00640835	0.267012
4.15088	chr2:96293353-96293370(-)	Full-length-myc-LARP6	-0.422774	9.58618	0.147597	0.00640835	0.267012
4.28454	chr8:30785828-30785864(-)	Full-length-myc-LARP6	-0.422774	9.58618	0.147597	0.00640835	0.267012
4.42446	chr11:57552446-57552463(-)	Full-length-myc-LARP6	-0.422774	9.58618	0.147597	0.00640835	0.267012
4.50855	chr2:113958243-113958261(+)	Full-length-myc-LARP6	-0.422774	9.58618	0.147597	0.00640835	0.267012
4.55221	chr14:49586299-49586317(-)	Full-length-myc-LARP6	-0.422774	9.58618	0.147597	0.00640835	0.267012
5.19373	chr9:9442049-9442066(+)	Full-length-myc-LARP6	-0.422774	9.58618	0.147597	0.00640835	0.267012
5.28346	chr17:29583517-29583546(-)	Full-length-myc-LARP6	-0.422774	9.58618	0.147597	0.00640835	0.267012
9.58618	chr1:119941534-119941555(-)	Full-length-myc-LARP6	-0.422774	9.58618	0.147597	0.00640835	0.267012
-4.97138	chr20:35626097-35626115(-)	DeltaNTR-myc-LARP6	0.346668	7.95435	0.00308002	2.61105184605669e-06	1.30358122185247e-21
-4.89496	chr2:237366838-237366869(-)	DeltaNTR-myc-LARP6	0.346668	7.95435	0.00308002	2.61105184605669e-06	1.30358122185247e-21
-4.55363	chr8:23021018-23021067(-)	DeltaNTR-myc-LARP6	0.346668	7.95435	0.00308002	2.61105184605669e-06	1.30358122185247e-21
-3.97955	chr17:45106801-45106871(+)	DeltaNTR-myc-LARP6	0.346668	7.95435	0.00308002	2.61105184605669e-06	1.30358122185247e-21
-3.94499	chr11:66476163-66476180(+)	DeltaNTR-myc-LARP6	0.346668	7.95435	0.00308002	2.61105184605669e-06	1.30358122185247e-21
-3.91174	chr7:94394882-94394927(+)	DeltaNTR-myc-LARP6	0.346668	7.95435	0.00308002	2.61105184605669e-06	1.30358122185247e-21
-2.74626	chr12:111201093-111201110(+)	DeltaNTR-myc-LARP6	0.346668	7.95435	0.00308002	2.61105184605669e-06	1.30358122185247e-21
-2.73031	chr17:38920908-38920934(+)	DeltaNTR-myc-LARP6	0.346668	7.95435	0.00308002	2.61105184605669e-06	1.30358122185247e-21
-2.60468	chr6:33301671-33301710(-)	DeltaNTR-myc-LARP6	0.346668	7.95435	0.00308002	2.61105184605669e-06	1.30358122185247e-21
-2.58839	chr14:105250401-105250428(+)	DeltaNTR-myc-LARP6	0.346668	7.95435	0.00308002	2.61105184605669e-06	1.30358122185247e-21
-2.38538	chr12:49272949-49272974(+)	DeltaNTR-myc-LARP6	0.346668	7.95435	0.00308002	2.61105184605669e-06	1.30358122185247e-21
-2.38272	chr2:231457031-231457059(-)	DeltaNTR-myc-LARP6	0.346668	7.95435	0.00308002	2.61105184605669e-06	1.30358122185247e-21
-2.17348	chr7:33005597-33005631(+)	DeltaNTR-myc-LARP6	0.346668	7.95435	0.00308002	2.61105184605669e-06	1.30358122185247e-21
-1.87515	chr14:104956610-104956637(-)	DeltaNTR-myc-LARP6	0.346668	7.95435	0.00308002	2.61105184605669e-06	1.30358122185247e-21
-1.83504	chr1:33824919-33824949(-)	DeltaNTR-myc-LARP6	0.346668	7.95435	0.00308002	2.61105184605669e-06	1.30358122185247e-21
-1.74337	chr17:4897558-4897575(+)	DeltaNTR-myc-LARP6	0.346668	7.95435	0.00308002	2.61105184605669e-06	1.30358122185247e-21
-1.57955	chr14:102034435-102034452(+)	DeltaNTR-myc-LARP6	0.346668	7.95435	0.00308002	2.61105184605669e-06	1.30358122185247e-21
-1.56214	chr14:52640153-52640175(-)	DeltaNTR-myc-LARP6	0.346668	7.95435	0.00308002	2.61105184605669e-06	1.30358122185247e-21
-1.51543	chr1:200472508-200472525(+)	DeltaNTR-myc-LARP6	0.346668	7.95435	0.00308002	2.61105184605669e-06	1.30358122185247e-21
-1.45374	chr14:69767135-69767152(+)	DeltaNTR-myc-LARP6	0.346668	7.95435	0.00308002	2.61105184605669e-06	1.30358122185247e-21
-1.33531	chr17:1005324-1005346(-)	DeltaNTR-myc-LARP6	0.346668	7.95435	0.00308002	2.61105184605669e-06	1.30358122185247e-21
-1.19687	chr7:91183988-91184005(+)	DeltaNTR-myc-LARP6	0.346668	7.95435	0.00308002	2.61105184605669e-06	1.30358122185247e-21
-1.14343	chr5:36978951-36978968(+)	DeltaNTR-myc-LARP6	0.346668	7.95435	0.00308002	2.61105184605669e-06	1.30358122185247e-21
-1.10067	chr10:34111237-34111255(-)	DeltaNTR-myc-LARP6	0.346668	7.95435	0.00308002	2.61105184605669e-06	1.30358122185247e-21
-1.01081	chr1:115693518-115693540(+)	DeltaNTR-myc-LARP6	0.346668	7.95435	0.00308002	2.61105184605669e-06	1.30358122185247e-21
-0.993206	chr12:120697870-120697895(+)	DeltaNTR-myc-LARP6	0.346668	7.95435	0.00308002	2.61105184605669e-06	1.30358122185247e-21
-0.989272	chr9:36656198-36656215(+)	DeltaNTR-myc-LARP6	0.346668	7.95435	0.00308002	2.61105184605669e-06	1.30358122185247e-21
-0.96398	chr3:50253018-50253063(+)	DeltaNTR-myc-LARP6	0.346668	7.95435	0.00308002	2.61105184605669e-06	1.30358122185247e-21
-0.81569	chr1:116388687-116388737(+)	DeltaNTR-myc-LARP6	0.346668	7.95435	0.00308002	2.61105184605669e-06	1.30358122185247e-21
-0.75747	chr3:197950932-197950964(+)	DeltaNTR-myc-LARP6	0.346668	7.95435	0.00308002	2.61105184605669e-06	1.30358122185247e-21
-0.750186	chr22:35393737-35393757(+)	DeltaNTR-myc-LARP6	0.346668	7.95435	0.00308002	2.61105184605669e-06	1.30358122185247e-21
-0.728335	chr22:42512776-42512793(-)	DeltaNTR-myc-LARP6	0.346668	7.95435	0.00308002	2.61105184605669e-06	1.30358122185247e-21
-0.724199	chr2:33389280-33389306(+)	DeltaNTR-myc-LARP6	0.346668	7.95435	0.00308002	2.61105184605669e-06	1.30358122185247e-21
-0.653929	chr17:43014883-43014911(-)	DeltaNTR-myc-LARP6	0.346668	7.95435	0.00308002	2.61105184605669e-06	1.30358122185247e-21
-0.640056	chr3:188322416-188322433(+)	DeltaNTR-myc-LARP6	0.346668	7.95435	0.00308002	2.61105184605669e-06	1.30358122185247e-21
-0.629345	chr3:37910939-37910956(+)	DeltaNTR-myc-LARP6	0.346668	7.95435	0.00308002	2.61105184605669e-06	1.30358122185247e-21
-0.613843	chr3:179020847-179020874(-)	DeltaNTR-myc-LARP6	0.346668	7.95435	0.00308002	2.61105184605669e-06	1.30358122185247e-21
-0.587457	chr9:129738828-129738845(-)	DeltaNTR-myc-LARP6	0.346668	7.95435	0.00308002	2.61105184605669e-06	1.30358122185247e-21
-0.553276	chr15:43528155-43528185(+)	DeltaNTR-myc-LARP6	0.346668	7.95435	0.00308002	2.61105184605669e-06	1.30358122185247e-21
-0.537121	chr5:150795652-150795673(+)	DeltaNTR-myc-LARP6	0.346668	7.95435	0.00308002	2.61105184605669e-06	1.30358122185247e-21
-0.428275	chr11:65503332-65503356(+)	DeltaNTR-myc-LARP6	0.346668	7.95435	0.00308002	2.61105184605669e-06	1.30358122185247e-21
-0.414128	chr9:127505800-127505837(-)	DeltaNTR-myc-LARP6	0.346668	7.95435	0.00308002	2.61105184605669e-06	1.30358122185247e-21
-0.412437	chr11:46678202-46678228(-)	DeltaNTR-myc-LARP6	0.346668	7.95435	0.00308002	2.61105184605669e-06	1.30358122185247e-21
-0.367641	chrX:154362238-154362258(-)	DeltaNTR-myc-LARP6	0.346668	7.95435	0.00308002	2.61105184605669e-06	1.30358122185247e-21
-0.324872	chr11:6609082-6609099(+)	DeltaNTR-myc-LARP6	0.346668	7.95435	0.00308002	2.61105184605669e-06	1.30358122185247e-21
-0.321842	chr22:20950105-20950144(+)	DeltaNTR-myc-LARP6	0.346668	7.95435	0.00308002	2.61105184605669e-06	1.30358122185247e-21
-0.253421	chr3:184328661-184328680(+)	DeltaNTR-myc-LARP6	0.346668	7.95435	0.00308002	2.61105184605669e-06	1.30358122185247e-21
-0.223606	chr12:64714304-64714339(-)	DeltaNTR-myc-LARP6	0.346668	7.95435	0.00308002	2.61105184605669e-06	1.30358122185247e-21
-0.219591	chr14:68882480-68882497(-)	DeltaNTR-myc-LARP6	0.346668	7.95435	0.00308002	2.61105184605669e-06	1.30358122185247e-21
-0.214769	chr13:45336958-45337001(-)	DeltaNTR-myc-LARP6	0.346668	7.95435	0.00308002	2.61105184605669e-06	1.30358122185247e-21
-0.136338	chr7:55471714-55471734(-)	DeltaNTR-myc-LARP6	0.346668	7.95435	0.00308002	2.61105184605669e-06	1.30358122185247e-21
-0.129077	chr19:8404133-8404176(+)	DeltaNTR-myc-LARP6	0.346668	7.95435	0.00308002	2.61105184605669e-06	1.30358122185247e-21
-0.0868731	chr8:143811141-143811174(-)	DeltaNTR-myc-LARP6	0.346668	7.95435	0.00308002	2.61105184605669e-06	1.30358122185247e-21
-0.0710286	chr1:201822493-201822510(+)	DeltaNTR-myc-LARP6	0.346668	7.95435	0.00308002	2.61105184605669e-06	1.30358122185247e-21
-0.0585295	chr3:98796734-98796773(-)	DeltaNTR-myc-LARP6	0.346668	7.95435	0.00308002	2.61105184605669e-06	1.30358122185247e-21
-0.0534279	chr7:102451554-102451572(+)	DeltaNTR-myc-LARP6	0.346668	7.95435	0.00308002	2.61105184605669e-06	1.30358122185247e-21
0.00183362	chr9:116399902-116399919(+)	DeltaNTR-myc-LARP6	0.346668	7.95435	0.00308002	2.61105184605669e-06	1.30358122185247e-21
0.0781752	chr3:52049954-52049971(-)	DeltaNTR-myc-LARP6	0.346668	7.95435	0.00308002	2.61105184605669e-06	1.30358122185247e-21
0.0794348	chr10:100150791-100150827(-)	DeltaNTR-myc-LARP6	0.346668	7.95435	0.00308002	2.61105184605669e-06	1.30358122185247e-21
0.0886576	chr14:100334214-100334246(-)	DeltaNTR-myc-LARP6	0.346668	7.95435	0.00308002	2.61105184605669e-06	1.30358122185247e-21
0.103073	chr15:89199068-89199097(+)	DeltaNTR-myc-LARP6	0.346668	7.95435	0.00308002	2.61105184605669e-06	1.30358122185247e-21
0.13485	chr19:1925485-1925502(+)	DeltaNTR-myc-LARP6	0.346668	7.95435	0.00308002	2.61105184605669e-06	1.30358122185247e-21
0.172534	chr7:44115317-44115334(-)	DeltaNTR-myc-LARP6	0.346668	7.95435	0.00308002	2.61105184605669e-06	1.30358122185247e-21
0.190958	chr2:46381680-46381713(+)	DeltaNTR-myc-LARP6	0.346668	7.95435	0.00308002	2.61105184605669e-06	1.30358122185247e-21
0.212019	chr14:49853907-49853925(-)	DeltaNTR-myc-LARP6	0.346668	7.95435	0.00308002	2.61105184605669e-06	1.30358122185247e-21
0.215322	chrM:15673-15714(+)	DeltaNTR-myc-LARP6	0.346668	7.95435	0.00308002	2.61105184605669e-06	1.30358122185247e-21
0.223886	chr11:67254337-67254354(+)	DeltaNTR-myc-LARP6	0.346668	7.95435	0.00308002	2.61105184605669e-06	1.30358122185247e-21
0.235779	chr13:94407257-94407278(+)	DeltaNTR-myc-LARP6	0.346668	7.95435	0.00308002	2.61105184605669e-06	1.30358122185247e-21
0.25533	chr12:56664382-56664400(-)	DeltaNTR-myc-LARP6	0.346668	7.95435	0.00308002	2.61105184605669e-06	1.30358122185247e-21
0.268297	chr1:168244587-168244611(+)	DeltaNTR-myc-LARP6	0.346668	7.95435	0.00308002	2.61105184605669e-06	1.30358122185247e-21
0.274559	chr12:56645916-56645967(-)	DeltaNTR-myc-LARP6	0.346668	7.95435	0.00308002	2.61105184605669e-06	1.30358122185247e-21
0.293318	chr19:44903327-44903376(+)	DeltaNTR-myc-LARP6	0.346668	7.95435	0.00308002	2.61105184605669e-06	1.30358122185247e-21
0.332099	chr6:56639509-56639543(-)	DeltaNTR-myc-LARP6	0.346668	7.95435	0.00308002	2.61105184605669e-06	1.30358122185247e-21
0.346668	chr10:91261396-91261413(+)	DeltaNTR-myc-LARP6	0.346668	7.95435	0.00308002	2.61105184605669e-06	1.30358122185247e-21
0.353915	chr1:183135032-183135069(+)	DeltaNTR-myc-LARP6	0.346668	7.95435	0.00308002	2.61105184605669e-06	1.30358122185247e-21
0.364425	chr11:65557642-65557674(-)	DeltaNTR-myc-LARP6	0.346668	7.95435	0.00308002	2.61105184605669e-06	1.30358122185247e-21
0.407128	chr3:101822115-101822144(+)	DeltaNTR-myc-LARP6	0.346668	7.95435	0.00308002	2.61105184605669e-06	1.30358122185247e-21
0.407297	chr17:42404298-42404318(-)	DeltaNTR-myc-LARP6	0.346668	7.95435	0.00308002	2.61105184605669e-06	1.30358122185247e-21
0.425479	chr20:3805272-3805292(+)	DeltaNTR-myc-LARP6	0.346668	7.95435	0.00308002	2.61105184605669e-06	1.30358122185247e-21
0.436539	chr2:119264609-119264627(+)	DeltaNTR-myc-LARP6	0.346668	7.95435	0.00308002	2.61105184605669e-06	1.30358122185247e-21
0.483567	chr15:65665368-65665385(-)	DeltaNTR-myc-LARP6	0.346668	7.95435	0.00308002	2.61105184605669e-06	1.30358122185247e-21
0.496413	chr6:157982058-157982075(+)	DeltaNTR-myc-LARP6	0.346668	7.95435	0.00308002	2.61105184605669e-06	1.30358122185247e-21
0.5008	chr3:52533501-52533531(-)	DeltaNTR-myc-LARP6	0.346668	7.95435	0.00308002	2.61105184605669e-06	1.30358122185247e-21
0.501433	chr5:147745520-147745537(-)	DeltaNTR-myc-LARP6	0.346668	7.95435	0.00308002	2.61105184605669e-06	1.30358122185247e-21
0.510777	chr10:45456540-45456557(-)	DeltaNTR-myc-LARP6	0.346668	7.95435	0.00308002	2.61105184605669e-06	1.30358122185247e-21
0.54958	chr17:81510676-81510696(-)	DeltaNTR-myc-LARP6	0.346668	7.95435	0.00308002	2.61105184605669e-06	1.30358122185247e-21
0.587755	chr4:7031728-7031749(+)	DeltaNTR-myc-LARP6	0.346668	7.95435	0.00308002	2.61105184605669e-06	1.30358122185247e-21
0.610916	chr3:128814512-128814541(+)	DeltaNTR-myc-LARP6	0.346668	7.95435	0.00308002	2.61105184605669e-06	1.30358122185247e-21
0.614113	chr2:27041100-27041128(+)	DeltaNTR-myc-LARP6	0.346668	7.95435	0.00308002	2.61105184605669e-06	1.30358122185247e-21
0.627225	chr1:183144900-183144942(+)	DeltaNTR-myc-LARP6	0.346668	7.95435	0.00308002	2.61105184605669e-06	1.30358122185247e-21
0.646417	chr7:73557663-73557683(-)	DeltaNTR-myc-LARP6	0.346668	7.95435	0.00308002	2.61105184605669e-06	1.30358122185247e-21
0.654488	chr17:18325493-18325510(+)	DeltaNTR-myc-LARP6	0.346668	7.95435	0.00308002	2.61105184605669e-06	1.30358122185247e-21
0.68376	chr12:120210979-120211016(-)	DeltaNTR-myc-LARP6	0.346668	7.95435	0.00308002	2.61105184605669e-06	1.30358122185247e-21
0.742552	chrX:154361711-154361729(-)	DeltaNTR-myc-LARP6	0.346668	7.95435	0.00308002	2.61105184605669e-06	1.30358122185247e-21
0.767174	chr4:93155037-93155055(+)	DeltaNTR-myc-LARP6	0.346668	7.95435	0.00308002	2.61105184605669e-06	1.30358122185247e-21
0.858055	chr5:150796324-150796368(+)	DeltaNTR-myc-LARP6	0.346668	7.95435	0.00308002	2.61105184605669e-06	1.30358122185247e-21
1.03433	chr4:154010953-154010970(+)	DeltaNTR-myc-LARP6	0.346668	7.95435	0.00308002	2.61105184605669e-06	1.30358122185247e-21
1.06779	chr7:139569478-139569532(-)	DeltaNTR-myc-LARP6	0.346668	7.95435	0.00308002	2.61105184605669e-06	1.30358122185247e-21
1.10123	chr5:72198631-72198679(+)	DeltaNTR-myc-LARP6	0.346668	7.95435	0.00308002	2.61105184605669e-06	1.30358122185247e-21
1.11778	chr12:112506394-112506424(+)	DeltaNTR-myc-LARP6	0.346668	7.95435	0.00308002	2.61105184605669e-06	1.30358122185247e-21
1.12386	chr6:31862636-31862668(-)	DeltaNTR-myc-LARP6	0.346668	7.95435	0.00308002	2.61105184605669e-06	1.30358122185247e-21
1.2889	chr1:6592280-6592326(-)	DeltaNTR-myc-LARP6	0.346668	7.95435	0.00308002	2.61105184605669e-06	1.30358122185247e-21
1.34612	chr20:58546470-58546487(+)	DeltaNTR-myc-LARP6	0.346668	7.95435	0.00308002	2.61105184605669e-06	1.30358122185247e-21
1.35952	chr6:117549262-117549300(+)	DeltaNTR-myc-LARP6	0.346668	7.95435	0.00308002	2.61105184605669e-06	1.30358122185247e-21
1.37447	chr5:179729523-179729569(+)	DeltaNTR-myc-LARP6	0.346668	7.95435	0.00308002	2.61105184605669e-06	1.30358122185247e-21
1.4047	chr16:8854530-8854567(-)	DeltaNTR-myc-LARP6	0.346668	7.95435	0.00308002	2.61105184605669e-06	1.30358122185247e-21
1.44108	chr10:104259697-104259714(+)	DeltaNTR-myc-LARP6	0.346668	7.95435	0.00308002	2.61105184605669e-06	1.30358122185247e-21
1.46044	chr3:113720865-113720898(-)	DeltaNTR-myc-LARP6	0.346668	7.95435	0.00308002	2.61105184605669e-06	1.30358122185247e-21
1.50344	chr2:131048566-131048583(-)	DeltaNTR-myc-LARP6	0.346668	7.95435	0.00308002	2.61105184605669e-06	1.30358122185247e-21
1.54829	chr11:62516995-62517026(-)	DeltaNTR-myc-LARP6	0.346668	7.95435	0.00308002	2.61105184605669e-06	1.30358122185247e-21
1.55731	chr6:89674197-89674220(-)	DeltaNTR-myc-LARP6	0.346668	7.95435	0.00308002	2.61105184605669e-06	1.30358122185247e-21
1.64748	chr14:55675838-55675855(+)	DeltaNTR-myc-LARP6	0.346668	7.95435	0.00308002	2.61105184605669e-06	1.30358122185247e-21
1.67064	chr20:45425936-45425963(+)	DeltaNTR-myc-LARP6	0.346668	7.95435	0.00308002	2.61105184605669e-06	1.30358122185247e-21
1.75671	chr10:106822600-106822617(-)	DeltaNTR-myc-LARP6	0.346668	7.95435	0.00308002	2.61105184605669e-06	1.30358122185247e-21
1.86309	chr22:41600831-41600848(-)	DeltaNTR-myc-LARP6	0.346668	7.95435	0.00308002	2.61105184605669e-06	1.30358122185247e-21
1.9806	chr15:67189655-67189672(+)	DeltaNTR-myc-LARP6	0.346668	7.95435	0.00308002	2.61105184605669e-06	1.30358122185247e-21
2.01195	chr22:38821473-38821492(-)	DeltaNTR-myc-LARP6	0.346668	7.95435	0.00308002	2.61105184605669e-06	1.30358122185247e-21
2.12429	chr17:81890740-81890787(-)	DeltaNTR-myc-LARP6	0.346668	7.95435	0.00308002	2.61105184605669e-06	1.30358122185247e-21
2.13312	chr3:158829297-158829321(+)	DeltaNTR-myc-LARP6	0.346668	7.95435	0.00308002	2.61105184605669e-06	1.30358122185247e-21
2.13456	chr15:34095926-34095987(-)	DeltaNTR-myc-LARP6	0.346668	7.95435	0.00308002	2.61105184605669e-06	1.30358122185247e-21
2.25384	chr3:127035461-127035478(+)	DeltaNTR-myc-LARP6	0.346668	7.95435	0.00308002	2.61105184605669e-06	1.30358122185247e-21
2.34747	chr9:15461465-15461488(+)	DeltaNTR-myc-LARP6	0.346668	7.95435	0.00308002	2.61105184605669e-06	1.30358122185247e-21
2.35928	chr4:1340026-1340045(+)	DeltaNTR-myc-LARP6	0.346668	7.95435	0.00308002	2.61105184605669e-06	1.30358122185247e-21
2.38871	chr19:55517525-55517542(+)	DeltaNTR-myc-LARP6	0.346668	7.95435	0.00308002	2.61105184605669e-06	1.30358122185247e-21
2.38921	chr2:234495682-234495710(-)	DeltaNTR-myc-LARP6	0.346668	7.95435	0.00308002	2.61105184605669e-06	1.30358122185247e-21
2.46521	chr12:12499270-12499287(-)	DeltaNTR-myc-LARP6	0.346668	7.95435	0.00308002	2.61105184605669e-06	1.30358122185247e-21
2.5858	chr1:119929014-119929042(-)	DeltaNTR-myc-LARP6	0.346668	7.95435	0.00308002	2.61105184605669e-06	1.30358122185247e-21
2.64082	chr2:85398040-85398074(-)	DeltaNTR-myc-LARP6	0.346668	7.95435	0.00308002	2.61105184605669e-06	1.30358122185247e-21
2.70114	chr17:43015660-43015677(-)	DeltaNTR-myc-LARP6	0.346668	7.95435	0.00308002	2.61105184605669e-06	1.30358122185247e-21
2.80856	chr16:55498283-55498311(+)	DeltaNTR-myc-LARP6	0.346668	7.95435	0.00308002	2.61105184605669e-06	1.30358122185247e-21
2.81904	chr17:17188127-17188216(+)	DeltaNTR-myc-LARP6	0.346668	7.95435	0.00308002	2.61105184605669e-06	1.30358122185247e-21
3.03939	chrX:154018764-154018781(-)	DeltaNTR-myc-LARP6	0.346668	7.95435	0.00308002	2.61105184605669e-06	1.30358122185247e-21
3.12686	chr19:41860777-41860811(+)	DeltaNTR-myc-LARP6	0.346668	7.95435	0.00308002	2.61105184605669e-06	1.30358122185247e-21
3.14268	chr6:43780028-43780045(+)	DeltaNTR-myc-LARP6	0.346668	7.95435	0.00308002	2.61105184605669e-06	1.30358122185247e-21
3.15811	chr15:89201361-89201390(+)	DeltaNTR-myc-LARP6	0.346668	7.95435	0.00308002	2.61105184605669e-06	1.30358122185247e-21
3.34059	chr14:100291756-100291779(-)	DeltaNTR-myc-LARP6	0.346668	7.95435	0.00308002	2.61105184605669e-06	1.30358122185247e-21
3.50724	chr9:93446743-93446760(-)	DeltaNTR-myc-LARP6	0.346668	7.95435	0.00308002	2.61105184605669e-06	1.30358122185247e-21
3.69443	chr16:81704006-81704023(+)	DeltaNTR-myc-LARP6	0.346668	7.95435	0.00308002	2.61105184605669e-06	1.30358122185247e-21
3.93741	chr17:76393734-76393751(-)	DeltaNTR-myc-LARP6	0.346668	7.95435	0.00308002	2.61105184605669e-06	1.30358122185247e-21
4.29715	chr20:59034525-59034548(-)	DeltaNTR-myc-LARP6	0.346668	7.95435	0.00308002	2.61105184605669e-06	1.30358122185247e-21
4.37318	chr2:10784193-10784213(-)	DeltaNTR-myc-LARP6	0.346668	7.95435	0.00308002	2.61105184605669e-06	1.30358122185247e-21
4.45139	chr7:94414232-94414249(+)	DeltaNTR-myc-LARP6	0.346668	7.95435	0.00308002	2.61105184605669e-06	1.30358122185247e-21
4.60539	chrX:72273883-72273927(-)	DeltaNTR-myc-LARP6	0.346668	7.95435	0.00308002	2.61105184605669e-06	1.30358122185247e-21
4.73491	chr1:36137875-36137898(-)	DeltaNTR-myc-LARP6	0.346668	7.95435	0.00308002	2.61105184605669e-06	1.30358122185247e-21
4.97829	chr11:65892051-65892082(-)	DeltaNTR-myc-LARP6	0.346668	7.95435	0.00308002	2.61105184605669e-06	1.30358122185247e-21
5.58347	chr2:65268770-65268788(+)	DeltaNTR-myc-LARP6	0.346668	7.95435	0.00308002	2.61105184605669e-06	1.30358122185247e-21
7.95435	chr22:35393867-35393919(+)	DeltaNTR-myc-LARP6	0.346668	7.95435	0.00308002	2.61105184605669e-06	1.30358122185247e-21
-9.01599	chr7:149589098-149589134(-)	DeltaCTR1-myc-LARP6	-0.238963	6.41473	0.353259	0.0211365	1.08856570890246e-08
-5.0558	chr16:71928518-71928548(+)	DeltaCTR1-myc-LARP6	-0.238963	6.41473	0.353259	0.0211365	1.08856570890246e-08
-4.80811	chr1:165768848-165768865(-)	DeltaCTR1-myc-LARP6	-0.238963	6.41473	0.353259	0.0211365	1.08856570890246e-08
-4.80123	chr16:8855136-8855168(-)	DeltaCTR1-myc-LARP6	-0.238963	6.41473	0.353259	0.0211365	1.08856570890246e-08
-4.70359	chr12:59775381-59775398(+)	DeltaCTR1-myc-LARP6	-0.238963	6.41473	0.353259	0.0211365	1.08856570890246e-08
-4.46642	chr4:488146-488163(-)	DeltaCTR1-myc-LARP6	-0.238963	6.41473	0.353259	0.0211365	1.08856570890246e-08
-4.18286	chr12:6965521-6965549(-)	DeltaCTR1-myc-LARP6	-0.238963	6.41473	0.353259	0.0211365	1.08856570890246e-08
-3.96486	chr14:101986142-101986188(+)	DeltaCTR1-myc-LARP6	-0.238963	6.41473	0.353259	0.0211365	1.08856570890246e-08
-3.87304	chr2:28869727-28869758(-)	DeltaCTR1-myc-LARP6	-0.238963	6.41473	0.353259	0.0211365	1.08856570890246e-08
-3.79578	chr1:223775352-223775378(+)	DeltaCTR1-myc-LARP6	-0.238963	6.41473	0.353259	0.0211365	1.08856570890246e-08
-3.69861	chr12:24815559-24815588(-)	DeltaCTR1-myc-LARP6	-0.238963	6.41473	0.353259	0.0211365	1.08856570890246e-08
-3.59973	chr9:27064094-27064111(+)	DeltaCTR1-myc-LARP6	-0.238963	6.41473	0.353259	0.0211365	1.08856570890246e-08
-3.33151	chr19:18939030-18939050(-)	DeltaCTR1-myc-LARP6	-0.238963	6.41473	0.353259	0.0211365	1.08856570890246e-08
-3.28786	chr22:24177613-24177630(+)	DeltaCTR1-myc-LARP6	-0.238963	6.41473	0.353259	0.0211365	1.08856570890246e-08
-3.1176	chr17:67338365-67338382(-)	DeltaCTR1-myc-LARP6	-0.238963	6.41473	0.353259	0.0211365	1.08856570890246e-08
-2.89423	chr5:10436686-10436710(+)	DeltaCTR1-myc-LARP6	-0.238963	6.41473	0.353259	0.0211365	1.08856570890246e-08
-2.63033	chr12:109852524-109852541(-)	DeltaCTR1-myc-LARP6	-0.238963	6.41473	0.353259	0.0211365	1.08856570890246e-08
-2.52471	chr1:203740807-203740835(+)	DeltaCTR1-myc-LARP6	-0.238963	6.41473	0.353259	0.0211365	1.08856570890246e-08
-2.35751	chr17:38768440-38768457(-)	DeltaCTR1-myc-LARP6	-0.238963	6.41473	0.353259	0.0211365	1.08856570890246e-08
-2.27457	chr5:181188461-181188498(-)	DeltaCTR1-myc-LARP6	-0.238963	6.41473	0.353259	0.0211365	1.08856570890246e-08
-2.26842	chr19:47000889-47000908(+)	DeltaCTR1-myc-LARP6	-0.238963	6.41473	0.353259	0.0211365	1.08856570890246e-08
-2.22691	chr20:62946362-62946395(+)	DeltaCTR1-myc-LARP6	-0.238963	6.41473	0.353259	0.0211365	1.08856570890246e-08
-2.20726	chr11:62881395-62881415(+)	DeltaCTR1-myc-LARP6	-0.238963	6.41473	0.353259	0.0211365	1.08856570890246e-08
-2.18028	chr10:127174353-127174377(-)	DeltaCTR1-myc-LARP6	-0.238963	6.41473	0.353259	0.0211365	1.08856570890246e-08
-2.17789	chr5:154417485-154417516(+)	DeltaCTR1-myc-LARP6	-0.238963	6.41473	0.353259	0.0211365	1.08856570890246e-08
-1.96728	chr3:41240304-41240340(+)	DeltaCTR1-myc-LARP6	-0.238963	6.41473	0.353259	0.0211365	1.08856570890246e-08
-1.91617	chr10:126014444-126014461(-)	DeltaCTR1-myc-LARP6	-0.238963	6.41473	0.353259	0.0211365	1.08856570890246e-08
-1.82483	chr1:16443702-16443721(+)	DeltaCTR1-myc-LARP6	-0.238963	6.41473	0.353259	0.0211365	1.08856570890246e-08
-1.52514	chr1:149886260-149886277(-)	DeltaCTR1-myc-LARP6	-0.238963	6.41473	0.353259	0.0211365	1.08856570890246e-08
-1.40464	chr15:43521848-43521875(+)	DeltaCTR1-myc-LARP6	-0.238963	6.41473	0.353259	0.0211365	1.08856570890246e-08
-1.34933	chr10:126016882-126016899(-)	DeltaCTR1-myc-LARP6	-0.238963	6.41473	0.353259	0.0211365	1.08856570890246e-08
-1.33234	chr1:42177545-42177562(-)	DeltaCTR1-myc-LARP6	-0.238963	6.41473	0.353259	0.0211365	1.08856570890246e-08
-1.24576	chr11:18634008-18634025(-)	DeltaCTR1-myc-LARP6	-0.238963	6.41473	0.353259	0.0211365	1.08856570890246e-08
-1.07704	chr3:188884212-188884240(+)	DeltaCTR1-myc-LARP6	-0.238963	6.41473	0.353259	0.0211365	1.08856570890246e-08
-1.05885	chr18:12309807-12309824(+)	DeltaCTR1-myc-LARP6	-0.238963	6.41473	0.353259	0.0211365	1.08856570890246e-08
-1.04992	chr1:116988776-116988811(+)	DeltaCTR1-myc-LARP6	-0.238963	6.41473	0.353259	0.0211365	1.08856570890246e-08
-1.02983	chr10:69016414-69016431(+)	DeltaCTR1-myc-LARP6	-0.238963	6.41473	0.353259	0.0211365	1.08856570890246e-08
-0.995644	chr10:100962217-100962243(+)	DeltaCTR1-myc-LARP6	-0.238963	6.41473	0.353259	0.0211365	1.08856570890246e-08
-0.914603	chr17:47678143-47678178(+)	DeltaCTR1-myc-LARP6	-0.238963	6.41473	0.353259	0.0211365	1.08856570890246e-08
-0.91245	chr2:170966583-170966600(+)	DeltaCTR1-myc-LARP6	-0.238963	6.41473	0.353259	0.0211365	1.08856570890246e-08
-0.906413	chr12:57058851-57058871(-)	DeltaCTR1-myc-LARP6	-0.238963	6.41473	0.353259	0.0211365	1.08856570890246e-08
-0.855319	chr1:47376716-47376733(+)	DeltaCTR1-myc-LARP6	-0.238963	6.41473	0.353259	0.0211365	1.08856570890246e-08
-0.825461	chr6:29830369-29830401(+)	DeltaCTR1-myc-LARP6	-0.238963	6.41473	0.353259	0.0211365	1.08856570890246e-08
-0.754169	chr9:136852324-136852341(+)	DeltaCTR1-myc-LARP6	-0.238963	6.41473	0.353259	0.0211365	1.08856570890246e-08
-0.746722	chr3:23919932-23919954(+)	DeltaCTR1-myc-LARP6	-0.238963	6.41473	0.353259	0.0211365	1.08856570890246e-08
-0.679182	chr17:42314263-42314292(-)	DeltaCTR1-myc-LARP6	-0.238963	6.41473	0.353259	0.0211365	1.08856570890246e-08
-0.661329	chr17:59110306-59110347(-)	DeltaCTR1-myc-LARP6	-0.238963	6.41473	0.353259	0.0211365	1.08856570890246e-08
-0.635324	chr18:9954237-9954256(+)	DeltaCTR1-myc-LARP6	-0.238963	6.41473	0.353259	0.0211365	1.08856570890246e-08
-0.600864	chr2:172597278-172597308(+)	DeltaCTR1-myc-LARP6	-0.238963	6.41473	0.353259	0.0211365	1.08856570890246e-08
-0.519506	chr1:28200770-28200788(-)	DeltaCTR1-myc-LARP6	-0.238963	6.41473	0.353259	0.0211365	1.08856570890246e-08
-0.505276	chr14:102085415-102085433(-)	DeltaCTR1-myc-LARP6	-0.238963	6.41473	0.353259	0.0211365	1.08856570890246e-08
-0.471128	chr1:112670563-112670601(+)	DeltaCTR1-myc-LARP6	-0.238963	6.41473	0.353259	0.0211365	1.08856570890246e-08
-0.443542	chr19:48070435-48070452(-)	DeltaCTR1-myc-LARP6	-0.238963	6.41473	0.353259	0.0211365	1.08856570890246e-08
-0.319876	chr3:149369298-149369321(-)	DeltaCTR1-myc-LARP6	-0.238963	6.41473	0.353259	0.0211365	1.08856570890246e-08
-0.295035	chr2:109543992-109544026(-)	DeltaCTR1-myc-LARP6	-0.238963	6.41473	0.353259	0.0211365	1.08856570890246e-08
-0.238963	chr6:122444779-122444811(-)	DeltaCTR1-myc-LARP6	-0.238963	6.41473	0.353259	0.0211365	1.08856570890246e-08
-0.13837	chr12:6870050-6870090(+)	DeltaCTR1-myc-LARP6	-0.238963	6.41473	0.353259	0.0211365	1.08856570890246e-08
-0.104241	chr3:38142084-38142130(+)	DeltaCTR1-myc-LARP6	-0.238963	6.41473	0.353259	0.0211365	1.08856570890246e-08
-0.0779906	chr19:2813322-2813349(+)	DeltaCTR1-myc-LARP6	-0.238963	6.41473	0.353259	0.0211365	1.08856570890246e-08
-0.0685589	chr6:36687086-36687122(+)	DeltaCTR1-myc-LARP6	-0.238963	6.41473	0.353259	0.0211365	1.08856570890246e-08
-0.0649954	chr13:45336958-45336975(-)	DeltaCTR1-myc-LARP6	-0.238963	6.41473	0.353259	0.0211365	1.08856570890246e-08
-0.0173093	chr11:123057794-123057818(-)	DeltaCTR1-myc-LARP6	-0.238963	6.41473	0.353259	0.0211365	1.08856570890246e-08
0.0646395	chr11:71996327-71996369(+)	DeltaCTR1-myc-LARP6	-0.238963	6.41473	0.353259	0.0211365	1.08856570890246e-08
0.0713514	chr3:49531262-49531287(+)	DeltaCTR1-myc-LARP6	-0.238963	6.41473	0.353259	0.0211365	1.08856570890246e-08
0.0869342	chr1:162781038-162781057(+)	DeltaCTR1-myc-LARP6	-0.238963	6.41473	0.353259	0.0211365	1.08856570890246e-08
0.144063	chr11:69653002-69653059(+)	DeltaCTR1-myc-LARP6	-0.238963	6.41473	0.353259	0.0211365	1.08856570890246e-08
0.227184	chr1:33700661-33700680(-)	DeltaCTR1-myc-LARP6	-0.238963	6.41473	0.353259	0.0211365	1.08856570890246e-08
0.281497	chr10:43386031-43386049(-)	DeltaCTR1-myc-LARP6	-0.238963	6.41473	0.353259	0.0211365	1.08856570890246e-08
0.289794	chr12:76046882-76046915(-)	DeltaCTR1-myc-LARP6	-0.238963	6.41473	0.353259	0.0211365	1.08856570890246e-08
0.388279	chr6:108260941-108260958(-)	DeltaCTR1-myc-LARP6	-0.238963	6.41473	0.353259	0.0211365	1.08856570890246e-08
0.39709	chr1:162781635-162781654(+)	DeltaCTR1-myc-LARP6	-0.238963	6.41473	0.353259	0.0211365	1.08856570890246e-08
0.456142	chr21:8218713-8218742(+)	DeltaCTR1-myc-LARP6	-0.238963	6.41473	0.353259	0.0211365	1.08856570890246e-08
0.499212	chrX:115005117-115005140(-)	DeltaCTR1-myc-LARP6	-0.238963	6.41473	0.353259	0.0211365	1.08856570890246e-08
0.591656	chr20:62131421-62131441(+)	DeltaCTR1-myc-LARP6	-0.238963	6.41473	0.353259	0.0211365	1.08856570890246e-08
0.635278	chr1:36340216-36340233(-)	DeltaCTR1-myc-LARP6	-0.238963	6.41473	0.353259	0.0211365	1.08856570890246e-08
0.69414	chr20:58909977-58910011(+)	DeltaCTR1-myc-LARP6	-0.238963	6.41473	0.353259	0.0211365	1.08856570890246e-08
0.73239	chr14:74480212-74480230(-)	DeltaCTR1-myc-LARP6	-0.238963	6.41473	0.353259	0.0211365	1.08856570890246e-08
0.922375	chr19:4839013-4839038(-)	DeltaCTR1-myc-LARP6	-0.238963	6.41473	0.353259	0.0211365	1.08856570890246e-08
0.936601	chrX:53603402-53603432(-)	DeltaCTR1-myc-LARP6	-0.238963	6.41473	0.353259	0.0211365	1.08856570890246e-08
0.974788	chr11:65890662-65890681(+)	DeltaCTR1-myc-LARP6	-0.238963	6.41473	0.353259	0.0211365	1.08856570890246e-08
1.08411	chr19:19355956-19355976(+)	DeltaCTR1-myc-LARP6	-0.238963	6.41473	0.353259	0.0211365	1.08856570890246e-08
1.15254	chr6:159784783-159784805(-)	DeltaCTR1-myc-LARP6	-0.238963	6.41473	0.353259	0.0211365	1.08856570890246e-08
1.16088	chr2:135866564-135866581(-)	DeltaCTR1-myc-LARP6	-0.238963	6.41473	0.353259	0.0211365	1.08856570890246e-08
1.16497	chrM:10482-10509(+)	DeltaCTR1-myc-LARP6	-0.238963	6.41473	0.353259	0.0211365	1.08856570890246e-08
1.21028	chr1:8861141-8861184(-)	DeltaCTR1-myc-LARP6	-0.238963	6.41473	0.353259	0.0211365	1.08856570890246e-08
1.26258	chr12:21469563-21469597(-)	DeltaCTR1-myc-LARP6	-0.238963	6.41473	0.353259	0.0211365	1.08856570890246e-08
1.31086	chr12:105144346-105144380(+)	DeltaCTR1-myc-LARP6	-0.238963	6.41473	0.353259	0.0211365	1.08856570890246e-08
1.32663	chr20:37204852-37204882(+)	DeltaCTR1-myc-LARP6	-0.238963	6.41473	0.353259	0.0211365	1.08856570890246e-08
1.33209	chr11:62528583-62528619(-)	DeltaCTR1-myc-LARP6	-0.238963	6.41473	0.353259	0.0211365	1.08856570890246e-08
1.59975	chr20:41163434-41163474(+)	DeltaCTR1-myc-LARP6	-0.238963	6.41473	0.353259	0.0211365	1.08856570890246e-08
1.70938	chr2:85321906-85321936(-)	DeltaCTR1-myc-LARP6	-0.238963	6.41473	0.353259	0.0211365	1.08856570890246e-08
1.80454	chr1:8861303-8861347(-)	DeltaCTR1-myc-LARP6	-0.238963	6.41473	0.353259	0.0211365	1.08856570890246e-08
1.86551	chr14:105011081-105011099(-)	DeltaCTR1-myc-LARP6	-0.238963	6.41473	0.353259	0.0211365	1.08856570890246e-08
2.53095	chr11:66437118-66437135(-)	DeltaCTR1-myc-LARP6	-0.238963	6.41473	0.353259	0.0211365	1.08856570890246e-08
2.68144	chr11:840269-840289(-)	DeltaCTR1-myc-LARP6	-0.238963	6.41473	0.353259	0.0211365	1.08856570890246e-08
2.69454	chr4:1959492-1959509(+)	DeltaCTR1-myc-LARP6	-0.238963	6.41473	0.353259	0.0211365	1.08856570890246e-08
2.84386	chr12:120144948-120144982(-)	DeltaCTR1-myc-LARP6	-0.238963	6.41473	0.353259	0.0211365	1.08856570890246e-08
3.31938	chr11:831867-831912(+)	DeltaCTR1-myc-LARP6	-0.238963	6.41473	0.353259	0.0211365	1.08856570890246e-08
3.40143	chr17:80348093-80348110(+)	DeltaCTR1-myc-LARP6	-0.238963	6.41473	0.353259	0.0211365	1.08856570890246e-08
3.54713	chr22:38820040-38820073(-)	DeltaCTR1-myc-LARP6	-0.238963	6.41473	0.353259	0.0211365	1.08856570890246e-08
3.56311	chr12:12126750-12126774(-)	DeltaCTR1-myc-LARP6	-0.238963	6.41473	0.353259	0.0211365	1.08856570890246e-08
3.78554	chr2:135783844-135783870(+)	DeltaCTR1-myc-LARP6	-0.238963	6.41473	0.353259	0.0211365	1.08856570890246e-08
3.89644	chrX:71953623-71953640(+)	DeltaCTR1-myc-LARP6	-0.238963	6.41473	0.353259	0.0211365	1.08856570890246e-08
4.03605	chr8:118976501-118976518(+)	DeltaCTR1-myc-LARP6	-0.238963	6.41473	0.353259	0.0211365	1.08856570890246e-08
4.0787	chr5:133971966-133971983(-)	DeltaCTR1-myc-LARP6	-0.238963	6.41473	0.353259	0.0211365	1.08856570890246e-08
4.21651	chr1:8863945-8863970(-)	DeltaCTR1-myc-LARP6	-0.238963	6.41473	0.353259	0.0211365	1.08856570890246e-08
5.81574	chr2:172599906-172599929(+)	DeltaCTR1-myc-LARP6	-0.238963	6.41473	0.353259	0.0211365	1.08856570890246e-08
5.87551	chr5:102867337-102867374(+)	DeltaCTR1-myc-LARP6	-0.238963	6.41473	0.353259	0.0211365	1.08856570890246e-08
5.90726	chr1:108885522-108885539(+)	DeltaCTR1-myc-LARP6	-0.238963	6.41473	0.353259	0.0211365	1.08856570890246e-08
6.28776	chr22:38865464-38865488(-)	DeltaCTR1-myc-LARP6	-0.238963	6.41473	0.353259	0.0211365	1.08856570890246e-08
6.41473	chr17:66308065-66308092(+)	DeltaCTR1-myc-LARP6	-0.238963	6.41473	0.353259	0.0211365	1.08856570890246e-08

## Sheet: Figure 4b
Figure 4b
Protein	RNA	Range	Rep 1	Rep 2	Rep 3	Rep 4	Rep 5		Rep 1							Rep 2							Rep 3							Rep 4							Rep 5							Kd average	Kd st dev
									Conc	Response	Rmax	Response/Rmax	Kd	Ka		Conc	Response	Rmax	Response/Rmax	Kd	Ka		Conc	Response	Rmax	Response/Rmax	Kd	Ka		Conc	Response	Rmax	Response/Rmax	Kd	Ka		Conc	Response	Rmax	Response/Rmax	Kd	Ka
NTD	oligo 4 (P1)	100-105 sec	09.04.24 Exp 1	09.04.24 Exp 3	14.05.24 Exp 4	14.05.24 Exp 4	14.05.24 Exp 4		500	0.9097	1.02291	0.889328	6.5e-08	1.53846e+07		500	0.8599	0.977569	0.879631	6.9e-08	1.44928e+07		500	0.9987	1.12138	0.890602	5.8e-08	1.72414e+07		500	0.8975	1.01238	0.886523	5.7e-08	1.75439e+07		500	0.788	0.900188	0.875373	5.6e-08	1.78571e+07		6.1e-08	5.09902e-09
									250	0.8089		0.790785				250	0.771		0.788691				250	0.9154		0.816318				250	0.8269		0.816787				250	0.7479		0.830827				(61 nM)	(5 nM)
									125	0.6673		0.652356				125	0.612		0.626042				125	0.7693		0.686032				125	0.7066		0.697958				125	0.6448		0.716295
									62.5	0.4938		0.482742				62.5	0.4733		0.48416				62.5	0.5843		0.521056				62.5	0.533		0.526481				62.5	0.483		0.536555
									31.3	0.3382		0.330626				31.3	0.3057		0.312714				31.3	0.3953		0.352513				31.3	0.355		0.350658				31.3	0.3157		0.350705
									15.6	0.1997		0.195228				15.6	0.1874		0.1917				15.6	0.2328		0.207602				15.6	0.2097		0.207135				15.6	0.1867		0.207401
									7.8	0.1152		0.11262				7.8	0.0859		0.087871				7.8	0.1247		0.111203				7.8	0.1048		0.103518				7.8	0.091		0.10109
NTD	oligo 3 (U1)	42-47 sec	13.05.24 Exp 2	13.05.24 Exp 2	13.05.24 Exp 2				500	0.6257	1.41256	0.442955	6.2e-07	1.6129e+06		500	0.6585	1.4008	0.470087	5.5e-07	1.81818e+06		500	0.6233	1.37469	0.453413	5.9e-07	1.69492e+06																5.86667e-07	2.86744e-08
									250	0.4233		0.299669				250	0.4586		0.327384				250	0.4273		0.310835																		(587 nM)	(29 nM)
									125	0.232		0.164241				125	0.2547		0.181824				125	0.2372		0.172549
									62.5	0.124		0.0877839				62.5	0.1347		0.0961591				62.5	0.1232		0.0896205
									31.3	0.0601		0.0425469				31.3	0.0633		0.0451884				31.3	0.0559		0.0406639
									15.6	0.0226		0.0159993				15.6	0.0213		0.0152056				15.6	0.0233		0.0169493
									7.8	0.0098		0.00693776				7.8	0.0092		0.00656766				7.8	0.0087		0.00632872
NTD	oligo 2 (U2)	90-95 sec	25.04.24 Exp 3	25.04.24 Exp 3	25.04.24 Exp 3				500	0.3565	0.49917	0.714185	1.9e-07	5.26316e+06		500	0.3396	0.47131	0.720545	1.8e-07	5.55556e+06		500	0.3216	0.448728	0.716692	1.8e-07	5.55556e+06																1.83333e-07	4.71405e-09
									250	0.2905		0.581966				250	0.2806		0.595362				250	0.2697		0.601032																		(183 nM)	(5 nM)
									125	0.206		0.412685				125	0.2056		0.436231				125	0.1925		0.42899
									62.5	0.1227		0.245808				62.5	0.1188		0.252063				62.5	0.1121		0.249817
									31.3	0.064		0.128213				31.3	0.0599		0.127093				31.3	0.056		0.124797
									15.6	0.0266		0.0532884				15.6	0.024		0.0509219				15.6	0.0239		0.0532616
									7.8	0.0101		0.0202336				7.8	0.0085		0.0180348				7.8	0.011		0.0245137
NTD	oligo 5 (P2)	140-145 sec	25.04.24 Exp 1	25.04.24 Exp 1	25.04.24 Exp 1				500	0.2367	0.23364	1.0131	1.7e-08	5.88235e+07		500	0.2319	0.233705	0.992275	1.9e-08	5.26316e+07		500	0.2219	0.220493	1.00638	1.6e-08	6.25e+07																1.73333e-08	1.24722e-09
									250	0.2231		0.954886				250	0.2204		0.943068				250	0.2124		0.963296																		(17.3 nM)	(1.2 nM)
									125	0.194		0.830336				125	0.1976		0.845509				125	0.188		0.852635
									62.5	0.1726		0.738742				62.5	0.1709		0.731263				62.5	0.1648		0.747416
									31.3	0.1483		0.634736				31.3	0.1417		0.606319				31.3	0.1422		0.644918
									15.6	0.1154		0.493921				15.6	0.1071		0.458269				15.6	0.1116		0.506139
									7.8	0.0807		0.345403				7.8	0.078		0.333754				7.8	0.081		0.367359
NTD	oligo 6 (D1)	60-65 sec	24.04.24 Exp 2	24.04.24 Exp 2	24.04.24 Exp 2				500	0.4199	0.488798	0.859046	7.9e-08	1.26582e+07		500	0.4087	0.484872	0.842903	8.8e-08	1.13636e+07		500	0.3868	0.456959	0.846465	8.7e-08	1.14943e+07																8.46667e-08	4.02768e-09
									250	0.3682		0.753276				250	0.3556		0.73339				250	0.3368		0.737046																		(85 nM)	(4 nM)
									125	0.3033		0.620502				125	0.2953		0.609027				125	0.2736		0.59874
									62.5	0.2255		0.461336				62.5	0.2123		0.437848				62.5	0.1997		0.437019
									31.3	0.1395		0.285394				31.3	0.1229		0.253469				31.3	0.1188		0.259979
									15.6	0.0665		0.136048				15.6	0.0578		0.119207				15.6	0.0579		0.126707
									7.8	0.0311		0.0636254				7.8	0.0262		0.0540349				7.8	0.0267		0.0584297
NTD	oligo 7 (D2)	42-47 sec	25.04.24 Exp 5	25.04.24 Exp 5	25.04.24 Exp 5				500	0.8667	1.40916	0.615048	3e-07	3.33333e+06		500	0.8271	1.58462	0.521956	4.4e-07	2.27273e+06		500	0.7776	1.35579	0.573539	3.6e-07	2.77778e+06																3.66667e-07	5.73488e-08
									250	0.6609		0.469003				250	0.6107		0.385393				250	0.5754		0.424401																		(367 nM)	(57 nM)
									125	0.4269		0.302947				125	0.3421		0.215888				125	0.3634		0.268035
									62.5	0.2355		0.167121				62.5	0.1912		0.12066				62.5	0.1906		0.140582
									31.3	0.1046		0.0742287				31.3	0.0764		0.0482135				31.3	0.08		0.059006
									15.6	0.0426		0.0302308				15.6	0.0299		0.0188689				15.6	0.0333		0.0245613
									7.8	0.018		0.0127736				7.8	0.0093		0.00586892				7.8	0.0122		0.00899842
NTD	polyC	60-65 sec	14.05.24 Exp 2	14.05.24 Exp 2	14.05.24 Exp 2		Simulation		500	0.1875	2.70152	0.0694053	> 6.5 uM			500	0.1726	2.70152	0.0638899	> 7.5 uM			500	0.1479	2.70152	0.0547469	> 8.5 uM																	> 7.5 uM
									250	0.0941	From LaMod polyC	0.0348322				250	0.0923	From LaMod polyC	0.0341659				250	0.0735	From LaMod polyC	0.0272069
									125	0.0387		0.0143253				125	0.0424		0.0156949				125	0.0294		0.0108828
									62.5	0.018		0.00666291				62.5	0.0182		0.00673694				62.5	0.0117		0.00433089
									31.3	0.0088		0.00325742				31.3	0.0047		0.00173976				31.3	0.0028		0.00103645
									15.6	0.0021		0.000777339				15.6	0.0023		0.000851372				15.6	0.0022		0.000814355
									7.8	0.0024		0.000888388				7.8	0.0004		0.000148065				7.8	0.0018		0.000666291

## Sheet: Figure 4c
Figure 4c
Protein	RNA	Range	Rep 1	Rep 2	Rep 3		Rep 1							Rep 2							Rep 3							Kd average	Kd st dev
							Conc	Response	Rmax	Response/Rmax	Kd	Ka		Conc	Response	Rmax	Response/Rmax	Kd	Ka		Conc	Response	Rmax	Response/Rmax	Kd	Ka
LaMod	oligo 4 (P1)	1495-1500 sec	20.03.24 Exp 3	10.04.24 Exp 2	10.04.24 Exp 3		62.5	1.0876	1.09747	0.991004	2e-09	5e+08				1.44241		1.3e-09	7.69231e+08				1.41749		1.1e-09	9.09091e+08		1.46667e-09	3.85861e-10
							31.3	1.0235		0.932597				31.3	1.386		0.960893				31.3	1.4344		1.01193				(1.5 nM)	(0.4 nM)
							15.6	0.9472		0.863074				15.6	1.3024		0.902934				15.6	1.2858		0.907098
							7.8	0.8618		0.785258				7.81	1.2067		0.836587				7.81	1.1737		0.828014
							3.9	0.7423		0.676372				3.91	1.1368		0.788126				3.91	1.1427		0.806145
							1.95	0.5588		0.50917				1.95	0.9457		0.65564				1.95	0.979		0.690659
							0.98	0.3376		0.307616				0.98	0.5122		0.355101				0.98	0.6362		0.448822
LaMod	oligo 3 (U1)	640-645 sec	13.05.24 Exp 3	13.05.24 Exp 3	13.05.24 Exp 3		62.5	1.2755	1.62681	0.784051	1.4e-08	7.14286e+07		62.5	1.1862	1.46797	0.808054	1.3e-08	7.69231e+07		62.5	1.1075	1.40019	0.790962	1.5e-08	6.66667e+07		1.4e-08	8.16497e-10
							31.3	1.1576		0.711578				31.3	1.0717		0.730056				31.3	0.9738		0.695475				(14 nM)	(0.8 nM)
							15.6	0.9174		0.563927				15.6	0.8401		0.572287				15.6	0.7404		0.528784
							7.8	0.5469		0.33618				7.8	0.5621		0.38291				7.8	0.4885		0.34888
							3.9	0.3096		0.190311				3.9	0.3228		0.219895				3.9	0.2736		0.195402
							1.95	0.1549		0.0952172				1.95	0.1526		0.103953				1.95	0.1262		0.0901304
							0.98	0.0795		0.0488687				0.98	0.08		0.054497				0.98	0.0632		0.0451366
LaMod	oligo 2 (U2)	590-595 sec	25.04.24 Exp 4	25.04.24 Exp 4	25.04.24 Exp 4		62.5	0.4513	0.467263	0.965838	4.3e-09	2.32558e+08		62.5	0.4165	0.441549	0.94327	4.3e-09	2.32558e+08		62.5	0.385	0.415315	0.927006	4.6e-09	2.17391e+08		4.4e-09	1.41421e-10
							31.3	0.4014		0.859046				31.3	0.3776		0.855171				31.3	0.357		0.859588				(4.4 nM)	(0.1 nM)
							15.6	0.3575		0.765094				15.6	0.349		0.790399				15.6	0.3229		0.777481
							7.8	0.2977		0.637115				7.8	0.2881		0.652476				7.8	0.2701		0.650349
							3.9	0.2366		0.506353				3.9	0.2208		0.500058				3.9	0.1998		0.48108
							1.95	0.1523		0.325941				1.95	0.1358		0.307554				1.95	0.1181		0.284362
							0.98	0.076		0.162649				0.98	0.0628		0.142227				0.98	0.0535		0.128818
LaMod	oligo 5 (P2)	560-565 sec	25.04.24 Exp 2	25.04.24 Exp 2	25.04.24 Exp 2		62.5	0.2578	0.242895	1.06137	8.6e-10	1.16279e+09		62.5	0.2493	0.23911	1.04262	9.8e-10	1.02041e+09		62.5	0.2355	0.226321	1.04056	9e-10	1.11111e+09		9.13333e-10	4.98888e-11
							31.3	0.2416		0.99467				31.3	0.2337		0.977375				31.3	0.2249		0.993721				(0.91 nM)	(0.05 nM)
							15.6	0.2251		0.92674				15.6	0.2276		0.951863				15.6	0.2126		0.939373
							7.8	0.2057		0.84687				7.8	0.1974		0.825562				7.8	0.1899		0.839073
							3.9	0.184		0.75753				3.9	0.1766		0.738572				3.9	0.1717		0.758656
							1.95	0.1626		0.669426				1.95	0.1597		0.667894				1.95	0.1538		0.679565
							0.98	0.1469		0.604789				0.98	0.1327		0.554975				0.98	0.1298		0.573521
LaMod	oligo 6 (D1)	560-565 sec	24.04.24 Exp 4	24.04.24 Exp 4	24.04.24 Exp 4		62.5	0.5431	0.550209	0.98708	1.8e-09	5.55556e+08		62.5	0.5119	0.522527	0.979662	2e-09	5e+08		62.5	0.4797	0.491928	0.975143	2.1e-09	4.7619e+08		1.96667e-09	1.24722e-10
							31.3	0.5136		0.933464				31.3	0.4827		0.92378				31.3	0.4541		0.923103				(2 nM)	(0.1 nM)
							15.6	0.4894		0.88948				15.6	0.4627		0.885505				15.6	0.4357		0.885699
							7.8	0.4367		0.793698				7.8	0.4076		0.780055				7.8	0.3844		0.781416
							3.9	0.385		0.699734				3.9	0.3523		0.674224				3.9	0.333		0.676929
							1.95	0.2962		0.538341				1.95	0.2624		0.502175				1.95	0.2509		0.510034
							0.98	0.177		0.321696				0.98	0.1562		0.298932				0.98	0.1383		0.281139
LaMod	oligo 7 (D2)	640-645 sec	13.05.24 Exp 1	13.05.24 Exp 1	13.05.24 Exp 1		62.5	1.5005	1.64358	0.912948	6.2e-09	1.6129e+08		62.5	1.3928	1.55809	0.893917	6.9e-09	1.44928e+08		62.5	1.3308	1.50111	0.886542	7.6e-09	1.31579e+08		6.9e-09	5.71548e-10
							31.3	1.3428		0.816999				31.3	1.2587		0.80785				31.3	1.1921		0.794144				(6.9 nM)	(0.6 nM)
							15.6	1.1852		0.72111				15.6	1.1061		0.709909				15.6	1.0327		0.687956
							7.8	0.9463		0.575756				7.8	0.863		0.553884				7.8	0.7927		0.528075
							3.9	0.6678		0.406309				3.9	0.5813		0.373086				3.9	0.5286		0.352139
							1.95	0.3512		0.21368				1.95	0.291		0.186768				1.95	0.2666		0.177602
							0.98	0.1725		0.104954				0.98	0.1435		0.0921001				0.98	0.1084		0.0722131
LaMod	polyC	295-300 sec	14.05.24 Exp 3	14.05.24 Exp 3	14.05.24 Exp 3		62.5	1.2614	2.70152	0.466922	6.8e-08	1.47059e+07		62.5	1.0877	2.24168	0.485217	6.2e-08	1.6129e+07		62.5	0.9106	1.84871	0.492559	5.9e-08	1.69492e+07		6.3e-08	3.74166e-09
							31.3	0.9315		0.344806				31.3	0.8373		0.373515				31.3	0.7332		0.396601				(63 nM)	(3.7 nM)
							15.6	0.4878		0.180565				15.6	0.4362		0.194586				15.6	0.365		0.197435
							7.8	0.2337		0.0865068				7.8	0.2		0.0892188				7.8	0.1653		0.0894136
							3.9	0.0986		0.0364979				3.9	0.0799		0.0356429				3.9	0.0647		0.0349973
							1.95	0.0368		0.0136219				1.95	0.0304		0.0135613				1.95	0.025		0.0135229
							0.98	0.0161		0.0059596				0.98	0.0118		0.00526391				0.98	0.008		0.00432734

## Sheet: Figure 4d
Figure 4d
		NTD Normalised Ka
	Oligo	Rep1	Rep2	Rep3	Rep4	Rep5
	2 (U2)	9.07675	9.58102	9.58102
	3 (U1)	2.78159	3.13561	2.92302
	4 (P1)	26.532	24.994	29.7342	29.7342	29.7342
	5 (P2)	101.446	90.7675	107.786
	6 (D1)	21.8302	19.5975	19.8228
	7 (D2)	5.74861	3.91951	4.79051
	PolyC	0.26532	0.229944	0.202892

## Sheet: Figure 4e
Figure 4e
		La-mod Normalised Ka
	Oligo	Rep1	Rep2	Rep3
	2 (U2)	21.1782	21.1782	19.797
	3 (U1)	6.50472	7.00509	6.07107
	4 (P1)	45.5331	70.0509	82.7874
	5 (P2)	105.891	92.9246	101.185
	6 (D1)	50.5923	45.5331	43.3648
	7 (D2)	14.6881	13.198	11.9824
	PolyC	1.33921	1.46881	1.54349

## Sheet: Figure 5a
Figure 5a
	Wavelength	CD La-module	CD NTD	CD NTR
	260	30.7459	285.786	56.023
	259	-33.2037	68.5194	-0.9037
	258	94.404	82.7745	42.6575
	257	58.4118	37.6206	37.5457
	256	9.831	42.893	60.5669
	255	-3.78746	56.9816	56.1262
	254	-42.8687	51.8443	31.7839
	253	-20.7569	11.6628	34.7556
	252	33.7618	41.2492	10.7869
	251	82.0874	40.2248	27.7292
	250	114.971	92.1299	39.1679
	249	99.9182	114.544	83.6243
	248	66.3115	123.664	112.187
	247	35.4284	59.6635	104.351
	246	-49.1566	-31.3032	90.5432
	245	-151.617	-150.529	22.986
	244	-263.097	-264.391	-94.0713
	243	-383.624	-328.58	-169.181
	242	-522.823	-411.757	-299.903
	241	-676.491	-513.285	-392.571
	240	-848.645	-675.997	-501.99
	239	-1017.88	-843.115	-570.935
	238	-1273.71	-1022.3	-605.747
	237	-1581.68	-1286.88	-703.706
	236	-1919.27	-1603.01	-846.496
	235	-2340.38	-1964.64	-948.854
	234	-2818.4	-2392.68	-1170.08
	233	-3267.68	-2832.9	-1349.98
	232	-3815.56	-3396.25	-1495.05
	231	-4363.83	-3813.41	-1628.07
	230	-4984.41	-4289.12	-1734.76
	229	-5422.13	-4676.58	-1733.28
	228	-5775.26	-4906.35	-1725.44
	227	-6173.06	-5186.22	-1782.6
	226	-6459.73	-5391.75	-1865.05
	225	-6629.7	-5495.27	-1902.3
	224	-6824.38	-5660.3	-1961.51
	223	-6935.03	-5697.48	-2015.58
	222	-7089.99	-5869.69	-2112.48
	221	-7067.46	-5834.79	-2011.48
	220	-7094.58	-5877.06	-1995.15
	219	-7153.86	-5964.72	-2096.72
	218	-7185.83	-6006.43	-2191.11
	217	-7163.99	-5946.65	-2280.23
	216	-7178.68	-5961.54	-2496.49
	215	-7146.03	-6011.9	-2652.24
	214	-7242.21	-6148.91	-2922.09
	213	-7380.03	-6310.7	-3277.56
	212	-7629.66	-6721.07	-3761.49
	211	-7939.41	-7153.28	-4260.49
	210	-8319.71	-7628.46	-4964.99
	209	-8541.73	-8128.29	-5819.24
	208	-8713.16	-8497.14	-6844.72
	207	-8614.69	-8616.17	-7926.22
	206	-8018.01	-8356.56	-9065.66
	205	-7091.12	-7818.87	-10490.9
	204	-5824.66	-7032.55	-11823.2
	203	-4095.34	-6011.84	-12953.1
	202	-2054.09	-4618.99	-14047.9
	201	352.849	-2973.42	-15117.6
	200	2484.53	-1252.25	-15651
	199	5116.81	529.924	-16007
	198	7383.9	2235.44	-16057.1
	197	9079.4	3194.49	-15702.7
	196	11101.4	4014.23	-15699.8
	195	7721.9	3679.4	-14583.1

## Sheet: Figure 5d
Figure 5d
		residue	NTR in isolation		NTR in the NTD
			mean	SD	mean	SD
	GLN	3	2.16	0.010325	2.31	0.0689816
	GLY	5	2.3	0.011188	2.57	0.0578635
	GLU	7	1.99	0.004601	2.42	0.0161417
	ALA	8	2.11	0.003557	2.43	0.0411473
	LYS	13	3.02	0.005388	4.32	0.0422183
	THR	14	3.32	0.007042	5.14	0.0685398
	ALA	15	3.51	0.00834	6.39	0.107665
	VAL	16	3.19	0.00563	5.77	0.0296692
	GLN	17	3.76	0.006946	7.71	0.0961762
	ILE	18	3.57	0.004825	7.25	0.0587304
	ARG	19	4.35	0.014591	7.66	0.075375
	VAL	20	4.01	0.007197	9	0.0578563
	ALA	21	4.23	0.007019	9.35	0.101778
	ILE	22	3.62	0.004127	8.05	0.0496637
	GLN	23	4.01	0.007087	9.08	0.113059
	GLU	24
	ALA	25	3.64	0.005184	9.56	0.0882209
	GLU	26	3.46	0.002405	9.23	0.0730861
	ASP	27	3.46	0.004656	9.23	0.0577005
	VAL	28	3.26	0.003723	10.57	0.0784542
	ASP	29	3.62	0.007605	11.26	0.0833204
	LEU	31	3.45	0.002594	12.6	0.12884
	GLU	32	3.38	0.004003	13.49	0.104742
	ASP	33	3.24	0.005733	13.04	0.189333
	GLU	34	3.19	0.004959	11.08	0.102863
	GLU	35	3.35	0.005897	11.22	0.120974
	GLU	36			10.71	0.121862
	GLY	37	3.06	0.005818	9.71	0.190377
	ALA	38	3.2	0.003752	9.51	0.0504163
	GLU	39	3.22	0.003203	9.7	0.122824
	THR	40	3.49	0.005422	9.96	0.0857048
	ARG	41	3.43	0.003952	9.26	0.16954
	GLY	42	3.14	0.007369	8.25	0.176318
	ALA	43	3.14	0.007527	8.4	0.0664412
	GLY	44	2.81	0.011892	6.99	0.144061
	ASP	45	3.24	0.005639	10.31	0.163195
	ALA	47	3.98	0.008371
	ARG	48	4.08	0.008538	13.8	0.348495
	TYR	49	4.28	0.005263	17.68	0.755421
	LEU	50	4.05	0.008276	15.69	0.631955
	SER	51	3.44	0.00846	12.99	0.412668
	GLY	53	3.56	0.014642	11.18	0.753345
	TRP	54	3.42	0.006083	15.89	0.334794
	GLY	55	3.24	0.011284	13.68	0.311487
	SER	56	3.06	0.007956	10.08	0.362887
	ALA	57	2.82	0.008739	8.96	0.170149
	SER	58	2.71	0.006899	8.03	0.109523
	GLU	59	2.84	0.003979	8.23	0.105412
	GLU	60	2.75	0.004062	9.22	0.101337
	GLU	61	2.92	0.003852	7.78	0.0865443
	SER	63	3.27	0.002991	6.99	0.0684179
	ARG	64	3.27	0.009948	7.59	0.117209
	HIS	66	4.27	0.025957	7.17	0.463483
	GLY	68	2.9	0.01243	5.1	0.145124
	THR	69	2.56	0.006035	4.96	0.0413576
	THR	70	2.66	0.007241	5	0.0718699
	ALA	71	2.59	0.004333	4.73	0.0458266
	SER	72	2.4	0.007237	4.32	0.0493322
	GLY	73	2.35	0.006403	4.52	0.0448293
	GLY	74	2.13	0.004173	4.06	0.132052
	GLU	75	2.43	0.004216	5.62	0.0306985
	ASN	76	2.55	0.005735	6.12	0.0746843
	GLU	77	2.5	0.00299	7.12	0.0456903
	ARG	78	2.49	0.004262	8.6	0.0732183
	GLU	79	2.53	0.003565	9.99	0.165082
	ASP	80	2.43	0.002085	11.42	0.133483
	LEU	81	2.03	0.002889	11.6	0.112279
	GLU	82	1.97	0.002336	14.71	0.243635
	GLN	83	1.41	0.003319

## Sheet: Figure 6f
Figure 6f
	NTD/P1 RNA
	residue	CSP
GLN	3	0.00204803
SER	4	0.0024211
GLY	5	0.00467882
GLY	6	0.00501789
GLU	7	0.00334292
ALA	8	0.00182048
ARG	9	0.00250935
GLY	11	0.00365472
LYS	13	0.00161359
THR	14	0.00591513
ALA	15	0.00487284
VAL	16	0.00319131
GLN	17	0.0013594
ILE	18	0.000841705
ARG	19	0.00340069
VAL	20	0.00247443
ALA	21	0.00294191
ILE	22	0.00564107
GLN	23	0.00286616
GLU	24	0.0025657
ALA	25	0.00443382
GLU	26	0.00575907
ASP	27	0.0011658
VAL	28	0.00525091
ASP	29	0.00230102
GLU	30	0.0170003
LEU	31	0.0154506
GLU	32	0.00199492
ASP	33	0.00698185
GLU	34	0.0117557
GLU	35	0.00729516
GLU	36	0.00619705
GLY	37	0.00520477
ALA	38	0.00357346
GLU	39	0.00694874
THR	40	0.0149038
ARG	41	0.00590809
GLY	42	0.00465315
ALA	43	0.00247436
GLY	44	0.00607479
ASP	45	0.00739902
ALA	47	0.0145674
ARG	48	0.00848927
TYR	49	0.0138469
LEU	50	0.0217053
SER	51	0.0131108
GLY	53	0.0074544
TRP	54	0.00430149
GLY	55	0.0147829
SER	56	0.00931424
ALA	57	0.00475331
SER	58	0.00842527
GLU	59	0.00716001
GLU	60	0.00915863
GLU	61	0.0197775
SER	63	0.00483007
ARG	64	0.00712378
GLY	65	0.00634377
HIS	66	0.00288895
SER	67	0.0241882
GLY	68	0.0101582
THR	69	0.014594
THR	70	0.013746
ALA	71	0.00753604
SER	72	0.00626431
GLY	73	0.00094727
GLY	74	0.00251791
GLU	75	0.0026077
ASN	76	0.00500563
GLU	77	0.00467201
ARG	78	0.00669687
GLU	79	0.00842696
ASP	80	0.00921086
LEU	81	0.0089296
GLU	82	0.00509693
TRP	85	0.0278672
LYS	86	0.010881
ASP	89	0.00697809
GLU	90	0.00799596
GLU	91	0.000520899
LEU	92	0.0103376
ILE	93	n/a
LYS	94	0.00248987
LYS	95	0.0298505
LEU	96	0.00262778
VAL	97	0.0182374
ASP	98	0.02603
GLN	99	0.0345211
ILE	100	0.0305854
GLU	101	0.021552
PHE	102	0.00696402
TYR	103	0.0200764
SER	105	0.0243437
ASP	106	0.0229337
GLU	107	0.0071501
ASN	108	0.0168821
LEU	109	n/a
GLU	110	n/a
LYS	111	n/a
ASP	112	0.0224615
ALA	113	n/a
PHE	114	n/a
LEU	115	0.0226644
LEU	116	0.0132686
LYS	117	0.029082
HIS	118	0.0421092
VAL	119	n/a
LEU	124	0.00669762
VAL	127	0.0213588
VAL	129	0.0154558
LEU	131	0.044742
LEU	132	0.0196446
THR	133	n/a
SER	134	0.0324505
PHE	135	0.0231609
LYS	137	0.0281456
VAL	138	n/a
HIS	140	n/a
LEU	141	0.0213162
THR	142	0.0308962
ARG	143	0.0175707
ASP	144	0.00814838
TRP	145	0.00979637
ARG	146	0.029349
THR	147	0.0221122
THR	148	n/a
ALA	149	0.0186549
HIS	150	0.0118233
ALA	151	0.0264838
LEU	152	0.0350926
LYS	153	0.0175764
TYR	154	n/a
SER	155	0.00436031
VAL	156	0.0244733
VAL	157	0.022137
LEU	158	0.0473132
GLU	159	0.019296
LEU	160	0.0274732
GLU	162	n/a
ASP	163	0.022021
HIS	164	0.00625383
ARG	165	n/a
VAL	167	0.0193264
ARG	168	0.0070435
ARG	169	0.0198596
THR	170	n/a
THR	171	n/a
VAL	173	0.0224667
ASN	178	0.00777397
LEU	181	n/a
LYS	184	n/a
MET	185	0.0173479
LEU	186	0.0119107
LEU	187	0.00321242
TYR	189	0.0204877
ASP	190	0.0300674
LEU	191	0.0156095
TYR	192	0.015106
LEU	193	0.0321611
SER	194	n/a
LYS	196	0.00762611
LEU	197	0.0330913
TRP	198	0.019643
ALA	199	0.0304447
LEU	200	0.0208971
ALA	201	0.00256892
THR	202	n/a
ARG	208	0.00682163
VAL	209	0.00810666
GLU	211	0.00171142
LYS	212	n/a
VAL	213	n/a
MET	214	0.0271421
GLU	215	0.0262045
HIS	216	0.0246038
LEU	217	0.00212062
LEU	218	n/a
LYS	219	0.00766078
LEU	220	n/a
PHE	221	0.00766505
PHE	222	n/a
PHE	224	0.0140428
GLY	225	0.00527017
VAL	226	0.00738888
VAL	230	0.00217773
ARG	231	0.00327989
ILE	232	0.0078473
LEU	233	0.0241216
LYS	234	n/a
GLY	236	n/a
ARG	237	0.0218372
GLU	238	n/a
LEU	239	0.0188833
ASP	242	0.00287001
ILE	243	0.0251492
ARG	245	0.010587
ILE	246	0.000603035
SER	247	0.00956842
SER	248	0.00378736
ARG	249	0.0111304
TYR	250	0.00777261
GLN	252	0.0156335
VAL	253	0.000730201
THR	255	0.00695692
GLN	256	0.0166804
GLU	257	0.002297
CYS	258	0.00104528
ALA	259	n/a
ILE	260	n/a
GLU	262	n/a
GLU	264	0.00359127
GLU	265	0.00466005
VAL	266	0.00716084
GLU	267	0.00740127
ALA	268	0.0104417
ALA	269	0.00169382
ILE	270	0.0205011
LYS	271	0.0103484
ALA	272	n/a
HIS	273	0.0254573
GLU	274	n/a
PHE	275	0.0236676
MET	276	0.0073855
THR	278	0.00663157
GLN	281	0.0206016
LYS	283	0.0194401
ASN	285	0.0142009
MET	286	0.012353
ASN	285	n/a
ALA	288	0.0167735
LYS	287	n/a
ILE	291	0.0180134

[truncated: 23 more sheets: Figure 6g, Figure 7b, Figure 7c, Figure 7d, Supplementary Figure 2a, Supplementary Figure 2b, Supplementary Figure 2g, Supplementary Figure 3c, Supplementary Figure 4a, Supplementary Figure 4b, Supplementary Figure 4c, Supplemntary Figure 4d, Supplementary Figure 4e, Supplementary Figure 4f, Supplementary Figure 4g, Supplementary Figure 4h, Supplementary Figure 4i, Supplementary Figure 4j, Supplementary Figure 4k, Supplementary Figure 4l …]
